# Supplementary material for: Natural Antioxidant By-Product Mixture Counteracts the Effects of Aflatoxin B1 and Ochratoxin A Exposure of Piglets after Weaning: A Proteomic Survey on Liver Microsomal Fraction
Source: Toxins (Basel). 2023 Apr 19;15(4):299. doi: 10.3390/toxins15040299 (PMC10143337; doi:10.3390/toxins15040299)
Supplement: Supplementary file 1 [file toxins-15-00299-s001.zip]

Archive with 3 entries (2 files):
- supplementary_files_v2/
- supplementary_files_v2/TableS1_Report_DIA_NN.tsv
- supplementary_files_v2/TableS2_Results_PolySTest.csv
