# Supplementary material for: Natural Antioxidant By-Product Mixture Counteracts the Effects of Aflatoxin B1 and Ochratoxin A Exposure of Piglets after Weaning: A Proteomic Survey on Liver Microsomal Fraction
Source: Toxins (Basel). 2023 Apr 19;15(4):299. doi: 10.3390/toxins15040299 (PMC10143337; doi:10.3390/toxins15040299)
Supplement: Supplementary file 1 [file toxins-15-00299-s001.zip › supplementary_files_v2/TableS1_Report_DIA_NN.tsv]

Genes	M:\sciex\swath data\porc_ficat_microzomi\C1_Lm1.wiff	M:\sciex\swath data\porc_ficat_microzomi\C2_Lm1.wiff	M:\sciex\swath data\porc_ficat_microzomi\C3_Lm1.wiff	M:\sciex\swath data\porc_ficat_microzomi\C4_Lm1.wiff	M:\sciex\swath data\porc_ficat_microzomi\A1_Lm1.wiff	M:\sciex\swath data\porc_ficat_microzomi\A2_Lm1.wiff	M:\sciex\swath data\porc_ficat_microzomi\A3_Lm1.wiff	M:\sciex\swath data\porc_ficat_microzomi\A4_Lm1.wiff	M:\sciex\swath data\porc_ficat_microzomi\M1_Lm1.wiff	M:\sciex\swath data\porc_ficat_microzomi\M2_Lm1.wiff	M:\sciex\swath data\porc_ficat_microzomi\M3_Lm1.wiff	M:\sciex\swath data\porc_ficat_microzomi\M4_Lm1.wiff	M:\sciex\swath data\porc_ficat_microzomi\AM1_Lm1.wiff	M:\sciex\swath data\porc_ficat_microzomi\AM2_Lm1.wiff	M:\sciex\swath data\porc_ficat_microzomi\AM3_Lm1.wiff	M:\sciex\swath data\porc_ficat_microzomi\AM4_Lm1.wiff	M:\sciex\swath data\porc_ficat_microzomi\C1_Lm2.wiff	M:\sciex\swath data\porc_ficat_microzomi\C2_Lm2.wiff	M:\sciex\swath data\porc_ficat_microzomi\C3_Lm2.wiff	M:\sciex\swath data\porc_ficat_microzomi\C4_Lm2.wiff	M:\sciex\swath data\porc_ficat_microzomi\A1_Lm2.wiff	M:\sciex\swath data\porc_ficat_microzomi\A2_Lm2.wiff	M:\sciex\swath data\porc_ficat_microzomi\A3_Lm2.wiff	M:\sciex\swath data\porc_ficat_microzomi\A4_Lm2.wiff	M:\sciex\swath data\porc_ficat_microzomi\M1_Lm2.wiff	M:\sciex\swath data\porc_ficat_microzomi\M2_Lm2.wiff	M:\sciex\swath data\porc_ficat_microzomi\M3_Lm2.wiff	M:\sciex\swath data\porc_ficat_microzomi\M4_Lm2.wiff	M:\sciex\swath data\porc_ficat_microzomi\AM1_Lm2.wiff	M:\sciex\swath data\porc_ficat_microzomi\AM2_Lm2.wiff	M:\sciex\swath data\porc_ficat_microzomi\AM3_Lm2.wiff	M:\sciex\swath data\porc_ficat_microzomi\AM4_Lm2.wiff	M:\sciex\swath data\porc_ficat_microzomi\C1_Lm3.wiff	M:\sciex\swath data\porc_ficat_microzomi\C2_Lm3.wiff	M:\sciex\swath data\porc_ficat_microzomi\C3_Lm3.wiff	M:\sciex\swath data\porc_ficat_microzomi\C4_Lm3.wiff	M:\sciex\swath data\porc_ficat_microzomi\A1_Lm3.wiff	M:\sciex\swath data\porc_ficat_microzomi\A2_Lm3.wiff	M:\sciex\swath data\porc_ficat_microzomi\A3_Lm3.wiff	M:\sciex\swath data\porc_ficat_microzomi\A4_Lm3.wiff	M:\sciex\swath data\porc_ficat_microzomi\M1_Lm3.wiff	M:\sciex\swath data\porc_ficat_microzomi\M2_Lm3.wiff	M:\sciex\swath data\porc_ficat_microzomi\M3_Lm3.wiff	M:\sciex\swath data\porc_ficat_microzomi\M4_Lm3.wiff	M:\sciex\swath data\porc_ficat_microzomi\AM1_Lm3.wiff	M:\sciex\swath data\porc_ficat_microzomi\AM2_Lm3.wiff	M:\sciex\swath data\porc_ficat_microzomi\AM3_Lm3.wiff	M:\sciex\swath data\porc_ficat_microzomi\AM4_Lm3.wiff
A1BG	33.3328	21.1586	25.0192	34.0025	28.2225	24.9731	28.7974	34.8104	31.8912	30.5966	29.9852	29.8406	28.4923	27.5146	24.2176	27.0569	29.046	21.5601	26.3115	31.0213	25.6509	23.7163	28.3338	30.2981	31.5498	28.4774	33.8299	28.6942	30.0205	28.6662	19.5817	25.4889	28.4566	19.3812	23.9588	33.2576	26.2009	25.7872	28.7706	33.8147	33.7419	30.0732	31.6321	30.6603	28.9462	26.5405	24.976	24.1677
A1CF	80.66	78.7768	68.9887	59.8826	78.4161	74.6982	80.0333	64.1728	78.6926	66.2149	71.8548	74.0809	67.5699	66.9425	70.059	83.3437	74.188	80.9218	64.3431	60.0783	78.3687	77.915	77.9732	70.2042	76.3187	68.6408	78.3655	76.2218	74.8338	57.2454	79.195	80.479	80.002	79.4235	68.377	56.9285	80.2436	87.2239	80.6471	72.6205	82.8287	73.5759	81.2715	73.9504	73.8638	55.7985	77.1975	77.4158
A2M	58.7109	40.3556	51.1808	70.1763	81.8435	86.5496	61.1558	73.0926	40.4455	67.2157	62.6494	52.706	57.6794	77.3649	57.3571	43.3357	55.2099	42.1079	50.2945	67.2271	84.6862	87.5786	60.4691	71.8904	44.431	67.5985	67.4111	55.9582	57.9447	81.0392	60.3717	43.2962	54.4872	38.0192	52.023	71.5475	85.8527	90.8967	63.3435	70.8444	42.9327	71.5417	61.4798	54.6429	59.0827	70.6585	57.8846	42.3322
AADAC	51.1805	44.7702	55.9363	61.6633	52.9028	73.425	84.7753	70.7777	61.9436	76.4684	63.2926	56.3839	53.2914	79.5899	73.3761	49.0566	47.1967	45.6452	58.5551	58.7626	54.5357	74.253	79.8189	76.7968	59.7364	75.7341	62.9413	52.7376	52.0257	77.0148	67.4394	50.9329	45.9858	46.5377	54.8014	64.1641	54.6891	69.831	76.9505	75.9515	58.0394	72.6978	61.0797	50.9983	48.5283	74.1604	72.7492	48.8917
AAMDC				9.02065	6.08429		7.75618					8.56844					11.5414	7.02267				8.18354						7.33458					10.8394										8.05853				12.638
AARS1	21.996	15.3617	13.0642	18.7503	17.9192	14.5093	12.4997	14.4016	14.2773		22.8418	30.9163	19.6868	19.2931		21.2185	14.844	15.3672	10.4886	11.2692		15.8891	13.3342				13.0624	19.5082		11.8564		9.01922	14.4081	10.7879	17.1134			19.4517	13.9263		19.4194	13.8332	10.4533	15.1718	21.1563	15.4473		19.5957
AASS	35.8364	45.4472	52.0014	48.5486	30.0695	40.3839	30.9376	39.7275	34.5934	31.348	28.8469	29.1577	41.4318	41.364	32.5218	37.0337	33.3651	49.8327	45.7496	41.3249	30.4727	38.9614	36.6855	36.1483	38.3963	34.6922	26.348	22.43	39.0703	36.8172	31.0428	38.7817	32.9503	44.3092	47.8589	47.609	30.83	41.8538	36.9828	38.1213	29.3353	32.8769	25.875	26.0662	36.453	37.033	38.751	36.176
ABAT	13.9268	18.7982	19.5678	24.4166	17.1431	17.7295	16.1906	17.1689	12.6024	12.8359	17.1543	14.1825	14.2114	13.9623	14.716	13.6792	16.0073	19.3714	12.9543	22.7482	13.286	21.2371	20.036	15.8705	13.0767	16.8985	13.834	17.6027	17.8904	19.4189	13.3738	13.5724	15.6048	21.1225	16.8368	23.9536	14.13	21.0552	18.2345	15.9406	13.6512	13.6839	16.2479	16.5981	19.9234	14.5237	15.3715	18.4279
ABCA6	16.6201	22.802	18.6814	22.3004	19.2614	19.9199	14.593	19.1554	24.6071	23.7637	19.5718	24.9755	21.852	13.3562	29.8867	24.5661	20.4397	20.2239	11.48	18.8725	19.1553	19.1688	14.7326	20.6057	20.7524	23.4587	22.8381	25.7167	20.3875	18.4858	29.1667	24.5937	16.613	21.8501	13.972	19.871	21.1565	21.3943	14.684	18.079	21.0643	21.3211	22.6401	26.2668	20.1094	16.5834	26.3212	26.3412
ABCA8	10.1564	16.1694	10.3735	14.1635	9.37293	5.64502	10.0862	11.7433	19.6046	15.3856	15.7857	20.4758	10.4813	17.9731	18.189	18.1052	11.3981	16.4012	11.1865	14.2086	12.4894	12.0102	8.08498	14.8947	15.0837	20.7467	16.2512	15.5908	7.43985	18.1408	16.6195	12.6729		16.4083	12.6596	11.4967	13.0652	11.187	13.4085	12.3706	17.14	21.4496	16.1386	14.9261	8.91313	21.1119	17.6014	13.8009
ABCB11	82.3056	99.5324	69.8613	104.166	83.2468	70.6145	79.559	80.9941	92.3439	64.8905	88.645	89.84	90.4929	72.2716	75.9338	95.9894	85.5338	104.494	73.8114	102.186	86.227	70.8726	74.8244	73.1526	97.6371	64.6275	90.8511	85.9565	83.3475	76.2312	80.1526	88.8351	84.1789	96.4125	67.9447	101.461	81.9365	71.8094	79.4959	79.5668	93.6034	62.7817	86.0454	86.0937	101.747	83.5998	81.2172	89.1664
ABCC2	26.8468	29.0084	31.5192	37.912	25.5343	29.1729	29.7087	36.1935	23.819	26.7765	21.8077	32.5212	35.7651	28.5655	31.6059	29.1553	35.4632	29.6286	24.1051	38.6903	27.1885	31.5568	30.8477	29.1168	26.5148	30.5505	24.5897	25.887	35.4598	25.2202	34.4369	33.9053	34.5901	30.5519	30.6389	35.9676	25.9484	27.4754	30.4567	35.8736	25.564	26.8061	27.3566	31.0601	39.716	36.3453	36.6616	24.3909
ABCC3	13.5004	12.4056		8.6475		10.6161	16.34	15.6561	9.60556	10.8827	12.9978	13.3108	16.5515	6.21273	15.216	12.8058	11.6301	12.1606		10.8152	8.76134		11.8658	9.80878	10.1682	10.7814	14.7331	16.396	14.9213	7.74467	12.3136	17.9677	9.47325	13.9778	6.0341	12.3318	6.00071	4.28457	12.7295	14.0705	11.2319	11.8055	14.0028	16.0757	15.4299	7.67963	12.6077	20.0163
ABCC6	19.0386	19.0929		21.1709	13.4118	17.5203	16.6237		12.7865	18.8646	15.2252	19.3453	24.5816	13.5967	16.6263	11.668		16.1337		17.0605	20.136	17.0636	20.0483	16.8581	4.11729	15.7285	16.7187	6.62682	22.6	13.0208	17.37		12.2436	15.3324	11.7855	19.0635	14.4614	15.7198	13.5669	21.9768	8.75974		11.5221		22.944	11.7716	14.5053	14.9503
ABCD3	53.2288	47.5109	40.3613	45.7945	49.4702	47.3688	51.3927	51.483	64.9379	49.415	68.2514	62.7421	50.6617	34.7763	59.3283	57.1612	48.4627	47.5247	50.8189	47.09	40.785	50.3363	52.9731	50.0247	61.4283	51.4163	63.9152	67.2189	55.2469	40.6588	54.9239	51.3047	54.866	47.1511	45.6472	49.0759	43.875	55.4358	57.5717	51.7302	67.7992	54.417	63.7149	60.7066	55.5534	41.4358	54.4474	55.417
ABCE1	50.0726	56.6389	44.8694	41.4916	59.4184	59.9911	53.8468	44.0478	60.3547	46.3774	54.7726	51.2711	48.2657	55.242	56.6382	70.4102	53.7297	57.1939	52.1892	41.1427	59.4492	61.0269	46.1314	48.2641	62.0861	48.6085	56.5128	57.312	52.6471	59.5929	55.9907	66.34	59.1032	56.3732	56.9789	42.2711	60.5062	60.2805	50.8487	46.82	64.872	47.4677	52.6861	65.7671	53.177	54.4096	49.213	70.1652
ABCF1		25.265	32.6343	13.2799	20.3741	25.4019	23.0709		26.0512	22.919		27.71	20.9363	58.1802	19.8409		19.1756	25.4461	22.8279	20.1224	23.3552		30.7466	31.6222	11.2819		28.6289	17.7231	20.8452	51.493	25.8206	13.3397	24.7736	16.5723	20.5488	22.3551	17.1592	30.7809	31.6523	28.0898			23.2022	23.0692		42.4376	22.4768	23.7364
ABHD14B	23.1885	25.2252	22.7492	38.2224	27.3395	24.7719	23.5033	18.2481	22.7564	25.7026	21.3689	11.5805	25.8004	31.6606	21.4878	22.58	27.0011	24.1115	21.4467	31.6994	27.684	25.806	20.3669	14.4143	24.5421	27.8689	22.1646	17.632	28.3761	41.4607	21.8456	18.8997	23.1326	26.6781	25.8379	35.9088	25.1542	21.1123	20.7169	19.6484	26.2572	35.438	20.9139	16.8497	29.1379	37.8016	28.0758	18.5612
ABHD6	9.242	11.0432	11.4346	13.4047	12.1052	15.0897	18.3122	19.9121	13.8911	14.6643	10.7777	12.3039	14.9637	15.5971	15.076	13.5773	15.3208	10.0637	8.41934	13.3943	15.2401	12.71	17.5249	17.2962	15.9319	18.246	11.1133	10.8651	25.6833	10.9039	14.2852	9.92585	9.28667	8.38912	7.25225	16.3842	15.4918	15.2621	21.3946	15.5844	9.44707	13.691	12.9573	14.3086	15.9398	7.435	14.0592	11.0302
ACAA1	415.679	596.276	387.557	442.564	275.998	307.586	395.119	237.826	346.576	355.924	380.67	378.412	334.826	310.056	432.308	377.055	408.048	581.78	365.385	444.845	317.282	321.901	411.572	229.918	350.08	358.292	366.351	411.912	335.248	310.093	434.852	406.346	431.873	611.656	390.211	463.151	306.214	334.22	397.927	236.526	359.292	358.705	378.653	393.641	346.881	318.404	421.926	409.869
ACAA2	755.391	761.908	1102.63	922.306	315.67	789.572	846.575	726.044	423.657	705.276	590.519	450.877	483.622	688.043	616.383	279.765	763.859	775.317	1098.08	971.039	304.888	864.205	867.5	818.431	372.457	683.339	595.298	464.202	471.024	681.078	661.24	317.339	758.573	807.773	1104.78	959.499	341.849	902.875	913.329	719.42	423.459	691.431	640.485	489.31	468.272	694.395	702.261	366.481
ACACA	30.4971	39.4674	30.5011	28.8761	31.2826	39.6031	39.1126	29.9533	38.9737	33.2083	35.6005	49.378	22.681	35.7098	30.2496	37.5163	26.7046	39.6817	31.7021	29.5818	29.503	37.7896	40.1784	31.5345	39.8886	32.3473	32.5997	54.1326	25.5873	30.7093	24.023	35.9576	32.4796	38.6658	32.0147	27.2969	30.9725	36.3933	37.4981	31.5993	40.582	34.1679	34.4054	52.7118	24.6717	32.318	25.6169	36.9134
ACAD10				2.28061									0.860731																					2.94772		1.99627
ACAD11	46.6337	55.5981	53.7617	44.1049	33.6296	48.5765	46.7813	44.371	54.9642	45.1658	41.4988	44.2968	40.236	43.7482	48.6023	52.2819	48.0617	52.9716	48.589	42.9841	30.5753	51.0125	46.0928	43.9233	56.515	52.4879	43.7969	48.373	36.4193	49.1023	49.2845	41.3808	52.5907	51.3202	50.1644	48.1962	36.2983	47.9328	49.3569	34.36	54.8255	49.7167	37.7649	46.8774	45.7602	46.6553	48.1895	40.6066
ACAD8	8.32271	11.625	11.5827	13.3926	9.58775	10.1976	14.7431	15.8793	10.2228	5.63551	7.6777	12.0672	11.0118	7.2275	8.10184	12.3357		11.259	8.51917	8.3609	5.22747	14.1192	11.0675	16.156	11.2033		11.4013	11.9265	13.1416		4.9212	9.91284	5.36264	11.9717		7.34795	9.43671	14.8358	12.8806	14.4019	10.4299	2.12506	8.36729	9.74215	9.59756	2.0905	7.1306	3.35667
ACAD9	23.3256	32.324	32.1851	34.4722	21.9658	23.0507	22.4592	21.7002	13.389	28.9706	19.6873	19.0175	22.6952	29.3187	21.6021	29.3393	25.4749	25.3871	29.3192	32.0875	26.9154	24.683	23.2371		17.2803	20.0482	13.3638	18.5768	25.9945	27.4867	22.0866	26.9021	25.7178	33.7764	29.937	33.2994	22.0645	17.086	31.2488	18.3346	21.5262	20.5256	21.4424	25.0304	30.5085	27.4181	29.0459	32.084
ACADL						8.26585					10.1704		7.45954	17.1481	5.84737			10.0912	10.7919									11.9828		16.1798			7.3038			7.16749			10.5815				9.0469	9.31839		14.9543
ACADM	124.984	202.379	147.722	187.501	53.9615	142.562	169.834	134.654	142.349	109.194	122.586	158.183	134.458	112.471	114.581	158.501	123.545	202.145	144.999	195.153	57.2403	148.113	159.118	122.468	149.626	102.935	119.333	164.901	131.952	127.982	120.314	175.105	102.325	188.881	167.758	179.78	51.5337	152.891	154.681	130.658	157.333	103.034	135.758	160.475	135.963	128.336	111.159	157.651
ACADS	50.5147	54.7052	66.406	60.5421	57.8948	61.6075	49.6502	49.5465	39.488	52.0205	40.7252	44.0875	63.6375	41.049	45.2226	57.7623	45.5368	48.9966	65.138	64.1062	52.2031	50.4118	59.9426	57.7076	47.3002	43.2137	47.3379	49.4848	62.0909	53.3259	49.5563	35.0065	34.2966	49.3073	44.8588	62.9	56.5914	54.8464	44.1701	55.2519	49.3107	47.0667	51.2418	51.2296	60.8894	43.661	48.0966	50.8061
ACADSB	87.3866	139.688	131.381	105.524	93.0929	101.388	113.08	84.7162	103.128	82.5809	92.8188	118.39	89.107	126.041	74.9906	91.7548	95.2776	140.586	134.842	107.593	91.2865	95.8897	105.658	89.7455	96.0691	83.2876	94.8687	126.149	92.3881	128.569	73.4404	83.8248	95.1708	138.945	130.329	107.12	88.3451	102.993	109.903	95.352	96.5987	85.1362	93.84	122.658	92.2568	118.2	74.564	85.0435
ACADVL	11.0136	15.525	11.8679	9.24349			10.4414		11.692		8.46993	8.6784		15.8535			11.8304	8.48004	9.55816	7.77525	5.65037	7.50076	11.0548		9.42994		10.1771	10.4656		14.7323		7.71905	8.40601	14.4164	11.2065	11.3981	4.16438	4.81339	10.9483		9.51885	7.09745	8.86571	8.90227		18.2257	8.25595	8.02405
ACAT1	142.039	99.7298	121.61	89.7327	109.75	126.693	124.235	125.568	119.794	102.878	118.817	133.911	99.5666	135.524	118.608	119.744	149.48	102.061	131.532	93.1857	107.618	127.823	116.963	124.513	117.39	109.303	135.592	129.865	103.498	140.705	115.514	116.869	145.464	103.286	122.928	95.1402	112.499	126.129	121.477	123.203	111.663	106.256	131.473	119.026	107.198	145.242	113.456	109.726
ACAT2	50.5633	58.3116	54.8991	46.92	36.8759	51.4247	45.2712	43.1821	56.5439	36.2109	41.1235	48.0575	54.2417	49.51	46.9528	38.1149	52.9908	56.6341	52.7428	49.3638	38.077	56.5041	41.969	43.7223	56.1044	41.4734	50.0457	50.0182	59.1215	49.621	44.2729	42.5227	50.8311	51.9698	53.1109	49.1288	38.8536	55.8292	35.7378	41.9178	54.9985	44.4733	44.9041	50.2187	52.4967	50.6241	52.3726	46.2431
ACBD3	8.55922	14.1772	11.6565	15.5031	11.3933	14.5604	18.9494	20.4662	14.8477	21.2224	12.4092	10.8787	13.5723	9.53285	21.6698	17.5226	15.121	8.96352	8.0193	15.4703	17.5355	12.8405	15.8109	16.0203	19.2002	18.3694	16.8563	13.6026	15.3119	10.6208	19.6261	15.3556	12.9922	11.8239	9.33915	15.783	15.2388	11.1737	15.378	18.2196	18.3411	13.9116	12.6399	12.8249	10.2091	8.67706	19.2227	19.4674
ACBD5		6.26089		11.3037	6.6767	10.8027	17.0497	11.6639	11.8419	13.8632	11.9532	10.1049	15.6817		13.0838	12.0823	10.4986	9.94919	8.54999	12.738	10.3142	8.64881	10.1353	10.6998	6.5753	11.6996	8.39776	9.68724	10.0875	5.886		5.55655			7.33727	10.3206	11.4509	15.5668	11.7147	13.3122	11.266	12.8684	13.2525	8.10424	12.5435	10.0931	12.5937
ACLY	20.8551	25.5712	11.997	24.1763	21.004	26.2409	26.2472	24.5985	39.1451	15.7044	18.7779	36.3368	16.8322	29.5802	21.1361	15.1004	27.7115	28.5214	13.664	26.0996	25.2648	28.5841	28.0397	28.0233	33.5343	19.7836	26.3492	40.2719	21.9673	29.6373	18.641	19.6261	28.322	26.1163	13.7987	23.0759	22.994	31.7723	26.0347	24.3172	35.333	20.8448	22.899	36.3844	15.557	27.4252	19.0543	16.7113
ACO1	57.7975	48.8622	54.9821	64.4148	53.561	50.5508	43.1406	51.6743	53.6245	60.3201	50.2408	65.7892	43.8512	76.9677	59.076	48.0272	61.2488	49.2603	48.8504	63.6755	50.7108	54.2655	44.366	57.4336	59.7596	54.1414	52.9339	61.6558	43.7042	78.4613	55.0054	47.2316	54.5975	45.7594	49.1572	62.25	49.5163	54.1452	46.097	55.3594	49.6165	59.3552	51.2205	62.7465	44.6556	74.6798	57.769	47.8402
ACO2	31.1905	37.3597	31.0604	36.9126	27.5163	33.2483	33.7036	31.1328	29.8034	24.3792	26.2516	28.6223	31.7287	33.0647	31.2722	21.99	33.644	36.7127	33.1938	35.4928	26.5538	30.0651	37.6573	28.1192	29.1132	21.9323	28.0439	27.4096	32.1456	36.4738	28.6329	27.7948	28.7378	36.8537	30.4857	36.5271	27.8586	32.1841	33.5335	31.6329	29.0692	22.9863	29.2407	27.8138	31.2994	30.3872	31.4033	27.8748
ACOT12	8.18436	13.6404	5.50085	8.55665	8.54058	8.87244	13.458		15.1906	10.8276		9.27341	13.7492	11.1819	9.94707	11.5866	10.4156	15.7895	11.9626	10.7102	8.30285	10.706	9.93897	9.61819	6.48512	8.36925	9.88294	13.892	11.7281	13.038	12.3806	12.0763	7.21515	17.7952	8.42847	12.399		8.25327		7.86982	10.2242	10.031	12.1425	12.5939	16.9288	11.2818	12.0527	12.5135
ACOT13	34.2432	61.3906	94.155	47.127	50.7251	61.5147	81.0874	57.9781	60.7232	63.4595	64.4704	56.5529	57.8689	62.8072	54.7239	75.7511	46.6122	53.0382	64.6317	39.3764	39.5351	55.5752	79.2175	70.3596	58.1929	66.5361	60.6843	52.6056	61.3517	58.3768	50.4137	89.7676	48.8899	64.6608	79.0791	43.4988	46.3498	52.7025	85.1441	65.5526	67.1698	65.4169	55.3856	54.5518	59.211	57.0396	52.5817	82.3797
ACOT6	26.0847	36.2666	28.5105	42.0512	31.3076	35.2199			4.81087	28.8525			30.2838	39.9194	5.2015	17.7288	24.439	39.929	27.4044	40.4748	32.2345	31.0016				30.4818			27.4955	40.5354		27.8528	24.7036	30.7963	24.2486	43.5103	26.6	33.3339				26.44			34.8288	29.2099		25.0713
ACOX1	49.7566	56.4635	66.6825	55.4493	46.5139	47.7974	59.257	47.2736	61.8723	58.7848	59.3987	51.9538	48.3235	44.4911	54.0962	50.3881	50.5776	54.9323	65.5411	58.1907	48.3798	49.2591	57.8348	48.1273	69.4142	62.3156	56.5859	52.9331	52.8691	48.8336	50.0897	49.1796	52.2615	57.5126	67.4636	57.5681	47.4615	54.3015	60.7069	43.146	66.7793	56.277	58.7513	54.7142	51.9855	45.08	51.5279	50.1287
ACOX2	35.4984	36.3296	37.7773	32.028	26.2361	27.1129	26.9049	21.1489	39.9807	30.7998	34.7667	37.2461	37.4785	28.5616	29.0789	33.4131	35.3527	36.8715	45.5509	31.5163	28.2224	25.4145	27.0558	24.8328	40.6348	30.1415	33.5273	34.8595	37.1617	29.4578	29.9622	33.4539	35.4742	41.3449	44.1004	33.8558	29.7678	27.8366	27.8619	23.2575	37.7565	30.5879	33.7725	35.4395	37.3549	28.6963	31.2797	32.825
ACP1							23.6093							33.1283				13.7035	14.4475	12.0599			22.9077							31.4665									28.1471					14.632	11.4045	26.8926
ACP2	16.3801	12.1717	7.52846	9.23518	7.43998	9.93765	11.1347	9.26627	11.8805		15.6102	13.2925	10.0343	23.2981	14.9225	10.5493	14.679	11.5072	10.6299	10.01	12.835	10.0674	12.3606	5.16893	12.7001	7.85566	11.5966	18.4716	13.2064	22.81	6.17517	10.369	17.3534	10.2433	8.087	9.36381	11.1808	9.23839	9.00489	6.82272	17.0169	8.18542	13.1476	15.9313	10.5916	19.9626	11.1644	11.118
ACSF3	13.2959	14.3442	14.1243	12.0361	9.49217	13.0828		9.12401			17.5597	16.3745	13.8778		13.4384	11.6032		16.5372	10.9424	16.5233	12.1674	13.0849	17.7577			9.57076	15.3985	15.0541	12.4228		13.7362		9.97833	15.2827	13.7752	11.2825	12.2213	10.0517	12.8112	13.0672		9.92408	17.2759	14.2426	13.7559	18.2973	10.1243
ACSL1	795.726	714.688	830.553	615.188	617.345	622.505	823.583	671.775	833.633	756.393	738.693	865.589	501.158	1030.29	718.362	688.241	757.032	676.461	921.006	580.354	560.747	604.782	776.306	583.026	792.727	724.461	740.745	871.842	485.726	1122.58	719.285	701.496	756.057	715.268	886.975	583.431	567.958	653.261	761.769	619.333	826.46	736.845	747.463	894.471	526.797	1202.75	713.22	696.498
ACSL3	82.8153	56.3361	98.7529	82.2739	67.4847	88.302	122.62	112.662	115.592	131.498	91.615	96.6871	87.1013	57.2846	103.434	118.361	81.3379	55.5852	110.931	80.0483	72.511	88.3027	113.182	106.737	113.277	119.794	102.265	105.643	86.0624	75.9443	92.0954	110.567	74.9088	51.7115	105.046	80.5209	73.3314	87.9615	109.883	110.617	111.314	129.065	96.5324	96.8634	84.2174	68.4908	101.184	111.259
ACSL5	138.045	129.904	144.852	156.24	105.065	155.049	179.897	163.531	171.781	156.2	153.678	183.07	122.474	174.535	179.591	152.381	135.705	128.5	148.676	146.465	108.66	154.328	176.511	192.594	167.583	174.787	156.239	179.629	120.972	164.809	180.251	155.743	142.045	134.745	156.258	160.011	101.441	165.602	168.106	175.519	172.305	171.135	152.806	177.59	116.855	161.993	175.041	153.244
ACSL6	85.9624	88.0342	238.349	48.8363	76.3152	85.6537	117.292	61.7495	155.615		114.848	131.34	56.7386	246.081	108.76	151.941	110.298	89.5086	249.201	48.9561	88.2492	73.4032	69.5839	71.3161	143.044	97.8692	121.698	139.148	50.25	294.276	79.7163	76.5619	117.183	102.179	146.207	49.6733	75.3425	73.7533	92.3045	75.2803	146.858	100.669	132.614	137.158	55.3214	286.325	114.666	102.11
ACSM2B	27.2591	33.7499	27.2792	40.8357	23.0198	29.6968	29.6384	27.6643	26.2359	18.6075	24.0685	31.7815	34.8591	21.0236	27.2319	34.3874	28.0516	34.5079	31.0049	43.8465	20.7775	34.1054	31.8949	28.3026	28.0529	18.3311	29.7586	29.0102	36.1882	20.1503	24.6019	33.9948	28.5587	35.42	29.3056	39.0963	22.944	32.2985	33.5541	26.8475	25.955	20.7028	25.5218	28.752	37.4336	23.1199	23.4395	32.3006
ACSM3	14.0808	12.0632	14.9863	15.8731	12.6632	8.08235	15.9921		11.5834	12.4976		7.92642	15.5083		10.4654		11.5492	15.2352	14.6856	11.4822	12.2219	14.1394	13.0175	12.4676	10.1139	12.9059	8.39622	9.26541	12.361	11.7181	13.0959	19.7633	12.9658	19.1998	15.5862	16.2833	10.8775	14.92	15.7798		12.9507	11.7155	9.09426	10.5645	17.9295	12.5648	10.4391	16.232
ACSM4	78.5278	90.2995	103.549	110.616	65.7836	78.4784	71.0696	63.2805	70.0173	66.1417	63.7381	67.8679	75.1273	87.0065	67.7538	67.9438	74.5185	97.7362	90.7625	109.483	58.6126	72.158	65.5223	66.1442	63.9947	60.9192	69.8675	62.9454	73.2716	84.883	63.8789	69.8	78.6256	91.5771	96.672	108.403	61.316	63.4223	69.9688	67.1323	61.3955	64.0099	65.1889	65.2397	73.8043	81.8433	61.5245	64.2606
ACSS2	88.8859	74.6802	104.847	67.1247	88.7115	105.288	88.38	93.0185	130.971	87.1804	94.9408	143.104	85.0083	81.7966	85.938	98.3155	94.7268	71.0354	97.9528	68.1498	88.6723	101.354	87.2491	92.5981	129.226	80.1013	107.209	136.01	73.22	87.2792	79.804	92.5043	90.3368	75.8163	93.3959	73.8852	90.4111	112.523	90.0853	81.0759	137.976	81.5473	108.464	149.348	84.763	85.8074	83.3338	94.3776
ACSS3	21.4335	24.2725	23.9461	29.0304	25.7878	24.9908	30.9686	31.3313	18.6234	22.2849	21.88	24.1243	27.3425	21.3193	25.2302	26.5435	24.3394	25.2231	22.3308	28.915	26.2739	25.2732	32.3921	34.2433	19.4865	25.0395	21.5847	23.8546	28.6666	24.9363	29.4235	24.0275	18.2867	25.9795	23.0679	32.6151	28.2615	29.2602	36.7102	33.7121	21.408	24.9873	22.5403	23.1732	27.8746	25.825	27.2574	25.7154
ACTBL2	102.58	103.172	67.7333	56.8188	54.9437	69.4151	59.7992	69.3664	51.4934	54.3429	75.3695	60.2436	56.9387	77.1948	119.241	99.8859	107.169	109.314	68.7682	73.2104	65.5963	71.002	48.9327	77.5668	49.7878	47.6889	67.0118	48.4453	62.507	65.8054	116.77	125.873	108.847	154.644	46.5583	73.8698	78.8563	63.5141	49.0259	112.509	42.3486	44.5191	55.5711	53.7724	58.11	66.4637	99.8395	82.5761
ACTN1		7.0027		3.3048	5.98105		4.11657	4.21736	2.24569	5.10301	2.43731	4.51936	3.98608	10.1278	5.1973			5.54107		3.81827	2.74666				5.31313		4.6046	3.20605		11.5129	2.64698	2.79856		4.77162		4.0424			4.46566		2.95825	3.75338	4.40328			9.57437
ACTN4	21.2527	27.928	16.4491	25.2192	24.6803	19.6343	26.0968	26.1073	16.1151	21.9579	16.6131	18.0126	22.1012	16.1743	22.8522	22.8127	16.7794	28.3585	20.0089	23.8519	22.0525	19.9946	19.6151	26.3471	19.1748	21.5707	24.5228	19.6598	28.5872	15.2944	25.5171	22.6434	22.0359	25.7855	16.7966	23.94	22.5167	20.9198	26.4284	23.3364	22.6533	21.6432	18.6885	20.8623	23.4732	19.3102	21.182	20.6969
ACTR1A	26.1302	42.2449	19.6313	28.8677	31.2686	18.0154		36.0811	21.2922	29.6224	27.2582	38.0904		25.4756	28.0072	39.4525	26.9969	28.6684	20.58	33.6134	26.7691	24.5544	27.9638	31.2487		26.1378	28.1624	29.8231		26.13	37.9542		32.0835	28.2913	24.3919	38.2322	26.3526	31.6586		52.3778	20.0548	20.1054	35.4502	31.4866		23.337	22.0116	49.7802
ACTR2	22.2428	21.6836	23.6617	18.5942	18.1139	22.9843	18.4548	16.3344	19.7712	18.4563	14.2872	17.4638	15.7653	26.1751	16.054		16.3444	23.0502	16.606	19.3978	19.6405	18.1323	17.6614		18.2772	24.2813	17.7027	15.4545	17.4327	22.3802	15.1493	23.5179	15.2243	22.9349	23.929	14.6046	16.1452	14.1439	12.7223	16.5681	17.3662	13.1106	21.711	18.6712	9.18359	19.1396	12.9669	22.3746
ACTR3	30.9393	34.6902	31.4963	30.6894	33.223	30.1525	28.8921	30.6796	33.99	33.225	35.4775	28.6085	34.0897	35.2383	32.5234	37.0337	32.7514	34.045	29.2149	32.3663	36.4572	30.9008	31.6326	35.4667	33.786	34.04	37.7102	32.4123	37.4199	40.5832	34.3034	36.635	30.8813	33.1321	30.0547	31.7391	36.9147	31.3838	30.8414	26.7106	34.2558	31.9713	32.8999	32.956	35.3667	35.2843	36.0197	33.2033
ACY1	90.8069	87.9659	101.995	87.3312	112.45	106.482	101.537	110.847	98.7199	90.4986	87.9337	126.421	87.2955	126.403	119.011	117.803	96.3528	87.8594	100.117	91.1587	106.594	115.359	97.7685	101.218	89.9749	89.5588	88.3254	114.608	84.3065	132.736	127.793	120.704	91.2971	89.2519	102.912	87.9862	107.921	110.084	102.548	103.844	106.805	88.6642	93.6911	120.783	81.3623	137.953	126.934	117.657
ADGRE5		6.90137		8.38531	12.8313		8.35314		6.91013	8.73514		9.04799	13.9654							10.3953	10.3492	7.31643	7.8406	12.5597	13.7801	11.2598	11.004		9.67201	7.73061				9.49333		9.87668	9.28952	10.2919		15.0064		9.89029	3.9679	6.80171	12.5316
ADGRL1						9.53947					6.22123						11.7384											6.72283														9.31915
ADH1C	2028.16	2125.65	2069.33	1394.29	1543.14	1318.68	1145.96	1372.52	1976.88	1562.51	1954.19	2113.05	1124.37	3944.4	1469.02	1602.77	2041.19	2105.62	2277.53	1402.87	1702.69	1292.81	1434.63	1371.53	2090.21	1613.84	2058.16	2295.11	1406.14	3550.4	1498.11	1526.1	2060.78	2237.89	2175	1657.3	1577.7	1493.63	1314.06	1659.42	1979.77	1747.2	1946.35	2089.54	1418.59	4144.27	1590.4	1559.71
ADH4	209.542	195.705	145.448	132.943	65.3217	130.814	173.349	190.721	75.8346	83.5712	255.954	73.8446	150.883	180.891	217.604	188.103	171.561	178.401	153.216	144.232	59.6398	150.657	171.299	239.767	84.9572	74.8229	262.915	61.7793	163.902	187.198	219.711	188.92	187.674	169.774	151.252	138.501	61.3559	145.903	184.876	207.017	80.0739	70.6779	267.366	67.0876	179.936	184.355	217.467	192.644
ADH5	48.2313	50.9539	47.0369	72.8397	70.543	58.1312	50.7467	49.409	65.2306	69.2058	53.8835	64.7153	56.8717	91.3937	60.1759	48.0667	49.4528	54.5521	50.1801	68.2688	69.5896	52.0301	52.1481	57.9841	62.6656	66.6959	59.1262	71.4679	55.6506	97.3371	55.2546	59.3781	49.9148	55.2191	51.7917	72.8064	66.2898	58.537	52.187	56.612	63.1299	67.8082	59.4203	72.3661	56.0194	96.533	59.7853	56.5012
ADHFE1		10.3289	20.6751	11.6403			13.4572	11.2238		11.9485								12.2881	14.7609	11.1247									9.41999					10.3813	11.7181	10.8538	11.0414	9.07577	15.5794	13.9131		10.8249	7.48058		9.37941
ADI1							7.04629	12.0486		4.52333				4.84221												7.21037									5.36085					7.55962		8.43181
ADK	29.6262	24.16	23.6054	24.0165	22.6503	18.8083	24.0726	24.2114	26.9837	22.6146	22.2238	24.2672	21.1723	29.9904	24.5391	26.1579	25.1545	29.5472	24.3885	25.6803	25.1855	23.5529	25.6061	20.6519	29.5597	22.6972	24.0888	25.1991	26.1256	29.8713	24.2933	22.1904	25.8967	23.6238	23.4499	25.9283	25.1654	24.0807	20.5569	27.6651	27.964	24.3852	26.423	24.9609	24.0903	26.7385	27.5662	25.8653
ADNP2																	8.50154							15.7132					21.3153
ADPGK		8.60433	8.37447	9.74248		11.5037	11.2351			10.8892		4.73429		19.6742			11.787			8.55912					6.3524	10.5475	8.71128	4.81001	10.0362	21.8025	10.4891		10.8507	8.15196	8.46139	12.5268	6.01387	5.29013	5.582	10.5205		8.03301		9.40773		11.6159	10.5305
ADRM1	8.00349	3.74499	11.6113	4.44834	7.46891	6.82667	4.87628	2.08905	10.455	5.81239	7.17675	10.1426	6.70061	5.9991	5.61165		9.15439	6.61337	11.815	4.28813	7.28619	7.74313	9.13269	4.44274	10.2409	2.8641	5.59028	10.7384	10.0174	6.08995	8.1477	9.09495	13.4715	8.85698	11.4836	5.47292	7.22893	8.53671	5.7751	4.7917	9.73254	2.23884	8.88023	12.7185	6.6755	10.0138	8.96222	7.37773
ADSL	9.71404	7.7384	4.08662	9.11633	6.59208	2.84064	5.11777		6.57606	6.52597	7.09222	3.61854	7.8945	7.90528	7.37435	10.1051	3.07421	9.19895	6.57818	8.28018	9.11395		7.72554	4.2186	7.52373		5.66026	12.4308	7.3258	7.53974	7.32729	9.20788	7.15334	8.38955		5.84985	8.32607	6.77409	9.13334		9.62779	6.77319	6.59509	10.0225	6.1981	8.93917	5.082	7.2689
AFMID		6.18702	8.23133		9.99752					4.58128				18.4055			6.65743												8.37468	17.3253		3.86035	5.49138				10.9696						5.98426			20.2961
AFP	37.9362				18.6343					37.4785	43.7224	26.2789		546.647	34.1703			30.4172	28.6931					32.7782		42.1599			24.0199	766.751	46.395	27.0834	24.9394		30.9001				30.7528	16.9517		25.0061				675.703	40.1196	26.4857
AGL	36.9501	98.885	135.139	79.8447	101.813	166.877	146.615	149.65	172.848	190.567	224.158	265.877	150.025	155.584	161.691	183.767	39.6196	102.377	137.896	73.2652	104.24	169.317	149.32	148.587	171.807	180.337	226.014	278.641	149.76	158.138	158.802	176.205	32.6784	102.937	141.722	75.3924	101.065	170.163	142.954	143.239	170.117	183.549	219.568	267.708	145.045	162.685	162.417	182.284
AGMAT	38.5621	46.1117	37.3623	45.859	28.2831	32.6826	38.863	39.7359	22.0619	24.6968	29.4776	38.993	38.6318	25.1723	36.246	35.7563	40.1004	50.3782	43.8878	45.1314	32.9647	28.8615	39.4164	37.911	24.721	27.4898	33.2401	38.759	33.6892	32.8041	34.2652	32.6273	42.4516	48.835	48.3692	55.4028	35.2017	32.7122	39.318	38.4102	19.9751	30.648	33.7149	39.1397	30.7121	20.5059	36.2381	33.7219
AGMO	30.4898	34.8523	29.4559	21.4612	21.9578	22.9003	40.3656	34.4648	36.9579	33.6443	29.9306	28.1216	29.0379	34.7864	43.635	37.1855	32.4443	28.3286	29.8666	30.4185	16.9592	24.8246	38.6052	35.2558	48.9983	30.199	34.1079	33.9585	29.6606	29.7716	37.0514	42.9147	28.1005	27.3009	20.7891	20.9417	20.6942	25.6464	42.7057	29.9952	42.4122	42.6356	33.3407	31.9321	32.6881	35.652	38.7751	40.4425
AGPAT2	20.8441	21.6032	28.1903	23.7561	20.3317	21.9824	30.6377	30.9392	25.3508	28.9149	21.025	26.2789	20.8993	29.2424	23.2355	26.147	22.306	18.3615	26.7563	24.0432	25.6273	26.0514	22.9812	25.6081	24.7039	31.4235	22.5305	24.0677	14.714	30.3928	27.2874	24.9052	19.3898	21.0054	23.2536	23.1137	21.1184	26.5958	29.5315	32.3497	26.6676	27.903	24.766	25.5676	20.2603	35.1473	24.3574	26.0198
AGPAT3	18.5675	18.6109	18.7147	21.3805	18.3472	16.3743	22.1524	19.4154	14.5055	18.0192	22.1002	17.6975	18.4286	53.2778	29.7606	15.8352	21.6709	16.5957	20.5024	17.1796	19.1381	15.6978	23.6561	20.3486	14.785	17.0739	18.0293	20.3399	16.4203	29.7665	21.2733	20.0791	21.7918	15.2581	20.9032	17.5071	22.0212	14.6594	17.0188	17.376	16.3854	22.1903	23.2547	17.8547	16.3466	35.7423	22.9036	15.164
AGT				9.10838		10.6757	6.04016						10.0132				10.9134		7.83319	8.73009			11.8913	16.2709		5.42773	8.15234		10.9995	10.9388		10.8028			11.209	8.05092	8.86724						8.17508		8.89102			12.9788
AGXT	60.0054	60.0026	57.7703	34.7628	53.1203	52.0691	58.0837	36.8336	57.0141	40.1733	49.7342	48.3416	28.5824	64.0352	50.6808	52.823	59.8651	57.0472	52.2327	30.4984	54.5243	60.9763	56.5999	44.5342	72.1046	47.9651	51.5431	51.2433	33.437	61.9631	52.0163	43.5954	64.5211	59.1361	50.8077	33.4635	50.5101	62.9282	63.26	35.2458	61.8317	46.7971	53.6722	49.9473	36.8826	64.6696	47.3449	53.5465
AGXT2	83.9729	94.4332	100.2	130.395	71.456	75.291	83.3357	88.7867	58.18	76.0427	79.8716	83.0788	80.9476	94.6633	77.5512	71.137	78.3492	100.63	104.363	119.553	68.6159	78.8372	86.8739	93.328	53.2705	70.9534	77.912	77.3739	82.8819	86.7965	76.8535	71.6722	73.909	94.984	99.0295	110.407	67.0324	89.5738	83.131	85.3285	63.3399	68.0412	82.387	81.2352	84.595	80.7815	76.6312	62.0706
AHCY	37.0105	33.4683	34.3198	30.6958	30.6178	31.6568	28.7087	27.4652	29.8675	30.9283	35.2924	36.8403	31.5852	37.0692	29.6295	31.4999	34.4546	34.06	37.6495	30.8257	31.64	31.8106	27.5346	27.7885	29.028	34.0829	35.5465	37.141	28.6964	42.6434	29.5175	33.0496	36.8201	30.3089	35.5775	33.2032	29.2902	32.3097	26.6231	31.727	31.2288	32.3362	33.0131	36.9217	31.232	39.1133	30.4973	29.7643
AHNAK	60.5474	68.4656	40.6972	59.1329	75.1935	69.4518	54.9998	64.3309	65.5538	63.0342	66.7821	65.0647	65.4006	64.9649	58.2499	51.3918	55.518	69.7812	43.2276	59.06	70.2218	71.2702	54.8698	60.5886	62.786	64.2166	71.9574	70.6452	67.7734	69.4219	53.9849	52.573	57.5245	74.2841	43.7709	52.1312	69.6329	69.2811	49.2439	65.7545	64.091	64.6839	72.71	65.3068	71.5074	70.4915	58.6611	54.7119
AHSA1	14.0033	16.9536	16.9274		17.9337	19.7906	20.5697		20.0364	18.7995	18.9761	18.0297	16.5987	15.7172	21.8113	18.1606		19.0562	16.0012	20.0947	18.3555		16.2385	15.2783	19.9717	17.3332	18.7616	20.2294					13.0734	20.8467	16.0438	18.8784	18.7099	18.707	18.8548		22.5552	18.6708	17.707	18.824		18.8181	18.3784	13.5958
AHSG	36.4575	25.3319	26.3723	26.6619	21.3572	33.5585	27.4504	36.0783	41.9902	30.5731	42.031	44.13	28.9495	33.8454	36.4906	34.4011	33.7952	24.6119	27.5575	30.8932	20.8632	31.0117	28.6861	36.4156	41.3088	27.7304	47.4542	44.9515	29.9946	33.3909	37.712	35.4543	23.6897	25.0464	25.0572	28.0718	25.1502	30.1946	28.8401	32.0283	40.9357	25.7011	51.9527	46.5516	27.9072	36.7389	43.1689	33.6423
AIFM1	30.3668	34.9618	28.9552	44.6829	25.3306	25.0661	22.9258	20.3762	20.733	22.3145	20.1933	25.2513	30.54	21.9513	24.7402	21.1926	29.7326	35.1672	22.3803	41.2485	26.8649	20.4274	24.0757	18.5679	17.1333	21.0507	19.5123	24.706	30.3258	21.0597	21.2129	15.7305	28.8896	34.0371	26.626	40.3402	25.3852	22.9346	23.835	21.7561	18.4346	18.1928	18.9953	25.8478	31.5435	19.8163	24.5023	22.5866
AIMP1	15.4097	20.4777	18.7856	16.7882	13.7594	16.8204	14.9811	15.5645	20.1468	21.2566	18.3204	14.602	15.987	17.3925	16.2146	16.8026	15.5284	18.7738	13.881	18.2404	19.501	19.799	18.186	19.3835	21.473	14.0754	20.2956	17.0022	21.3418	18.62	21.0382	16.9376	18.8271	19.2577	15.389	16.4656	18.1957	21.8311	13.4292	18.9787	16.7545	15.6537	18.0981	16.9678	16.3172	11.8786	18.9177	17.0911
AIMP2	4.20353	8.9778	8.50184	8.17238		2.90378			8.71065	2.59928	8.73873	5.63882	4.6733	2.1784	2.36026		6.08149	7.7348	9.62665	8.33598	8.48006	7.17463			5.42841		10.4391	4.32533	12.4163	1.3862				7.30947	9.52914	4.33654	7.71699	5.50286			12.2964	6.26391	5.64744	2.44872	10.8399	2.66851
AK1	7.0803													12.8643																14.4171			7.85333													21.1644
AK2	44.794	44.9209	40.7342	41.1051	38.866	34.3229	37.9649	39.0849	38.1954	33.9983	34.5148	32.2141	41.5574	37.9186	32.4187	34.7796	42.6728	38.8671	37.3173	35.7483	39.2604	39.6521	39.1814	40.5525	39.6108	37.8416	32.009	32.0548	40.7456	33.7915	36.983	32.0533	35	40.0378	34.0886	37.323	36.6717	32.5928	45.1274	41.656	37.0396	35.9461	32.3823	32.4608	41.4614	35.9479	31.7759	35.4118
AK3	76.8018	107.324	93.5275	95.5119	73.0768	79.9229	95.2979	80.0637	88.9428	81.1858	83.4696	96.7219	88.2243	85.7175	83.9544	80.6826	77.7898	98.262	98.8937	97.488	68.2026	84.3669	104.48	85.2651	86.0775	74.8559	96.9466	92.7349	88.3702	83.7934	78.8825	89.2107	85.2938	109.107	100.25	98.5511	62.4605	88.373	95.7971	75.7708	78.7364	80.4593	93.0176	94.2304	84.7869	90.0358	84.0246	88.2992
AK4	9.67542	17.9633	7.66912	8.23714	6.6146	9.46173	13.3549	6.22983	18.4793	9.58753	13.5521	14.8876	10.0801	5.39927	10.3472	11.2322	12.17	18.0535	11.7913	9.88297	7.4489	10.0738	12.3192	9.49412	11.0262	7.99235	16.3499	12.2076	9.09128	12.5356	7.83921	9.58991	11.1615	14.7061	13.0002	10.6053	8.94643	11.2336	10.5003	9.42463	14.3074	10.9141	18.343	16.1628	9.99688	11.7238	11.4578	11.2977
AKIRIN2	178.325	183.124	233.078	283.016	199.038	185.929	301.018	190.003	267.164	304.52	180.28	299.457	186.809	201.299	239.227	283.5	201.398	196.81	211.946	237.166	190.566	175.549	270.143		288.193	266.266	201.864	241.811	161.768	235.432	174.082	278.062	197.222	186.612	227.962	226.253	162.287	188.576	262.827	183.392	281.137	298.634	217.012	221.074	178.097	208.412	226.903	219.281
AKR1A1	100.557	83.7991	91.8621	100.216	80.6638	87.6646	75.6502	76.1975	79.9253	72.1695	83.6306	88.0033	91.8163	75.0506	94.1739	83.4911	91.5746	81.9466	84.9621	96.9439	89.723	92.2153	68.1019	79.972	80.1089	73.3158	88.0118	89.6891	80.2373	84.6693	84.738	77.3809	81.8598	79.0669	87.303	90.1695	88.0034	92.3798	75.2583	72.3566	75.6988	77.5823	87.9646	83.0972	97.6112	84.2788	89.4544	81.6628
AKR1C1	212.862	195.806	179.136	448.803	243.228	180.84	175.08	268.044	206.897	274.756	338.98	214.349	642.612	345.067	379.342	322.018	193.64	196.216	175.664	376.692	215.57	181.702	160.779	254.228	199.627	271.702	327.312	219.022	595.476	367.673	346.355	314.192	199.546	189.359	164.103	434.699	241.737	173.429	175.697	240.721	184.677	263.948	332.938	228.189	583.511	306.283	356.47	328.898
AKR1C3	48.2419	61.2787	42.1278	35.6828	32.5627	36.2811	49.4668	41.3032	36.7379	25.0483	57.2072	45.3629	27.8956	59.0948	61.0979	59.6574	38.7793	56.481	39.2823	32.1404	39.8804	40.1128	44.7291	58.0071	34.3941	38.0013	62.0275	43.0729	30.8638	43.2664	61.3496	49.3429	54.2882	61.0636	44.4841	25.6261	28.2355	41.8474	44.0022	42.4574	38.1695	43.049	54.2168	45.213	30.1007	51.4717	52.0963	43.6252
AKR1D1	205.729	223.135	219.242	217.316	160.586	203.687	202.445	184.29	224.365	209.194	227.293	240.226	203.936	216.078	211.335	183.247	197.84	222.167	213.796	206.368	155.823	206.147	189.935	180.45	233.407	206.853	216.639	239.085	214.044	214.107	214.249	189.187	196.984	221.357	204.424	222.061	152.668	212.788	200.244	166.188	213.149	201.782	208.653	220.175	184.131	197.187	202.499	181.053
AKR1E2				17.3906										16.0745																17.3426				18.6185												15.0067
AKR7A2	58.6236	63.1011	49.9565	69.0299	44.9067	48.9274	35.0589	32.8229	45.3953	42.7002	55.6705	59.5258	39.5773	55.5927	50.7585	45.9496	47.9787	63.9861	46.75	67.8714	50.1665	43.4898	32.5076	36.637	41.711	49.3231	55.0917	62.9007	44.4738	60.1038	52.3469	44.4062	48.8435	62.6289	48.5336	65.796	47.7109	41.8064	40.6773	39.9773	43.1685	44.3996	53.2981	54.6651	47.5173	54.678	49.3564	29.5161
ALAD	53.4793	60.1442	53.4291	56.0192	55.8855	65.1374	46.4111	60.9344	53.3881	54.3058	50.3813	58.3724	54.3075	56.6779	52.3646	55.1147	52.4805	58.6241	50.731	60.1589	53.0198	60.2029	45.885	64.876	55.1859	52.6969	52.7376	66.1404	50.9376	56.2903	51.5841	55.4075	50.006	59.9589	55.7217	70.5803	60.2902	56.9758	44.1785	62.0943	42.8545	59.0342	56.3478	68.2078	58.4885	65.4746	60.7025	52.4524
ALB	892.492	541.326	659.19	839.32	566.975	743.716	762.272	777.648	690.714	778.132	1022.82	839.604	746.642	1112.51	887.966	546.013	900.939	521.01	619.248	819.859	519.705	762.348	702.889	791.967	647.832	766.226	1004.69	813.855	739.221	1187.7	878.745	571.485	881.146	527.57	644.144	770.494	522.685	728.758	695.014	764.328	656.503	740.263	1002.86	787.997	738.097	1077.48	842.528	531.402
ALCAM	12.4459	20.5771	9.50317	13.8156	11.9816	8.3644	10.6789	11.0697	8.95296	14.6138	13.0178	13.0716	16.4998	8.74862	15.5293	15.519	12.2374	17.3275	9.49552	13.6351	14.0303	10.225	11.2884	10.4175	8.70552	12.7631	9.7387	11.2004	17.3601	8.60985	11.969	14.7498	12.3146	18.5465	11.8283	12.2767	6.79945	12.1011	12.2897	13.9707	14.5373	15.173	11.0278	13.3009	17.9533	9.97029	12.4818	12.6631
ALDH16A1	28.7545	32.1321	22.8636	28.3575	28.9986	23.4835	28.9019	22.6049	28.7483	29.0006	22.5786	26.2779	29.1244	23.4266	30.8532	41.5372	32.8298	30.4551	19.9811	27.0259	30.7284	31.3093	24.2459	30.9253	23.1033	25.0435	27.9564	23.4808	28.105	21.4977	24.3441	39.8717	32.9157	31.521	27.138	27.4154	33.5996	29.2789	21.8889	30.3727	23.5357	23.5796	26.4364	17.3358	18.6275	24.1825	30.128	43.46
ALDH1A1	657.211	600.845	694.011	615.282	510.497	729.264	542.555	571.898	537.748	675.524	615.587	640.11	580.762	872.679	720.521	510.249	592.236	563.837	704.932	584.644	469.763	719.126	460.211	494.691	555.266	602.866	630.381	629.583	565.093	894.799	696.681	521.207	563.495	566.613	680.557	585.064	501.171	721.435	504.12	529.131	543.306	639.016	646.831	623.303	614.004	884.43	721.258	501.467
ALDH1L1	453.212	511.122	473.615	508.855	450.866	561.132	422.161	412.655	412.517	498.049	540.258	510.94	482.214	546.768	514.458	424.213	436.375	510.033	485.998	491.229	472.914	540.984	390.848	420.17	399.537	497.846	558.94	526.898	478.11	563.559	500.917	412.937	444.45	500.804	448.652	519.481	467.443	567.711	410.232	398.076	391.132	484.918	561.024	483.597	467.935	545.375	506.233	393.694
ALDH2	327.12	424.438	335.976	363.091	191.484	230.289	259.48	253.758	253.441	226.114	279.74	303.947	290.524	302.953	262.925	279.673	312.183	475.832	360.915	352.109	174.115	263.794	249.184	252.785	258.182	209.135	285.435	303.065	285.812	356.152	245.711	257.426	314.398	442.225	369.971	360.902	183.415	254.417	259.89	251.315	260.436	211.92	298.949	310.209	288.549	340.188	258.311	265.12
ALDH3A2	280.498	266.342	352.879	307.91	279.021	332.326	488.916	405.679	418.442	392.834	309.744	382.161	326.419	339.727	414.4	393.694	277.951	292.126	359.927	318.037	263.037	362.75	483.642	420.928	417.633	403.424	321.842	399.712	354.767	333.072	404.757	384.106	277.644	302.771	353.104	319.255	287.411	374.224	533.323	434.406	424.958	399.369	327.368	342.908	337.831	355.589	407.301	359.409
ALDH4A1	47.0782	54.4073	63.6	49.6933	33.7516	36.9235	47.5573	46.7825	43.9905	36.0053	41.5168	37.1516	49.2874	53.5595	31.7029	42.6315	43.2084	56.1228	61.2926	48.502	29.599	41.8867	48.0724	47.4813	41.9788	33.737	42.2356	39.7675	48.7087	53.7912	35.0408	45.9638	39.1009	50.1318	66.2432	51.1853	33.6587	44.0569	42.8102	48.4547	42.798	34.0875	46.8962	37.4461	48.3566	54.5503	32.4033	44.1842
ALDH5A1	55.9227	90.2832	51.1399	71.5255	41.7878	54.6287	34.2054	34.9085	41.1871	42.7291	48.2978	52.511	53.9837	57.1416	41.698	50.2524	56.5247	94.5031	53.0297	70.0671	41.6017	56.5474	33.9901	39.911	40.9044	41.7883	47.8665	44.0172	55.8668	53.5797	36.3803	49.1987	58.8388	92.78	52.0327	59.3667	43.1629	58.5054	28.6737	32.9583	37.6107	39.0899	50.2594	47.042	59.3209	59.3386	37.1339	52.3251
ALDH6A1	89.3247	150.587	121.903	131.661	85.4198	114.868	104.238	132.126	86.5273	105.064	102.602	91.3837	119.333	115.249	105.775	112.17	91.7738	148.742	132.922	135.664	81.8559	120.664	97.2696	125.122	77.9895	103.743	107.065	91.1503	113.993	123.829	99.9503	103.354	94.0441	155.055	131.42	124.091	81.4653	110.034	101.714	129.319	90.5662	98.1237	117.997	95.6818	110.253	110.781	92.2661	105.907
ALDH7A1	59.831	81.0472	83.4576	80.355	43.3588	61.5226	56.5579	61.4666	51.8366	58.464	64.5141	64.8913	53.4376	75.0275	62.394	50.2875	59.2157	80.7159	71.1265	77.8512	50.5915	61.3102	62.1349	63.915	54.2378	62.0778	62.7702	60.6016	53.9653	78.7809	57.1272	53.4198	57.7057	85.8666	76.3101	83.2726	45.346	57.4936	63.7911	59.4756	57.8116	63.5138	63.8845	60.1009	60.6564	81.7786	64.6152	45.2799
ALDH8A1	46.5529	64.8355	62.0567	57.9725	44.9188	61.8201	60.3113	51.4239	55.5472	48.4956	50.4502	43.2783	53.921	55.6476	57.8109	56.4179	43.6873	71.169	52.9697	60.494	42.9673	59.9952	63.2752	55.4884	58.3219	48.4335	52.9767	52.2808	57.7632	55.0175	52.6425	63.1251	46.5789	68.927	66.5268	54.6896	41.8439	68.4224	69.2521	60.0219	61.2816	52.1363	54.8398	55.7015	58.788	60.1747	60.0107	61.8016
ALDH9A1	317.402	319.301	314.528	302.139	242.867	254.9	251.053	287.133	247.751	263.808	272.988	311.093	259.313	315.176	269.639	227.979	292.23	306.528	300.343	290.053	250.327	253.141	252.141	276.399	250.056	266.512	287.609	282.47	265.357	332.477	287.536	248.555	304.817	306.422	320.453	299.059	243.937	263.184	260.865	289.882	247.255	269.007	283.649	276.994	240.931	328.359	283.299	247.532
ALDOA	123.171	146.546	117.723	96.6719	98.8902	130.056	102.798	95.7952	126.419	117.907	144.591	124.256	112.909	280.652	144.724	116.735	131.748	152.503	126.185	97.5598	92.5721	142.009	104.907	93.3027	135.037	133.191	150.756	123.754	113.415	271.702	144.392	118.671	136.664	146.36	121.848	106.454	101.799	137.903	108.989	100.235	130.845	125.019	145.416	130.978	128.852	300.995	153.272	137.525
ALDOB	1364.24	1935.13	1271.97	1220.73	1154.99	1181.42	1153.1	799.154	1260.97	1202.13	985.678	1285.57	1058.15	1358.69	1216.48	1213.38	1195.39	1677.59	1189.47	1248.18	1060.57	1197.09	1152.55	898.449	1214.54	1231.01	1041.91	1214.7	974.943	1482.85	1223.82	1180.84	1293.18	1828.97	1195.19	1222.2	1153.52	1120.8	1240.55	835.919	1128.96	1240.13	1038.07	1208.12	982.642	1437.2	1174.48	1106.26
ALDOC	33.914	33.8002	32.0524		32.63	35.1835		30.9262	30.3243	41.2939	33.677	31.6113	33.8655	57.3522	38.4904	38.0597	30.7517	45.4962	33.7175	44.1987	33.7674	35.2904	30.02	31.9728	26.9577	39.2059	36.9752	32.4778	36.8371	60.5774	42.1164	37.2635	37.5401	40.7178	27.5411	38.5343	36.3847	46.1658	35.1521	28.9391	34.3681	35.4193	40.454	31.4627	41.1993	48.1605	40.6856	36.3396
ALYREF	25.685	15.0626	22.0161	15.5088	30.9765	19.1099	20.344	17.0641	26.2711	23.8835	28.1596	14.9556	17.5195	23.5646	19.9306		21.7631	13.9015	15.5921	14.2869	16.5301	13.4001	20.6709	15.7928	27.3501	20.3941	19.2801	18.8466	19.9478	30.9656	20.4535	16.0649	23.9152	12.7071	23.4646		17.3947	13.8555	19.0922	18.6909	22.0455	18.7989	26.4148	21.9469	19.3424	22.0952	23.9282	24.7424
AMBP	40.0661	33.223	37.4602	54.1512	37.1428	47.2142	57.5062	60.7562	45.3221	56.9022	50.0922	46.9207	44.6459	40.8929	49.9769	51.693	45.6029	32.2903	44.9488	52.4598	33.7055	42.608	55.5307	53.5911	43.1724	56.8579	51.328	46.6157	44.5591	38.7174	50.2596	46.2166	31.639	28.0386	46.4512	58.5998	30.3713	44.2222	52.0554	55.4107	45.4051	51.7817	49.6772	40.6355	41.8561	35.2849	49.1281	54.9714
AMDHD1	22.694	20.3177	23.702	20.8033	23.2559	30.6073	19.3894	26.6156	20.5698	25.7132	21.9323	29.1294	24.3616	15.0373	20.5165	20.7075	19.9538	19.7379	24.6592	22.0485	23.2776	27.0202	14.3769	32.3822	25.5874	18.9681	25.5774	24.4194	25.017	20.5623	22.9822	33.6166	19.6862	25.2809	26.4641	18.764	22.8473	26.6436	18.5507	19.9262	29.1396	24.0032	24.7443	26.2847	29.5513	13.3469	26.488	27.5333
AMT		12.6223	13.1256	14.1463	11.6061		10.6954						11.706	13.7046		19.0265		14.5508	13.5305	11.787		11.1919	10.9819				11.3067	12.6106		13.3657	10.7758		17.4957	16.7357		14.8854				11.1387	11.174	10.325	9.95347	14.5062			12.6793
ANK1	12.783	7.80687	4.58193	10.9115		7.77605		3.67379		6.02379		12.8025	5.99065				8.54638		8.76037	9.31535	7.25633	7.10643						9.83328	9.28479				10.0079	6.94738		9.70562						8.55599		8.34034	7.84767	6.10472
ANKRD1	36.8238	42.721	46.3242	67.7217	19.5978	26.9323	36.9458		22.4927	37.5062	25.4001	35.0697	24.3469	19.4244	23.9419	20.0138	35.7494	48.9968	41.3947	64.0471	23.4327	36.916	50.3457	33.0895	27.3374	31.0967	25.9359	42.2904	28.7087	21.7336	32.7413	20.8633	47.0787	33.2462	35.9372	79.0039	18.5626		32.0767		25.1548	23.3442	18.9806	36.9173	26.7397	20.7287	32.4726
ANKRD17		4.20385			19.4915	13.6331		15.7416	6.17741	6.41535		10.2749	10.9559	6.05112	7.88947	2.25353					16.8408			16.5491	10.016	9.90129				5.98022	8.31655						11.5154			11.6712		3.64749			4.85265
ANP32A	21.9433	17.6672	19.6593	9.05317	25.7421	23.0293	24.09	24.6248	27.6674	21.7924	27.0097	30.1504	35.0074	29.4528	29.2381	27.8357	24.2879	21.6027	24.0301		23.5167	27.0801	22.3232	30.4917	29.07	18.9044	21.3854	41.7904	24.6348	33.942	25.9241	30.7904	20.7533	18.0892	27.4914	7.8304	21.9694	28.2263	21.5283	34.8175	34.0499	18.7394	26.3348	39.1492	35.684	38.8	27.2041	30.2179
ANPEP	79.0124	63.7403	39.1826	88.381	68.2782	68.7301	61.8298	67.0754	47.4019	51.0316	86.2778	70.4507	79.6086	109.738	78.6873	45.1724	75.4545	68.4371	39.2075	90.954	66.9006	65.6184	67.1932	65.6691	53.0362	46.9234	86.6801	77.0185	74.4205	136.352	72.9599	43.6838	71.7075	66.119	43.6731	81.062	70.0805	64.2591	62.6855	66.2208	47.3451	56.2985	85.5598	75.5237	73.2682	135.699	84.2694	47.2057
ANXA1	21.7387	20.2556	15.8628	19.8479	19.7305	21.095	17.7003	24.3547	24.9607	29.9798	35.3598	23.1628	22.7674	26.3311	23.8559	28.1652	18.4811	20.867	16.9981	20.5723	20.3	20.3725	15.6367	23.6994	20.6999	30.43	34.167	22.5716	20.4623	22.819	22.3744	28.6059	20.6866	22.9258	19.2921	19.3981	19.6423	19.962	19.775	20.4342	21.5321	26.3073	34.8741	18.8368	23.7386	21.7349	20.7411	26.9288
ANXA11	26.5671	27.9824	21.7238	31.9279	32.7851	31.0006	29.4788	30.9124	29.5169	23.8666	24.5247	32.3878	30.2758	27.7412	29.9496	32.5114	30.7368	27.193	24.7079	33.0628	32.9571	27.8214	29.582	32.6651	24.6158	26.1404	27.1229	31.6768	30.6423	31.996	32.2041	38.4048	28.6359	26.7381	28.0395	32.4586	31.7398	27.7119	32.5327	29.9504	27.4109	25.6252	26.3048	29.6161	31.4184	29.6794	30.4608	32.16
ANXA2	92.5263	119.411	76.9637	74.7476	82.7659	101.783	87.9775	99.5789	89.2113	84.8842	81.8658	93.5661	81.5926	95.4578	77.7548	70.9642	95.8822	115.926	70.7529	75.8809	93.1414	99.1967	87.1423	104.513	94.0269	79.1961	85.2887	94.5235	83.5291	100.359	80.3157	75.4783	89.8451	119.084	72.9801	76.699	91.4875	105.091	90.9343	95.4843	93.8529	80.4451	83.7417	94.1564	74.5273	89.7632	80.9928	75.9256
ANXA4	32.005	29.4614	30.5353	36.341	33.7584	31.9512	32.0059	35.5776	34.0653	28.0482	27.2879	34.4067	29.9259	37.0722	36.2594	33.1247	33.1044	33.1817	28.3164	36.6575	35.2181	32.8933	29.3101	32.2181	32.8307	29.7122	28.0868	36.8103	34.5436	38.0852	33.7104	32.3343	35.4743	29.2422	25.0335	37.0658	34.727	31.369	29.8108	35.1025	34.73	28.3338	28.4736	35.2616	32.1626	38.2838	35.6625	31.6826
ANXA5	80.0581	74.2886	58.7933	69.3389	67.8883	82.3301	69.7825	87.4591	66.8162	73.4099	113.295	61.5136	69.3462	68.7513	74.7737	82.7953	81.9579	75.8633	55.6631	63.809	72.9039	76.2835	72.5645	88.4582	75.1477	66.7873	113.475	68.4278	67.2675	76.224	81.2363	76.9366	74.3045	73.7931	61.3289	64.7081	67.0353	77.7225	69.9906	85.0979	77.4388	70.2132	113.832	64.2783	67.3816	67.94	80.2868	77.0695
ANXA6	197.831	244.609	187.073	262.207	214.484	230.341	311.196	227.263	391.392	270.83	243.752	252.765	217.197	246.908	277.931	240.667	197.502	253.06	178.082	261.681	205.644	227.726	301.861	223.112	391.295	270.689	240.001	257.428	209.92	241.97	274.008	242.948	204.078	245.17	182.416	259.052	213.576	225.8	303.895	223.074	393.695	264.896	231.493	257.39	211.499	228.217	272.584	234.408
ANXA7	39.5364	39.2187	42.3704	39.2434	43.8823	51.7538	45.0791	44.4765	45.1941	52.9075	61.0376	40.4519	37.3209	39.6034	42.9414	52.4288	46.7087	37.6262	39.8659	39.9767	42.5345	49.3685	42.1863	43.5612	45.569	54.9846	60.361	47.5139	37.2891	45.826	35.2579	58.7986	39.0931	37.3851	42.7423	43.0848	40.1169	47.0919	50.013	40.9767	41.1264	53.5657	56.9322	45.8823	42.8569	40.3135	46.2565	63.1849
AOX1	131.553	131.612	153.58	138.554	158.653	159.237	134.748	140.141	134.447	151.56	139.85	145.802	133.112	191.299	130.16	112.97	126.229	131.374	148.394	152.369	157.063	153.819	135.002	130.705	139.363	139.518	151.41	140.979	125.428	192.249	135.293	115.077	129.83	128.261	149.729	144.111	156.488	148.405	133.628	133.884	135.953	138.252	142.082	145.264	128.543	180.119	137.316	109.927
AP1B1	84.0863	76.8444	79.8922	70.1766	105.102	100	93.2001	95.2849	96.8527	86.5434	87.3326	85.0582	97.3541	115.36	99.6606	78.7426	92.7885	78.3707	85.6432	71.1946	112.931	94.7867	90.4653	116.963	95.5547	86.327	95.2928	99.3164	96.504	110.668	89.317	90.7396	85.8515	72.2493	74.7129	67.3679	109.404	96.2912	96.6151	104.17	107.521	84.2152	90.0804	90.241	102.944	113.684	95.8777	90.4058
AP1G1	70.3911	65.2415	62.1547	55.4702	86.3335	87.3593	72.7919	83.1868	82.2377	64.3281	68.5825	71.1201	78.8894	91.7509	75.4358	76.5759	70.6565	68.6435	60.8098	62.5689	77.2872	76.4577	78.9421	76.6349	86.8153	60.8367	71.6938	81.9481	70.1758	107.122	69.3055	74.8386	58.1259	60.3429	63.7173	53.7892	82.9618	75.9746	81.7899	86.2663	86.8335	67.1626	76.8811	78.5541	76.1739	104.137	77.5494	79.9379
AP1M1	23.6679	29.483	26.4619	22.8007	34.7268	32.7243	30.9624	29.5735	32.6358	28.3258	31.8241	30.8229	30.3753	37.1888	29.6557	30.151	30.8855	26.5855	29.374	25.388	30.1297	29.4609	36.5513	30.3612	36.6925	31.6905	32.6082	31.2241	34.4508	36.8406	29.3834	30.9989	27.2442	27.1032	26.9004	25.8074	33.0823	30.9733	28.6242	33.5648	32.457	30.3269	33.4646	32.0704	30.0319	34.8329	26.8923	29.3263
AP1S1	26.319	17.3606	21.6975	14.9516	20.076	21.2996	23.9531	27.1776	23.5348	20.9452	14.937	18.681	24.5909	22.8942	26.331	27.4187	19.5759	20.5693	20.9547	17.5477	22.3783	26.1743	17.7144	29.123	25.1913	19.0744	20.6795	19.019	23.0599	23.6764	22.872	23.3277	21.046	14.8807	18.719	16.3959	27.0744	23.2344	18.8706	12.5025	18.4133	22.8407	20.5598	17.3205	24.8607	15.9557	23.3196	25.2849
AP2A1	144.893	123.516	141.409	116.775	179.089	154.44	136.767	144.354	157.733	153.939	159.557	158.486	145.761	168.823	142.653	143.339	148.087	126.132	155.772	130.034	181.825	149.523	138.976	150.329	148.717	160.74	170.385	149.508	151.601	170.682	146.999	135.97	148.341	135.358	139.505	123.221	194.798	154.743	143.611	148.035	160.764	146.293	168.855	146.939	144.928	166.445	151.835	125.564
AP2A2	27.9298	27.5919	25.1385	24.0701	32.0941	27.3967	25.1831	24.9675	27.8902	27.9969	30.8292	32.678	28.488	35.752	28.0307	26.1423	29.2489	28.4746	24.9457	25.6405	32.6696	25.9504	27.0017	29.8469	26.2932	25.2025	29.1193	29.4944	26.6344	33.0485	27.4439	29.6073	27.4524	28.6047	22.9098	30.3365	31.5616	28.5981	25.1344	26.2703	29.3291	25.9798	30.2496	30.4536	27.184	34.5446	26.7876	27.1573
AP2B1	78.0129	71.6044	88.8993	60.2291	95.281	87.7737	67.6814	74.7355	86.8614	68.8116	87.5407	84.1829	72.1796	89.8885	76.5811	88.1197	89.4885	72.4906	79.0002	55.6657	88.6915	79.2066	74.7121	78.3983	78.1792	78.1771	85.3737	80.1727	78.3131	97.3846	83.3535	78.4347	90.102	68.632	83.9642	59.5298	98.5696	89.5999	76.1572	78.1831	100.17	74.9076	81.8909	75.0384	83.8486	82.1725	82.5861	94.7251
AP2M1	306.764	262.807	263.949	193.433	365.176	364.532	289.974	401.261	351.828	205.049	361.072	292.958	439.362	557.762	324.924	377.833	265.485	235.374	241.695	191.093	405.622	359.791	319.544	456.321	376.477	277.836	378.508	354.649	376.955	509.371	314.155	341.846	287.942	238.214	277.137	176.701	303.401	326.895	209.479	310.477	284.574	258.81	302.792	286.955	289.772	479.636	282.227	268.632
AP2S1	14.2612	20.2679	23.4783		22.2932	17.9171	20.564	22.4245	26.7382	26.2936	25.8989	21.1616	17.8413	38.3184	16.8902	19.2164	21.9678	20.474	22.3426	21.0247	19.872	18.5038	24.7537	21.0893	25.8502	18.9904	19.5429	23.4003	18.9756	38.4509	21.4837	28.1215	20.4067	18.9767	20.7724	19.3675	30.877	22.2019	24.3404	15.7644	28.4691	19.4275	19.5737	26.1494	21.7787	38.3369	17.4536	23.0165
AP3B1		14.136		15.1209	18.5312		16.0499		16.3276	14.9493	20.0129	17.2501	16.1534	16.9216	18.4624	15.969		15.1623	16.6138	15.8085	14.6959	15.2088	12.8644		23.5108	12.1231	16.4664	14.8303	14.6507	19.9874	13.5087			14.7671	19.5606		15.0605	13.4286	10.5608	14.4983	14.2928	12.3487	12.9256	14.067	14.7018	20.6906	15.1283	19.3984
AP3M1	9.33731	11.2282	6.20133	9.97447	12.3794	6.36626	9.38939	9.56761	8.86677	8.49866	11.5294	12.8803	7.06079		9.51614		10.9489	9.80082		7.36258	9.63281	7.34709	10.0423		11.2614	10.3985	6.71605	6.59587	8.33879	18.6535	7.15898	12.396	9.16581	10.2743	7.06	11.0469	9.59848	8.26891	11.796		10.905	9.37114	9.99891	8.58103	9.88509	26.9078		11.9554
API5		13.5226		11.6821	16.2194	12.3641		14.5398	15.547		12.9555	13.5283	11.1836		11.2083	8.15337		14.8847	14.8047	13.056	16.8948		11.571	17.169	7.62086	14.0041	9.12704		12.9442	12.0409	13.9185			14.1113			13.4195	14.0766			16.0677	14.5468		11.2773
APMAP	41.4554	37.3675	40.6345	48.2526	46.6516	48.1399	43.766	53.0384	44.842	62.6283	46.3039	50.1951	56.2659	55.9043	52.3035	47.3263	44.1596	37.9782	41.5688	48.7572	46.563	54.7989	48.5397	52.3128	44.4778	65.0029	47.89	49.5145	54.6595	58.5879	55.2447	46.8813	38.4557	37.4543	40.3431	51.5684	50.5396	47.6128	46.1721	56.1575	45.5213	64.6342	50.3288	51.8934	54.5108	51.3089	57.9633	46.7853
APOA1	116.717	64.4893	90.9221	86.0764	97.4736	108.247	80.7382	107.974	152.17	112.379	150.216	152.447	84.4091	156.793	93.2841	93.1765	105.201	66.5501	88.0788	81.301	89.9539	117.301	77.8038	112.073	136.581	108.55	161.65	161.801	88.3892	159.624	83.2435	102.849	98.6864	63.3978	91.2206	82.1198	99.1558	121.17	75.4749	113.522	146.398	105.639	155.796	158.025	96.8768	161.301	89.2543	102.67
APOA2	34.4173	19.6564	21.9954	19.0268	15.3935	17.6625	13.1687	22.3738	27.3023	17.5389	24.7831	30.7564	17.1204	10.0386	20.0621	28.2668	23.9337	22.6664	16.2954	19.337	18.5672	23.8158	13.1032	19.8615	26.339	21.5767	24.3748	31.2166	16.5272	20.4852	18.5802	24.9532	38.9521	16.6217	21.9678	19.4559	21.6819	19.3437	19.4082	21.4991	24.9988	19.5918	22.3885	30.0576	12.0918	19.5089	19.3546	20.0919
APOA4	5.07164			3.51171		10.441			8.83164		4.56754	4.90812		4.06427		6.50544	8.26339		4.47142			9.07578	5.05566		4.00173		4.25518	4.84853			1.81455	2.50228	7.04629	2.68771	0.84141		2.56233	4.13313			3.24175		7.0465	5.01598	1.49682	4.47205		2.37753
APOB	53.4638	43.8143	41.9567	58.3987	51.7526	61.7325	54.7825	69.6413	56.1622	63.1031	58.3928	58.6512	53.8426	56.7935	58.2839	49.7684	52.3584	47.5395	48.0355	56.7161	59.0602	60.7882	51.9817	66.8017	55.2123	60.9723	61.0449	60.4508	54.7743	62.4505	56.3199	60.0868	51.3612	42.0115	45.8348	60.3021	54.7514	61.8544	56.826	60.8499	56.0955	61.3234	60.0335	57.7419	59.4064	59.2655	56.6863	52.525
APOC2	38.1659	27.7178	28.4484	26.7149	23.6097	32.6141	40.9633	29.6822	34.0519	26.279	43.9873	34.3346	32.4147	22.4832	37.4688	25.8262	38.8471	31.8847	34.6601	26.4008	24.6133	29.1861	35.0388	27.2738	31.3574	33.7855	36.3244	32.2892	38.6868	30.942	38.4571	26.9634	36.1071	34.1403	36.5184	26.4649	22.6125	35.2388	37.2683	29.0914	32.3004	37.8509	39.8536	24.7525	30.3338	32.9338	38.0624	24.6065
APOC3	323.715	316.473	386.171	391.989	368.337	434.297	491.067	462.485	351.469	543.75	455.496	381.75	395.771	292.229	408.328	301.499	294.57	322.804	402.886	396.657	365.822	420.349	500.341	446.75	333.807	505.592	446.775	332.834	349.316	320.51	394.069	299.824	316.925	324.277	412.066	400.39	348.48	444.097	504.791	425.164	348.742	507.979	441.798	376.992	373.145	328.207	380.071	305.805
APOE	99.6931	86.0619	90.3968	84.2198	86.1056	101.791	95.1928	89.8177	127.235	105.144	107.276	122.594	79.4731	117.088	91.8368	104.04	103.157	90.3418	104.041	76.9506	70.1542	94.8554	87.8261	90.1847	113.806	85.7513	108.353	113.828	84.8486	104.193	98.9999	103.195	93.4415	84.9187	98.2274	70.6324	71.5642	85.0954	86.6131	78.4584	114.739	98.1281	107.61	99.9078	85.2598	111.532	89.0749	93.3959
APOH	12.9071	12.4961	9.53577	17.3436	10.3251	15.0304	15.1318	12.9619	12.3712	11.6956	11.6474	12.6102	15.8083	21.5034	11.9272	8.48343	10.6476	8.19559		19.2014	9.00173	13.6341	16.7158	15.2564	13.2813	14.1273	15.204	12.66	15.5559	21.1503	13.0062		7.10574	9.28694	8.028	15.9543	10.5126	10.6225	13.1255	18.7199	13.1113	15.8408	17.8501	14.6182	13.2882	19.2639	14.9022	14.1472
APRT	17.1315	16.0926	16.55	16.5427	15.2455	21.9563	13.1693	15.0841	11.4094	12.6841	15.9042		16.1793	14.387	13.0034	16.4744	15.1235	19.1431	8.7989	16.8325	14.3045	17.1001	15.102	18.1047	16.3427	18.367	16.0389	13.6511	22.3053	16.3884	12.7626	13.7936	14.4833	14.2678	14.9142	19.6413	17.624	17.8664	13.0289	18.6464	13.3822	13.861	16.85	12.6255	20.328	15.5361	16.4617	11.7275
ARCN1	73.0491	66.5486	54.9525	55.8218	59.2336	55.824	60.891	49.0858	50.4522	60.1374	65.6921	58.182	54.4305	51.806	63.8461	50.8383	69.4614	70.1087	56.4567	63.9308	75.2454	50.7265	59.6459	41.0323	48.7487	52.958	57.6182	56.5965	56.4583	53.8565	69.0435	46.6541	74.9976	69.2508	51.3408	61.8306	69.3025	59.6543	61.4148	43.0415	48.3305	50.9735	56.5343	54.5597	56.5142	50.08	67.0626	51.832
ARF4	60.1753	49.2093	62.0558	51.7231	35.8311	48.0645	71.3901	72.7117	65.1969	72.3147	59.5282	64.9892	42.416	46.2386	64.3372	85.4241	57.837	50.5044	53.6271	53.0564	39.7952	66.1126	75.055	60.1832	63.1578	82.9878	49.2515	71.2355	45.0788	52.76	58.8072	83.3351	66.9134	52.7869	55.7555	60.5161	45.1615	58.2428	77.2268	66.6147	75.929	82.3431	62.5842	78.0124	48.146	55.1437	78.1205	88.1365
ARF6	43.7908	48.3226	47.8512	44.4819	53.3182	46.7489	57.7555	50.5556	49.5516	46.0824	44.8629	51.6885	46.7728	52.2053	49.6465	46.5458	50.6177	47.5983	42.3817	36.5828	42.0055	46.1973	52.2374	49.3375	40.1944	49.8439	46.8203	50.5979	36.5564	52.1846	49.6129	52.1533	38.9908	44.3589	35.6837	39.2365	41.8236	42.518	57.8017	44.2079	52.3271	41.8808	47.9721	49.0086	40.0465	48.59	40.6356	49.2405
ARFGEF3	53.281	49.8027	34.808	43.2094	53.4082	49.0317	72.663	36.0863	58.9718	56.1692		56.3362	37.3778	40.5895			48.1339	38.337	58.8655	42.5411	41.2828			52.3219	41.1397		50.8726			48.2095	61.7263		54.9789	46.7624	60.1681			42.8591	79.0863	45.3529	45.4911	52.6514	49.1466	56.8424	43.5182	38.2604	61.2589	55.6589
ARG1	234.236	254.382	240.207	224.43	212.034	222.011	214.132	172.288	257.038	227.271	206.342	262.86	172.402	293.087	232.892	260.667	225.346	254.748	242.296	224.7	195.646	235.267	217.55	173.324	255.111	213.826	206.274	270.296	173.355	312.683	220.117	261.159	209.366	255.315	235.913	214.126	198.796	213.005	226.24	178.427	257.294	197.739	213.012	254.845	163.803	295.546	223.637	273.015
ARHGAP1	43.657	38.2708	45.8774	32.8604	58.3562	64.3578	48.1097	41.3353	54.3828	50.0942	54.6935	50.5007	38.1014	36.9542	40.8117	42.185	51.7364	46.5297	57.1818	34.7362	52.2278	48.7399	48.4552	51.4929	51.4679	38.5702	56.0137	61.3275	36.9255	42.6757	39.8323	52.4035	40.3482	43.3527	58.9256	36.2455	47.6062	59.8776	39.4578	43.1581	49.5552	49.9306	60.2328	54.2688	38.4814	43.3794	48.3216	49.6259
ARHGDIA	50.3587	47.7324	47.1667	51.7118	53.1939	43.1221	41.8087	48.5057	44.3395	46.533	56.5068	58.5657	51.6896	62.1832	48.6359	51.8711	46.8771	51.7175	57.7503	50.2244	42.5409	41.9545	41.3546	43.4929	50.9066	37.8778	62.7689	61.582	44.4419	65.726	47.2894	54.3164	43.7574	57.622	48.7674	46.6721	42.7894	41.2668	39.692	40.0698	51.3957	54.5123	53.4034	43.0744	56.1001	65.2394	49.8895	59.0411
ARHGDIB	24.2927	27.1015	23.5523	24.467		25.6026		36.9489			25.1746	19.4404	28.4974	29.9204		19.5507	32.1204		29.7459			24.0749					27.2087	24.7611	25.2554	30.8135	25.6814		20.0535	22.4243	19.8466		23.5497	29.6514		42.1791		21.2008	31.8986	25.3769	25.1606	30.831	24.6141
ARL1			5.78995				11.8877						6.23871	33.0355									12.2145							36.4459			6.54096		7.55944		4.54956									44.7502	8.25894
ARL3														30.533																28.2556																27.2538
ARL6IP5	21.9443	16.1337		9.66766	15.5634	20.3518		13.7252	22.543	13.961	15.5162	20.3712	13.9997	34.943	25.2057	19.7902	22.9761	16.0659	19.7621	8.7544	13.9749		20.5339		9.78265	15.0136	19.3492	16.1213	13.4501	31.7603	24.1176	25.2463	23.7546		21.7637			22.1858	16.3316	13.8609	16.2211	13.3413	18.825	13.4272		30.8219	20.5402	19.7415
ARL8A	39.8462		43.4017				41.4454			42.603					49.2047							39.9759		40.2592	37.728	36.5602					39.2193	39.2784		45.4125	44.8582			36.3553			28.7635	38.1446	50.2605	55.5721			52.8526
ARL8B	80.1536	69.1489	87.1702	64.8924	104.424	74.546	81.1074	85.8356	77.7434	77.8019	72.8906	74.2856	97.0905	70.4327	88.222	86.711	82.0153	73.2745	83.9654	68.5333	85.9464	83.4623	91.3108	73.5177	79.357	70.0973	73.5173	84.5866	96.3874	85.0536	81.7058	75.9764	81.7727	86.5247	85.2039	72.1746	69.4456	86.2736	97.0664	88.9774	84.079	69.5699	81.1397	70.6315	100.317	77.4315	94.1529	87.4463
ARPC1A	15.6955	17.109	9.10149	17.1399	14.2932	15.999	19.0286	17.8345	14.9608	14.7184	14.6894	15.2113	13.8218	17.5553	13.9398	15.9004	16.1595	22.4458	9.03144	14.3515	15.1329	14.0246	17.8966	14.58	12.8425	15.1198	16.7293	16.2932	13.5423	21.5198	15.0909	16.3228	16.8509	18.6705	10.664	17.3651	14.9822	7.88435	11.7874	13.072	10.6795	13.9224	15.8828	15.0257	12.7659	21.4221	13.682	15.2846
ARPC1B	18.7735	18.9644	23.2834	24.7428	31.9032	27.4172	24.0249	30.9785	24.8452	28.6043	26.7623	20.7368	26.0219	25.2132	26.4035	26.817	22.0977	21.5638	26.9838	27.9416	24.4611	24.2016	25.6322	31.6183	18.4898	21.3992	28.7219	23.1945	31.8653	26.3505	26.18	28.826	24.9979	22.4272	22.2702	20.1415	26.9627	27.1907	22.5412	27.291	26.6194	25.5981	29.6919	22.7299	25.3216	31.4737	30.7338	30.5684
ARPC2	35.1653	46.9673	34.1432	42.9079	41.3602	33.5609	43.3925	35.3684	40.0295	44.9278	35.0058	33.0952	42.881	50.2665	44.2745	33.6037	30.8011	40.7347	32.4346	39.0453	42.7255	37.6636	39.9575	30.7222	38.9702	44.3934	38.7085	44.0583	45.7139	55.4639	41.3095	29.3591	36.9711	39.7362	28.3768	39.4767	44.5678	35.6567	45.5468	33.1676	36.8955	39.9585	45.0323	44.0313	42.7569	57.0753	38.7123	39.2772
ARPC3	14.4337	17.0635		15.6591	18.4023	16.5074	15.8192	12.1828	16.4278	16.5039	17.1608	14.9521	16.7821	21.4567	13.1119	11.0651	11.5829	14.0599	9.39407	12.2605	18.4649	14.8644	17.9174	14.7701	18.1128	16.4424	16.2689	13.629	13.8713	25.3211	14.6754	10.5791	11.9107	13.4926	11.1606	15.9286	19.0817	17.6934	15.4134	12.6193	21.1661	15.9208	18.265	19.7824	16.3227	22.8648	14.0935	16.4478
ARPC5														37.1387																55.6196																45.9692	9.22174
ARPC5L														33.2527																28.909																28.6344
ARSD	30.4399	32.5166	31.5788	36.5025	31.268	37.8359	43.5453	30.4027	29.0183	31.6616	34.9801	32.5695	35.2745	52.2878	32.8175	37.1958	29.2898	32.4818	27.7132	35.8272	38.0285	44.3361	43.5727	43.13	22.3431	38.3745	35.4931	26.1636	33.2104	58.295	48.1348	39.7021	27.8783	33.5456	35.4932	39.1899	37.268	40.8097	41.5573	37.1314	29.4748	33.8589	34.6874	18.0473	35.9346	47.8905	30.0341	34.7424
AS3MT	29.5943	27.9225	27.1228	28.1532	22.2509	34.164	26.2847	31.7164	34.2972	34.5324	29.7302	31.0671	28.8677	39.8739	35.0727	42.1731	28.9845	27.428	32.0304	29.1737	24.5098	35.4359	29.0809	27.6468	35.9828	29.6578	36.101	36.2619	26.997	33.1279	36.7127	42.9786	31.3328	31.5288	33.8696	27.1478	24.2848	29.8921	35.322	28.9143	36.1793	37.0314	34.4438	36.5299	34.646	35.4788	34.012	38.1041
ASAH1														12.4552														3.69213		12.7043																16.3236
ASGR1	438.024	449.722	325.867	431.21	388.25	266.262	367.112	299.967	359.713	310.071	385.003	440.097	419.449	346.287	412.717	497.815	461.862	455.033	355.559	455.272	395.746	364.149	335.624	277.236	321.385	286.064	392.354	425.393	396.11	338.818	364.784	438.57	463.731	441.563	359.998	385.297	431.996	307.778	325.752	316.874	356.13	303.371	379.725	413.986	401.287	331.162	375.877	417.824
ASGR2	53.3349	50.3544	45.1881	43.6095	42.1296	44.1572	43.5369	33.1072	41.016	39.728	41.4245	50.1333	49.8518	40.625	49.0157	57.1224	56.3648	52.0491	44.7901	43.3022	41.6996	39.3897	43.9938	36.5553	42.384	36.8968	38.0285	48.7892	51.341	43.6437	46.4685	58.3463	55.3109	50.4375	46.8175	46.6459	43.0623	39.3845	45.913	34.7671	45.1958	36.4395	41.0573	44.387	47.1932	42.5177	45.4298	49.8506
ASL	72.9345	84.1706	95.7152	95.3692	87.2616	87.2655	72.7986	65.4236	87.3489	95.1279	75.3806	79.775	67.1531	101.72	71.3436	71.2159	75.0574	85.4486	104.01	95.8026	81.0579	93.1144	71.8165	67.5695	87.2457	90.8861	72.3788	83.7394	70.3474	97.4573	66.621	71.5648	70.0007	84.6211	94.7592	88.7919	84.6158	92.8521	68.6819	71.796	83.5835	95.7837	72.3393	82.442	73.7448	105.253	69.3088	72.8458
ASMTL			17.435		13.6799					14.0321	15.2262	11.8379		11.1505			15.5153		13.1869	13.1487	14.5139					18.7931	18.3883		11.7394								11.6165					13.1253	15.1729		18.9397	14.7416
ASPDH	21.5576	31.7647	24.3657	31.4665	20.7433	34.965	28.299	24.2753	22.4271	26.1354	32.8746	29.9658	30.7916	23.1572	32.7039	34.6293	29.664	34.7369	20.0327	23.8241	20.0219	22.5899	29.5554	23.9831	24.6225	24.6011	31.7112	30.0066	35.1551	34.0127	30.9812	29.3526	23.3598	40.6303	24.9573	30.2973	23.5968	24.4306	22.5499	28.3755	26.6017	26.2532	32.4087	24.857	35.2144	36.8328	35.775	24.006
ASPG	4.90105	6.81237		6.57597	10.1664		6.71144							14.8441				4.76745			11.9112							9.56045		15.3695				6.5801			11.0673									16.6473		3.54598
ASPH	14.8756			15.5643	13.9644	13.3692			13.0707	15.3679			13.3066		8.76388		14.9467	8.96687	19.9342	12.4959	16.2866	16.1288	10.3396	11.9239		12.5653	13.9626	11.6394	13.0888	9.99505	14.405		13.2818	12.8206	9.17316	12.3839	11.2192	12.0842		15.2012	13.9609	13.2079	8.80637	11.5811	11.5981	12.0736	9.86806
ASPSCR1	6.57864	9.4601	7.69492	5.99228	5.53214	6.51396					9.67334	6.70879	11.0324		6.37301	10.1019	8.29065	13.5829	7.30807	5.49437	6.59516			7.76569			9.59616	9.32508		7.88394	10.391	4.27656		10.3688	5.79231	8.22021	12.1637		8.7247			9.65726	8.61619		7.56578	7.97008
ASS1	516.361	740.824	532.471	530.422	570.29	622.886	556.703	365.323	468.476	543.716	495.802	514.822	317.299	863.414	544.789	401.205	501.592	722.946	514.739	498.128	531.617	623.568	557.564	371.104	474.957	557.248	506.968	517.803	326.448	877.717	558.052	453.874	483.819	750.521	538.769	512.488	517.951	619.265	562.396	380.797	481.319	573.382	503.776	524.072	312.177	896.628	548.91	405.353
ATAD3A		12.4392		16.1991									9.86195		11.3854		15.1008	16.097	13.9038	22.0015																24.3743												9.85083
ATIC	78.2742	80.164	74.5997	101.773	75.3146	91.6419	84.8513	101.393	94.8296	78.784	76.1266	80.6867	84.3642	84.6564	80.5759	74.8037	79.9336	76.7487	67.4336	114.896	79.5805	87.5448	81.9949	88.6634	94.2834	75.9958	81.6971	87.4805	86.6283	88.4007	82.6374	83.9833	77.2125	86.1757	72.0673	109.126	75.9182	82.41	83.326	83.7436	81.4595	81.3195	76.7552	84.3935	82.2327	89.2504	87.1858	93.4321
ATL2	71.1609	53.3441	31.5885	46.1332	46.4623	44.6436	66.3543	38.3185	34.9495	50.6371	31.3532	51.6504	49.6936	23.9445	82.2501	50.7599	60.6338	53.9753	40.6833	48.1123	42.0176	44.1934	73.9797	35.1833	45.6223	43.4653	43.9527	50.4377	55.273	22.682	79.4166	39.2442	69.7702	57.0883	33.905	43.0726	36.0636	44.1076	70.2812	34.0372	29.1899	46.5895	38.6726	42.4163	44.1756	23.4973	79.336	43.5453
ATL3	32.7558	32.5837	36.3552	37.2719	34.3214	34.0675	40.9721	36.4097	42.7874	47.2175	36.7232	38.6985	37.2361	38.2874	45.1738	42.0504	37.8547	35.2316	38.2173	36.9245	34.4311	41.5491	41.0832	35.2271	44.5596	48.1718	33.3952	42.8671	36.9498	39.0699	36.5586	41.5592	35.66	29.8411	39.1707	32.5799	34.676	35.0536	39.0775	33.0036	41.6865	42.0129	39.7012	36.8851	40.6424	39.6491	38.9354	40.4745
ATOX1	59.6985	49.1586	59.5227	32.6271	29.3927	35.4031	36.4242	36.9417	39.2793	36.299	51.1896	38.5592	30.7781	159.783	47.4874	30.4701	56.2935	49.9838	54.8034	32.2876	39.8164	35.0128	31.1813	29.6499	48.1182	40.1652	59.0783	51.8584	42.34	159.604	43.6159	39.0706	54.7833	48.7644	64.3719	34.7182	53.0255	35.6997	30.5089	33.0132	55.0706	41.7985	53.8829	54.0453	35.2743	166.938	36.9047	33.5461
ATP11C	7.36547	5.91131		6.06295		4.44501		6.6067	4.01453		3.53762	9.3793	4.5335	6.24269	7.4735	7.77165	8.07982	5.21747		9.25575		3.50758	5.03939				3.73428	5.07302	6.4579			3.63756	5.81686	5.06499	6.2236	6.13344			7.25044	4.02563	6.01794	4.51256	5.58469	4.40042	7.29167			8.31746
ATP13A1	11.6989	8.4326	8.33205	6.58512	9.12989	11.5834	10.6951	9.31656	11.3089	11.1848	7.11157	9.38093	12.0484	7.02091	11.1521	12.3521	6.31505	6.57549	12.236	8.62477	8.23092		7.70732			8.16892	8.21198		13.2014	7.50814	12.1719	15.7813	10.0249	8.18937		8.18671	6.41037	5.79775	10.704	9.25998	8.16211	11.3992	6.95517	9.09652	8.48131		9.72755	13.3381
ATP1A1	99.6617	125.33	77.0295	93.9866	79.7024	86.0286	92.2871	98.8781	105.951	93.2578	113.863	119.901	95.712	111.754	96.4205	116.579	94.6992	122.119	80.7708	95.7992	86.2908	78.7896	106.545	81.9828	107.058	89.5668	99.9228	98.2981	83.6906	107.191	98.2715	106.25	104.285	121.548	87.8986	93.0824	86.1101	80.5747	104.849	84.9203	98.967	91.8973	107.225	111.593	103.912	117.395	98.31	108.175
ATP1B1	23.4461	32.7856	16.7793	28.9727	21.9851	18.206	25.2656	26.8537	33.6085	21.2228	31.5059	25.6448	26.0058	29.1241	28.7465	25.5399	21.5264	34.8894	13.088	29.2716	15.9543	22.1323	24.5663	22.2632	29.7357	22.2234	33.9762	24.0961	25.2537	29.9399	24.2686	24.2838	22.87	39.6108	16.8417	24.3141	23.7313	23.8468	28.2892	18.4699	29.1222	22.2505	29.0615	26.2358	20.394	23.7093	25.4258	22.7894
ATP2A2	67.7696	55.1908	85.6528	73.6455	74.6684	74.1269	88.9856	80.4211	76.0535	96.356	65.4724	77.3799	75.731	73.6736	87.3974	76.1813	64.4018	52.2254	86.0158	74.2669	82.3969	77.5003	86.6835	82.3194	73.0507	85.2104	72.3114	75.7787	76.5491	76.0456	83.2182	80.7824	62.3359	52.8612	85.918	66.0383	73.2178	76.715	89.322	76.4898	73.3623	79.9909	68.4654	75.3084	74.445	79.0794	80.2413	75.7366
ATP2A3	11.0084		10.3443							19.8646	14.6647					23.2866	12.5318			12.0141											20.3471												11.7836
ATP2B1	8.56098	9.38248		8.97222			7.18785			8.75913	6.51364		8.99998	6.95059	6.97093			9.26175			6.09293		7.0805	8.75196		8.21021	6.74714				7.99118	10.0259	6.68786	6.24164		5.5466	4.70143			7.49522	6.75161	6.72596	6.89912		7.06957	6.07477	10.6516
ATP5F1A	451.2	474.915	352.353	678.993	324.375	198.432	308.207	200.945	212.347	201.225	179.92	297.089	322.374	273.124	214.544	227.045	470.504	503.126	334.832	666.493	255.414	217.892	316.736	205.861	204.725	192.404	197.563	297.759	338.718	271.163	211.97	220.688	487.091	496.215	334.869	673.707	300.512	215.046	313.954	211.918	213.599	207.012	202.278	295.239	312.362	295.019	210.007	226.201
ATP5F1B	482.099	489.916	376.805	649.701	283.06	213.138	303.531	198.859	219.65	198.037	204.867	269.237	327.296	267.859	215.803	221.004	464.851	501.261	381.559	633.456	317.42	203.58	301.236	212.548	209.63	206.969	211.79	289.379	346.196	268.081	217.33	225.635	464.07	499.758	383.201	654.495	317.372	217.64	293.89	214.976	220.193	203.309	202.085	301.059	317.218	253.941	228.217	218.378
ATP5F1C	96.7089	96.0661	66.7346	137.746	57.3489	30.6769	54.0942	35.5996	43.9435	39.9102	34.066	57.13	56.4444	44.0145	42.9863	34.6403	83.1087	98.3532	63.2139	140.851	45.3655	33.7669	52.7405	35.9727	36.7913	31.8263	35.3755	46.2986	59.7252	43.2362	38.178	36.3005	81.0832	104.731	62.6596	137.453	51.2217	32.2021	58.087	43.9876	38.4218	37.3829	29.0483	56.3446	52.9086	51.6395	40.3967	44.8428
ATP5F1D	354.144	418.436	265.327	601.358	206.184	201.825	262.004	215.876	186.224	159.54	179.821	243.894	275.892	256.197	202.18	198.868	362.252	402.46	262.531	570.273	249.989	202.879	275.066	185.369	214.566	163.096	155.268	190.783	302.242	246.371	178.876	211.421	325.42	475.272	296.666	574.658	237.315	183.72	308.047	178.111	187.181	182.247	181.864	250.881	308.028	194.68	206.173	225.237
ATP5IF1	7.09723	3.05502	6.11509	1.77713	3.44607		1.99324		2.59559			2.63669	4.89234		3.70347	3.76308	8.23357	1.57538		2.18147	5.11879	1.11573		0.839964				0.925369	4.54589		1.76642					1.68616												1.09066
ATP5ME	35.3498	52.447	28.1316	92.3256	26.9527	23.7339	27.1334	22.2613	21.2905	17.8976	19.5793	28.5453	36.8415	20.8019	24.2955	26.2721	37.0245	52.6226	33.6592	93.0682	23.0575	24.7503	36.6708	26.5065	13.3063	21.457	17.275	33.0785	29.1245	25.9275	20.3903	21.5033	34.4178	39.0703	28.9347	87.9291	28.3218	26.4346	32.184	29.5432	24.1342	18.567	20.9673	33.4546	48.8619	26.7824	21.3578	24.2005
ATP5MF	87.6171	104.317	67.6664	206.058	57.397	57.6253	74.7423	52.4833	43.8989	39.3588	42.1969	64.904	86.7763	49.7044	58.4928	52.7216	88.5471	95.959	71.7844	182.08	57.3612	58.9908	72.2858	57.4348	38.9314	49.2689	29.8189	73.6028	84.7817	47.5182	59.9441	50.1403	84.1519	102.668	68.9643	198.127	47.2332	50.5812	67.5422	59.9039	46.1365	48.4564	35.7805	78.9689	80.3715	45.2364	58.7091	48.1155
ATP5MG	67.5627	73.883	53.095	95.6994	35.1262	37.563	50.4505	32.2596	34.6552	35.2225	30.3703	43.2366	47.1219	42.1064	32.7748	35.5842	62.2075	72.4291	49.6847	107.27	35.4282	35.396	40.0761	34.3058	32.7214	34.8063	32.22	45.2335	46.7035	30.0307	30.4981	37.3672	68.0145	78.5841	49.7434	103.196	37.423	36.9423	51.3644	41.0971	33.507	35.2827	25.425	39.0194	55.3407	43.6465	38.9545	44.6219
ATP5PB	23.9123	29.7992	25.772	43.6113	14.9944	17.0978	20.5485	14.3641	14.4208	16.0322	13.7822	22.4183	26.3767	12.1845	14.9117	21.548	24.7235	26.4026	33.1188	47.9448	16.8401	16.6641	20.1447	17.4182	18.1952	16.4111	12.5642	17.1577	24.7185	15.1409	8.92948	23.1562	28.8112	32.3124	23.011	48.1817	17.832	14.5563	20.2227	21.7245	12.165	16.8109	11.4475	16.4701	23.7632	16.7822	17.0112	17.5705
ATP5PD	24.1414	21.8835	23.6783	32.7375	10.5144	11.7445	19.5746	12.2658	9.94819	12.6406	13.1141	17.9683	21.735	16.3813	13.9113	14.6455	23.3176	20.1812	24.479	37.0302	9.6672	11.4129	12.8458	7.69105	8.77227	8.39754	11.8243	13.2071	16.0739	13.8624	9.63741	18.6409	27.6135	24.182	20.9727	36.2635	14.7032	16.1934	13.7089	14.109	9.29607	9.12283	8.19813	11.6738	17.335	14.1049	12.6966	17.4307
ATP5PF	8.88331	4.38072	6.97658	6.08368	5.54	5.16892	2.63724	3.35494	4.63912		3.32927	3.402	6.90108			6.52599	10.1417	6.76693		9.58538	4.27138			1.68832			3.90025	8.11618			6.07283		7.14601	6.97419	1.18608	3.70322		1.45747			1.4929	1.67067				1.51047
ATP5PO	44.2177	36.1731	24.8183	55.3656	23.4252	20.4275	29.9001	25.5408	15.0085	23.1697	18.041	30.6854	29.6333	33.5852	28.191	25.4288	51.17	41.1701	26.4682	53.2585	27.087	25.1078	30.8245	22.5087	20.709	16.1311	17.0267	27.4059	35.9684	39.2968	28.889	22.7748	45.9232	36.9555	32.1017	54.0112	25.1906	23.9965	30.4059	29.9586	15.3165	14.7168	21.5731	27.8602	26.1513	32.8516	29.1322	24.2911
ATP6V0A1	17.8569	10.5059	20.6344	22.5527	10.4452	16.8763	31.1736	20.0301	21.7812	23.0929	17.8338	27.0005	23.3613		23.9788	21.6717	20.0328	16.7772	19.8188	21.2292	20.9807	20.0382	28.9413	17.7906	19.5845	25.4105	15.8026	17.7631	21.2548		22.3049	19.9092	12.7232	15.615	22.7827	20.4841	16.5192	18.6304	23.4281	16.7581	23.1276	28.3682	15.5522	23.1799	24.7836	15.7701	24.916	18.4797
ATP6V0D1	22.1522	20.2158	18.9745	19.4699	19.285	31.9664	22.7684	16.9864	23.6982	19.7688	17.3973	23.7232	20.4618	22.9415	23.7033	28.7337	21.4902	18.3435	16.3273	20.7348	21.6255	26.7408	26.0434	22.8902	24.8718	22.8855	20.2329	28.729	35.2983	26.854	21.8521	17.7255	15.3393	23.0535	16.5912	18.8312	23.6859	22.1855	21.9339	32.7636	30.2758	23.5057	19.4564	24.5471	20.5716	21.1745	28.1855	24.9243
ATP6V1A	52.1359	40.472	51.5178	41.063	39.9224	43.2352	38.4885	37.7957	44.1233	46.0069	41.9594	47.8789	39.825	45.7132	44.0812	51.1231	52.729	40.0439	43.0075	39.9082	39.8074	43.3919	42.8639	41.8249	43.1746	44.5055	48.6469	51.6223	40.3102	45.1236	42.7307	45.1881	55.8852	40.8076	47.3683	44.0673	47.4674	45.3698	41.6867	39.4638	43.7464	45.7109	45.9145	54.7129	45.4831	42.9592	41.9022	48.2861
ATP6V1B2	36.9315	25.6629	27.0658	23.6011	28.2873	27.7033	24.6644	27.2963	34.7474	29.9703	29.0948	33.925	26.4323	37.7518	30.1965	32.5751	37.7948	29.002	31.038	22.0643	29.5359	26.7938	27.1646	25.7984	30.7456	27.0084	30.6275	34.8775	29.4852	33.7691	26.8469	32.3468	36.8939	30.0259	31.4415	22.7672	29.2402	26.364	26.1255	28.3532	31.6365	26.1519	32.9767	31.4229	26.7582	31.2328	29.2099	32.484
ATP6V1C1	11.074	13.1162	16.6443	15.2957	17.5869	20.445	15.8846	22.0143	16.2761	10.8161	18.4865	16.7344	16.1659	19.7794	15.634	14.7391	15.8106	17.2076	19.2077	16.8756	12.4472	17.4757	15.4331	19.3301	13.9608	13.2426	13.7832	16.6046	14.6437	8.75592	19.3406	18.6083	16.1724	13.4227	22.027	13.5272	13.8607	17.3564	13.9984	14.3235	11.4507	17.5238	19.3488	18.2347	18.6293	16.4276	16.6418	15.7151
ATP6V1D	16.0726	12.2681	18.2668	12.256	16.412			17.1049	17.9048	14.7589	8.24723	17.8611	8.37751		19.0272	22.0092	17.902	17.1348	9.19161	11.1474		13.0331	15.551	21.7989	20.3003	10.4219	17.0012	24.3163	15.3805		19.5346	15.5867	18.0211	18.052				17.4136	15.4	20.8528		17.713	16.9103			31.9129	16.365	19.3727
ATP6V1E1	27.7954	29.9205	31.5967	25.0769	25.2574	25.9695	26.2211	28.9609	24.1228	39.7716	31.0552	33.4079	27.9332	36.6597	29.0858	36.0921	35.7829	29.0717	26.4275	28.7235	35.0454	27.6736	34.1817	25.4159	38.1198	31.6238	32.4723	33.0218	35.7993	42.4171	27.9544	39.2872	29.9779	26.6867	26.0998	26.6054	26.9026	35.1094	28.137	29.4597	35.6045	35.0679	31.0403	31.7474	31.901	41.5112	28.9145	39.9496
ATP6V1G1	12.0091	14.2309	8.38134	11.1523	18.0825	16.6434	13.9237	19.1441	11.0079	15.6538	12.611	13.7089	16.4621	20.016	18.8655	12.8054	19.1748	13.7744	10.7699	13.053	15.9803	14.5109	12.3791	20.1303	14.2227	16.1946	16.7957	13.0053	14.3624	17.9585	20.8626	14.4796	19.0262	12.276	16.2288	17.1149	14.5216	15.9311	12.0564	22.8663	11.6964	14.4875	17.0173	17.6004	11.5483	17.887	13.618	17.6075
ATP6V1H	12.9787	11.7784	13.8434	11.6396	9.08032	17.2378		15.0352	19.1156	15.6733	9.70262	14.6972	12.0568	14.5675		11.5689	15.534	15.4982	14.8067	12.5902	11.4895	12.5058	13.8556	16.0325			13.8451	13.4497	18.1832			14.7985	14.1411			7.58997	15.8717	15.1113	18.4926	18.1611	16.2828	13.8161	14.3976	18.1038	15.4898	15.4954		16.3965
AUH	29.3906	33.7071	33.5124	37.5598	17.463	21.1006	32.2971	22.0587	20.3663	28.6503	19.3162	26.9746	26.6303	21.7179	23.6298	29.9762	29.0855	26.5557	31.5385	33.727	13.9525	19.7401	36.66		20.8011	23.5555	25.2501	17.7674	25.5954	28.2376	27.3298	35.7617	29.7016	32.8777	34.1704	43.0335	17.9685	26.1534	36.3112	23.5271	18.6466	24.2253	22.0777	21.1708	29.57	26.6541	17.7065	31.0371
AUP1	25.7332	20.7969	24.5832	22.685	18.9717	23.3308	31.5767	30.4452	29.7804	29.8078	22.4938	28.1015	24.799	14.7393	30.2515	34.1318	26.4154	19.3616	26.1451	29.1063	19.9209	26.1078	37.9277	31.034	25.5529	30.6657	24.8202	32.2662	28.1938	16.4702	28.8004	34.5451	21.2297	22.648	26.0579	25.567	23.4028	27.4591	36.175	32.5759	29.0596	28.5982	23.1231	31.874	31.5677	18.8945	31.1611	34.3566
BAG6		23.2016	26.8796		29.7725	33.3421	20.7924	26.1534	26.196	30.309	27.1258	28.3955	17.9769	20.5265	28.6042	34.1968	22.5893	18.8608	34.1021	24.9562	27.6657	33.4289		22.7645	18.5503	16.4983	26.9008	25.9428	24.811	25.232	30.411	17.8377	26.6934	22.1118	15.3165	23.618	31.1382	26.3561	29.0956		26.9776	18.6576	24.2408	25.7192	25.7485	19.664	24.8044	31
BAIAP2	36.4206	32.46	41.976	33.9475	49.4978	18.3233	40.8971	41.1048	43.421	71.3314	48.2218	53.7556	29.4933	66.5493	46.8625	37.1877	43.5538	28.4294	38.8223	39.7145	41.5012		35.4125	39.5771	39.4115	57.2389	51.4496	52.518	27.1401	62.4135	42.5514	29.2026	37.8463	31.4172	42.3196	44.4241	47.6549		34.3621	43.4039	43.11	58.9488	56.2582	49.5608	29.6039	59.7956	39.9095	38.5657
BASP1	7.53814	10.4471	9.42011	7.80183	7.56574	11.931	9.65115	14.2591	8.27574	7.0019	12.0402	7.59652	9.34552	7.17298	11.2447	9.33425	8.34444	10.618	7.58434	9.29304	7.54198	12.5354	7.15847	11.3785	5.83787	9.05367	8.8314	6.0087	7.58221	4.84446	6.65029	12.4798	9.58596	10.0929	7.48549	11.0235	8.69736	10.0174	9.54565	17.7442	8.35562	7.55146	9.1736	9.95665	14.8844	10.1499	6.61709	7.31535
BBOX1	10.5782	9.70398	11.7256	8.95337	8.19554	5.60151	10.7455	10.4356	9.32318	10.7239	7.99659	7.01258	13.6466	10.6423	9.16761	7.72906	12.8658	14.0724	5.26832	6.55105		6.37475	8.0207	9.95998	7.19131	8.28052			5.7944	6.22485	11.5443	13.3466		11.3115	6.77803	6.38364		9.98472	10.9337	8.27023	5.57416	13.6179	6.70566	10.917	12.1244	7.15255	8.79846	9.10504
BCAP31	79.7184	73.3397	126.019	71.2914	80.8595	89.006	137.37	112.556	105.697	111.745	99.4799	112.248	90.1408	86.4226	113.807	118.282	84.9298	76.5505	130.812	71.5947	79.9077	103.255	123.947	131.638	88.0725	129.479	118.677	98.7578	115.517	82.4567	110.798	138.903	80.2176	81.9158	121.883	87.8881	72.629	96.7763	141.186	97.8275	119.324	129.288	118.195	119.035	133.07	111.605	150.544	134.445
BCAT2	48.8206	37.6941	64.384	37.4156	46.5756	53.0619	52.7311	54.7875	47.4394	53.7595	37.6191	38.9807	37.8034	30.3708	39.5809	38.6547	52.772	39.9642	58.873	37.2615	48.9338	47.8453	46.471	49.9818	42.7642	50.272	41.5264	41.7225	43.8195	47.9807	31.9047	26.8826	50.2584	36.6247	59.5649	43.1488	52.356	46.927	44.8918	50.0971	41.6826	47.8052	46.4995	41.6879	43.3679	51.1007	46.9353	34.7841
BCKDHA	30.0287	34.1919	32.0289	21.6311	28.0887	35.2414	35.1293	25.0316	27.2718	18.0765	26.6239	20.9797	22.3163	14.8703	22.5727	30.0743	32.6543	32.7279	28.3179	23.3793	27.7134	30.4154	33.239	21.6889	24.9839	21.7347	27.6902	18.3281	18.3243	15.579	19.7594	33.6433	25.804	33.7322	29.663	29.1541	28.0694	30.6301	33.709	25.3811	27.9852	20.3808	27.2161	17.5277	19.8149	17.1789	22.283	24.4814
BCKDHB	28.6755	29.4639	29.6414	22.2011	22.5169	29.743	31.0181	24.6704	27.1798	20.3048	22.4573	22.6731	21.0517	26.0798	22.5406	27.8339	29.3096	29.464	28.1093	19.0823	23.5704	27.2293	31.2833	29.4365	23.7538	17.5949	25.2908	21.9053	19.1759	18.9777	22.7368	27.2219	26.762	31.8217	26.2538	21.5269	22.9391	27.8234	30.027	24.7472	25.0821	20.442	24.1391	18.0696	21.0589	23.035	24.2413	34.6623
BCL2L13	12.9606	15.3349	12.9008	14.5663	18.091	16.9815	13.8801		15.6344	18.0468	24.4489	19.064	6.98293	18.4685	13.4445	9.53421	10.6835	12.0141	15.8376	13.4154	20.4949	13.8849	11.032	16.5572	15.4305	17.5317	20.4395	14.6686	15.3969	16.3438	14.2963		16.4392	11.4343	14.298	11.684	19.5451	15.0537	13.0964	11.4442		18.9709	25.5523	20.1619	14.7715	15.7219	16.6813	9.06764
BCO2	7.60694	10.4101	11.5543	10.341	15.029	7.30393	11.4612			15.5567	7.27771	12.6434	11.328	9.45718	13.3541	10.8328	6.64994	11.0622	14.5096	12.0541	9.26577	11.0674	8.30492			16.4189	7.33178	10.1813	13.9838	7.25732	13.4199	8.22359		11.5089	13.7934	11.3686	9.91471					10.7011	10.0477	9.9975	13.9704	8.54939	14.8112	9.48102
BDH1	118.261	145.194	74.1679	133.928	47.9871	47.1838	69.5727	49.531	48.8314	45.9216	56.124	57.8763	60.0812	79.5896	56.3023	64.224	115.493	131.838	85.5714	130.305	55.7647	45.3372	69.9223	44.9431	53.9403	38.7361	58.315	55.2631	49.364	96.2339	56.168	55.4765	119.553	145.583	92.6615	134.474	53.7686	47.158	72.5057	42.9005	56.0509	46.3923	57.1902	60.8726	59.1746	91.8931	54.5745	61.1261
BDH2	44.2489	37.7598	44.0301	37.8836	38.6246	39.0512	41.8797	37.0478	47.3573	45.7148	47.619	50.8265	33.366	51.2289	45.6568	43.7905	41.7977	40.378	36.7672	35.6482	31.3273	34.6451	41.4653	37.4864	43.7912	45.0188	48.2804	51.6318	42.4187	68.315	52.18	47.8327	49.5647	35.6216	38.0265	39.9549	43.0143	41.0988	36.1349	46.458	49.032	43.394	59.6745	50.856	40.4735	66.5806	47.1821	42.1203
BET1	7.5528		8.15245					6.23507				10.1741	5.8266										6.67855																			4.67803	6.92877		7.86
BHMT	846.503	1043.33	979.836	662.302	675.281	919.294	572.235	702.357	641.062	820.874	634.166	658.532	668.14	897.025	730.552	728.285	812.421	976.22	892.264	609.728	691.467	912.501	578.624	678.168	667.205	799.874	679.542	686.194	649.211	949.281	728.124	747.028	818.306	982.681	895.939	623.496	678.388	911.009	522.88	692.681	602.107	815.675	694.726	695.212	687.878	1010.58	741.405	718.144
BHMT2	113.619	100.015	119.799	126.745	104.028	89.6422	130.754	80.6523	107.269	95.1771	146.484	137.957	120.467	150.834	88.747	66.6935	107.134	94.7001	122.883	127.58	111.566	101.749	137.654	89.057	107.835	89.3106	148.658	143.254	110.234	136.187	85.2102	62.4314	133.743	98.515	125.925	128.457	107.292	111.46	123.565	91.9294	119.066	93.8192	156.056	129.377	115.207	133.905	90.3631	68.7657
BLMH	13.6712	19.9464	12.9533	14.0743	14.7428	12.8187	11.1763	10.9449	16.045	12.8578	15.4764	17.2931	13.0587	16.8031	13.9113	11.9165	16.4622	17.9837	12.7328	12.8762	14.7467	10.3416	10.0455	6.02918	10.4074	4.34487	16.4806	15.8623	8.86656	25.4851	19.3839	7.28736	11.5544	20.9779	10.1886	10.1492	17.1559	11.9173	8.92931	10.5269	10.8724	14.709	16.3831	12.9628	12.4737	23.1279	11.9601	10.5538
BLVRA		9.94441			8.9203		14.3555					11.6281		33.3444	8.01018			10.2406							8.49365		9.62655	4.85897		24.0188			8.51707	10.2239							7.9834		4.2367	6.72646		21.4197	8.44884
BLVRB	85.0345	70.7536	65.0796	60.9364	62.3994	53.1681	52.2078	45.258	66.1299	54.613	59.916	66.3971	64.6996	80.4748	62.3608	64.2866	75.4283	62.1601	66.6965	57.1262	53.908	58.5612	43.3117	46.8048	64.351	46.6711	60.988	68.9633	57.7792	81.4332	60.3643	59.6379	65.5478	62.9399	59.0141	53.3742	55.6613	58.8987	47.8933	63.164	65.2986	52.891	62.4618	66.1434	68.2042	83.986	59.1289	60.3512
BPHL	24.6682	28.7922	27.7451	40.0345	23.0135	21.193	19.2337	15.5304	17.1311	28.8046	21.919	23.9746	18.049	34.6765	18.3466	16.8939	21.6021	31.2358	30.1941	44.2277	22.386	19.5887	20.7262	15.6841	14.557	23.2437	21.6855	23.4448	18.0394	33.0074	17.2798	15.3364	17.9334	30.5236	29.9326	43.6345	18.0847	21.8999	18.9296	17.7116	16.3152	25.0513	27.8695	8.49204	16.9579	44.5119	16.9265	11.8671
BRI3BP	11.929	12.5113	15.8581	15.406	17.8883	16.9182	29.4005	22.3058	21.5214	15.4026	13.0331	17.1926	15.9322	16.6957	22.972	15.9064	9.6532	14.7506	11.6295	12.0756	14.5167	17.9291	30.6716	20.5066	19.3324	19.0579	12.1082	16.6045	16.0133	18.1415	23.4531	12.4287	14.588	12.471	11.7852	15.2696	13.9157	19.9923	25.4055	23.3567	20.984	16.6791	12.0097	18.2139	13.2402	14.5395	18.7265	17.7922
BSG	120.788	144.512	98.4758	127.033	122.569	117.866	150.301	111.163	143.328	120.504	123.603	139.369	136.792	83.4694	121.602	144.341	115.536	124.961	81.6511	140.986	111.556	118.459	146.37	97.3001	138.123	119.411	132.187	152.033	155.34	116.401	131.448	126.946	96.0408	124.53	115.725	130.68	134.402	130.452	146.179	102.069	131.815	107.081	145.837	150.852	131.245	110.794	130.854	121.598
C15H2orf72	22.5734	36.4337	22.4255	31.9698	31.8104	35.2858	46.3936	46.3857	26.1768	39.8939	35.9439	37.9415	36.7856	50.009	35.6092	45.2934	32.5197	43.8903	25.7861	37.723	28.9603	29.0359	37.3043	35.4745	39.1644	33.76	36.4826	31.5831	42.7197	53.0546	31.1014	41.3991	26.8938	44.9317	24.4575	37.4185	29.598	34.4864	43.7761	35.4155	34.0104	36.0713	29.6249	26.4297	37.7453	52.2316	39.3682	42.2316
C1QB	7.44748	3.53562	8.90125	8.494	7.93541	4.35869	4.7084	7.6996		5.17328	1.70557		7.57381				9.31661	7.55399		9.43399	10.7818			5.47892					6.42593	6.00479			9.95128	9.03396	8.40721	7.96712	11.3308					3.36279	4.43296	3.84691	5.98431			5.23458
C3	151.053	105.499	141.525	174.59	159.842	161.451	141.594	168.188	108.877	184.231	152.813	129.29	138.04	167.699	151.429	110.302	156.686	99.6378	135.085	172.259	158.175	159.564	142.727	163.511	104.46	185.696	152.22	129.276	132.89	176.175	147.869	114.927	146.14	106.109	146.755	171.876	154.245	159.598	142.96	161.162	99.7165	179.878	146.722	128.794	133.113	173.738	151.1	113.854
C4A	66.5288	45.0862	63.7181	78.3454	81.0963	72.1512	61.3136	65.3237	52.8031	79.4226	54.818	62.4509	59.7599	69.3519	52.3175	52.2497	68.7632	44.3593	59.575	79.6624	86.5788	73.1189	64.2618	66.8991	54.5142	77.6602	57.3199	62.8081	59.9309	71.9112	50.9281	50.3405	70.4574	44.3074	63.0618	76.6947	89.5508	70.9596	64.7369	61.3878	51.9038	79.3585	58.3524	56.4754	60.3805	74.7423	51.0655	52.0644
C4BPA	10.5368																											7.16172		20.2484													7.84644	8.04828		21.0098
C5	11.7823	12.9123	12.614	14.8717	13.4145	17.5927	14.0835	14.0615	11.3745	18.1096	9.84598	13.4947	8.83824	17.3144	17.3592	15.0311	14.3336	11.3156	10.312	11.9431	19.004	15.5011	13.8447	14.3311	9.8193	17.2128	10.4021	12.9686	9.82208	16.1114	15.2366	18.0926	14.7123	8.4526	10.2319	14.0835	21.3842	12.4034	13.2253	16.9117	15.9788	16.7491	10.3244	8.4902	13.4045	12.0835	13.7961	11.0153
C8A	3.2462			9.54795	4.45087		7.80218			11.166					7.00152					9.15326		8.01381		6.46839		6.29973	7.61383									7.92394		8.8992			5.60361	9.41266	6.99404	2.78601	8.0926
C8G	24.5044	18.9007		21.3834	22.5371		27.8673	17.8063		24.6524	22.8092	25.309	20.3334	21.4044		24.8676		21.1053		23.7236	21.3276	19.3681	25.3864	15.1044		20.6832	21.8232	32.1927	15.7551	22.7319		27.143	23.682	22.3674	24.6854	24.8073	19.5575	19.5975		21.4661		21.4307	23.5669	24.5973	18.4364			24.0444
C9	14.8495	9.67847	15.1539	13.5928	22.2225	22.2357	22.9951	19.2424	9.64398	26.4078	15.0331	15.5443	12.8819		11.6424	20.3335	16.521	13.4737	15.3441	14.4914	23.5628	19.906	17.8823	22.3385		25.4072	11.2798	13.9902	10.2496	11.3614		16.1861	11.1735	8.83605	12.6413	12.5178	21.0437	19.885	21.1246	18.7809	8.17008	26.7757	20.6805	15.0701	10.6756	6.97546	11.1895	19.3627
C9H11orf54	10.667	10.4598	10.1199	16.2124	11.2103	19.1337			17.0398	13.0967	7.73811	12.0936	17.28			15.8122	6.98594	11.4888	6.74938	14.0623	11.8666	10.0411			13.3122	7.46705	7.43518	7.075	14.4067	5.0417		10.5207		11.6614	9.31027	12.0781	9.71314	13.7787			10.587	9.28237	5.10822	6.13108	15.1524	5.34224	4.88404	12.7263
CA2	31.513	33.2698	21.0008	60.469	42.6211	22.5778	23.7008	21.1643	20.3233	30.4215	30.2263	20.9397	22.9754	121.676	31.6564	16.6617	35.9316	33.9188	23.1078	65.216	49.7994	24.6999	29.9995	19.0233	15.0141	27.8735	28.5593	23.5663	23.6563	130.541	24.6676	22.5074	32.8168	35.7287	23.6369	64.1869	48.1089	26.6374	25.7613	25.8671	15.7699	27.1318	31.249	26.0914	25.4434	132.371	27.9701	12.5136
CA3	36.5096	74.2164	34.635	34.8265	19.8769	37.3295	44.0725	74.6471	74.4219	85.6442	32.0644	33.9796	17.3415	85.8667	43.4747	34.0259	35.1554	76.454	32.6023	34.9992	18.2743	37.2584	46.0986	71.0706	69.8206	86.1515	36.7618	32.6853	6.0441	93.2717	43.7668	32.9087	40.9425	73.234	34.7716	36.0161	17.5831	39.7745	43.6719	80.2446	70.9941	87.8415	34.8439	31.5178	11.0167	79.6745	42.6907	30.8879
CAB39	19.9275	19.0462	14.6466	17.5068	19.5947	19.4766	17.4805	23.9117	20.2852	19.4427	25.4273	17.8397	16.4416	15.035	19.8099	18.9907	14.9064	20.602	14.6323	15.7397	21.3049	20.9495	18.31	14.5727	18.8083	18.0224	26.1206	27.0492	18.0418	16.9982	21.1751	13.266	17.1484	18.6492	10.3368	18.9698	21.379	18.8984	19.692	19.2265	25.326	18.5094	30.2587	20.921	18.7017	13.2652	18.8058	13.3722
CACNA2D1	6.96642	8.1975	5.35124	6.65002	8.06365					8.29995	8.49572	7.59801	12.1502			9.43313	5.09316	8.70735	6.80233	6.9986	5.99817		8.55005				4.50721	5.91005	9.62133		4.31314						9.79898	8.77475				7.00553	6.14833		8.27561			7.31667
CACYBP	24.5411	35.3964	22.9436	32.2449	32.4729	23.58	28.5106	27.3899	27.5045	27.2302	30.9658	16.8047	16.852	13.2923	26.6467	27.9799	20.5549	32.3055	21.7873	27.4868	38.4248	29.0702	28.0773	26.8973	34.1733	23.409	27.6301	25.4814	33.8602	9.46718	21.6228	25.7024	25.1041	29.1221	26.6366	23.5666	30.5715	24.6923	32.2123	30.6471	27.3944	23.6789	19.0414	25.5291	26.665	10.2969	27.5467	24.1526
CALD1	57.846	73.4298	62.5278	48.8384	81.236	48.8507	52.5569	61.0468	60.9434	57.6076	54.5777	54.8317	53.7509	61.85	59.3878	64.6737	63.9642	88.7244	69.8614	45.5743	71.3199	48.5726	56.5832	53.2397	41.2803	50.548	46.6623	49.2383	69.0129	64.0719	64.0724	57.0667	61.2157	85.0419	67.463	44.7499	83.9896	53.6578	48.4187	57.1373	54.6936	42.0787	55.2017	51.6461	63.1033	76.2277	59.1798	57.1272
CALR	768.304	514.56	785.217	860.392	887.513	862.041	790.982	886.687	704.846	1103.52	805.208	758.547	803.097	790.102	809.836	726.251	763.305	493.233	731.295	782.027	882.706	865.776	738.663	823.869	675.017	990.394	778.054	736.371	768.939	783.959	808.634	708.296	737.813	504.083	751.625	840.587	856.008	837.476	718.141	831.303	655.714	973.976	766.362	653.649	763.656	793.124	780.448	671.216
CALU	176.659	127.974	185.561	216.819	198.079	219.011	235.174	258.418	178.869	241.75	183.314	150	197.263	172.785	212.354	178.3	196.843	137.379	209.784	199.537	188.187	220.362	209.067	264.484	188.133	242.766	188.806	165.452	176.586	186.366	214.828	184.741	207.352	120.987	189.117	191.828	187.113	226.467	201.944	231.148	169.577	226.577	183.524	148.377	189.038	175.011	192.924	170.807
CAND1	45.8901	46.5247	42.9387	43.0072	51.6119	50.9814	44.1583	43.9016	54.5486	47.3369	51.8324	47.3072	42.2373	47.1794	48.327	43.892	43.9868	49.2609	44.4245	43.1886	52.9352	47.0447	44.7597	46.3298	53.262	50.5014	50.2071	49.2758	44.2131	45.6132	49.7197	48.7164	42.5647	46.6841	45.063	45.3977	51.5992	50.2015	47.5055	46.8534	55.9361	46.9736	49.5487	48.8711	41.6817	43.2984	50.3575	45.6452
CAND2	16.6149	9.00377	13.677		23.0257	12.9028	18.9987	13.5361	13.3697		10.5782	11.411	17.0405	6.79537	9.07749			11.0995	20.6991		11.9561	17.522	8.90533	10.5228	22.5353	11.2447	15.1502	22.0815	11.9414	11.9317	17.1806		18.0403	18.5494		8.64685	13.9608	12.9585		9.68962	14.9379		19.6037	12.5419	17.3067	21.8116	12.8442
CANX	117.962	103.857	136.315	137.473	167.107	169.297	171.27	180.37	139.575	190.16	141.655	129.732	143.503	127.765	163.921	132.939	122.068	111.521	127.457	133.124	167.104	164.682	172.985	179.404	127.806	186.321	149.672	126.947	147.64	136.173	144.568	141.403	113.239	108.537	122.018	132.471	164.427	164.61	158.83	187.546	125.629	170.8	148.152	113.276	151.246	124.521	146.975	131.457
CAP1	35.249	35.0275	31.8467	32.9905	37.9858	37.767	31.3503	35.5595	38.8035	32.7343	44.6352	35.735	34.6493	44.4098	35.3138	33.7527	33.3372	30.7039	40.0337	34.9085	36.5092	33.6759	27.9357	38.9363	39.5088	35.3665	42.3312	37.7073	35.9353	46.2527	38.796	38.9919	35.9967	30.2893	38.5612	36.6579	31.2552	39.4251	37.0719	36.98	42.2663	34.7853	44.4634	37.6328	35.4673	50.208	39.826	34.2623
CAPN1	20.9721	16.9507	10.6129	18.6719	21.8137	22.6527	16.4819	18.9765	15.6344	16.1159	20.841	18.7576	18.2217		20.5873	21.5866	20.0679	15.4583	14.3546	20.0004	28.957	22.2979	14.4561	24.0557	19.1167	21.1431	18.4818	22.7015	21.9227	18.6277	22.2566	19.113	19.7112	19.9598	13.6394	17.4979	32.3411		16.5885	17.7414	20.4997	17.8072	20.8562	22.8098	18.2908	21.8295	20.2047	18.7199
CAPNS1	29.5318	26.5413	23.7216	20.5413	23.5628	20.4594		27.7025	22.6629	20.1447		27.0181	32.1785		24.895	32.7565	26.3742			19.5761	18.9799			26.7466			21.1722	27.021		23.0719		30.0337		22.0034	22.0291	22.6703	24.0629	22.8203			25.1309	24.3769	28.0293			15.6385		28.9229
CAPRIN1	20.5923	11.727	16.8873	9.83593	14.736	13.942	16.1782	15.5478	18.8803	14.3554	11.0295	17.2243	16.2345	18.4934	14.5277	19.3691	14.6566	12.8119	19.0675	10.8171	18.1101	14.8523	12.0989	15.3223	16.8123	14.7915	15.5086	14.5369	10.6125	14.692	15.2693	15.2558	13.8066	11.3766	14.9175	12.0448	17.2293	16.7467	16.7722	13.8745	14.2809	14.884	17.7897	11.2923	15.2135	9.89645	17.3311	16.4775
CAPZA1	85.0113	87.2028	73.1436	60.9483	83.9789	74.8347	70.505	70.1818	76.0713	75.1385	93.1012	78.1534	75.3775	96.6301	74.4411	79.3647	74.1754	86.7609	74.3618	53.1471	87.9484	76.5866	62.1728	74.6872	67.2771	72.7331	98.5981	74.9191	71.4079	87.8927	73.0377	68.9626	88.843	85.094	65.644	66.3652	83.6523	70.6317	63.5722	70.0538	65.7582	70.4754	89.2292	75.3777	75.6493	88.6327	78.5413	71.5963
CAPZA2	23.1192	25.0809	24.645	25.9159	31.273		20.0329	16.5488	26.9135	28.9267	19.1421	27.3444	25.9936		25.8949	20.1999	22.9343	29.9988	26.5702	21.108	25.7182		21.8344	15.6681	28.1399	24.5219	30.3594	28.5705	29.6334	28.2112	21.1322		22.4129	30.0009	19.7704	23.7203	30.5193	26.6273	21.5374	19.7342	22.9424	23.8941	27.903	22.7259	25.2679	9.99071
CAPZB	24.4658	30.8089	24.5723	23.1352	26.5545	20.387	23.4663	22.6949	27.5604	22.2906	35.0226	29.296	27.8115	28.6106	26.2239	27.9128	25.8323	28.5176	20.6705	23.2295	28.0511	27.2081	21.417	25.2056	25.6099	22.3075	31.8858	28.7133	21.4196	34.4726	30.2152	23.6231	24.1947	25.8053	21.8089	20.8407	26.473	26.1418	25.9178	23.5766	25.1789	24.8205	30.5721	25.3699	26.0446	30.088	23.3515	22.2854
CARHSP1	17.3992	14.387	12.4189		17.5419	6.37696	15.8763		17.6733	11.4702	17.7554	20.0432		35.9025	15.7975	13.9332	18.6318	16.9341	14.6392		17.1924	9.82247	14.7138	10.2895	25.1153		15.3009	23.7575	17.99	29.1158		13.8533	16.0836	16.397	18.7163		19.7162	10.5733	13.0424	8.84818	22.5128	12.5183	21.3024	23.4679	15.3498	34.3144	17.3233
CARNS1	23.705	18.0188	6.07212	23.8425	11.3777	12.1447	14.637	26.8867	21.7002	13.1153	17.6789	15.7195	25.3223	15.5042	23.9888	26.5686	21.8213	16.0724	5.46129	24.8673	9.85895	19.2158	15.5566	20.1183	21.1676	15.7556	23.0616	13.5811	28.0636	11.6069	27.7243	20.6888	20.4159	15.6106	18.5695	27.1241	17.1886	11.7855	16.0099	23.9403	28.4279	14.7953	21.6968	14.511	27.2975	13.3183	26.3612	17.0848
CASP10	15.7468	14.6893	20.6881	15.0249	19.6539	22.9336	19.7318	16.457	18.1132	17.9078	16.9603	20.8224	23.3174	23.664	19.3711	28.883	21.0754	19.2536	22.179	15.7757	15.9402	12.6844	24.7688	23.2537	20.8166	19.3327		20.7831	21.1511	21.2683	21.7337	21.9658	14.4412	18.7784	23.652	16.8204	20.01	20.7922	20.1143	12.928	13.7616	15.5909	20.3169	16.9954	23.9281	18.3591	19.6592	20.9537
CASP3	14.9382	17.2908	15.9222	17.1308	17.9093	20.9578	17.4822	17.3344	17.6063	16.3268	17.4702	22.7197	22.0121	9.38782	22.8456	20.8342	15.2004	16.8917	21.3145	16.2426	20.4975	22.4806	18.7295	20.7665	20.8439	16.2563	19.7874	17.829	18.5159	14.382	20.7871	23.556	20.3638	14.069	24.2291	16.9397	22.0185	21.8995	23.1094	21.1899	16.9448	15.8515	20.0813	25.0106	19.3824	17.4745	21.19	25.2624
CASP6														18.1103																20.6854																17.8317
CASP7	37.6894	37.9717	37.4841	42.4237	32.6161	28.2126	37.9066	32.9553	34.776	36.5032	30.8863	40.3798	30.2431	28.563	35.9101	35.3939	42.0579	38.9282	28.6936	39.4109	33.6641	27.1236	37.0555	29.1654	41.6503	36.2951	31.1668	31.8223	35.5829	34.2116	39.0929	34.6601	36.4893	43.0525	33.5668	43.1982	32.6825	27.6778	36.0122	29.3677	29.396	33.9475	27.9903	40.1916	31.8878	30.2604	38.942	29.6487
CAST	10.8242	10.0054		8.3963	10.3464	6.58726	7.16427	8.02253	7.81018	10.2074	9.18833	7.37349	11.3012	8.85895		6.26905		6.50074	10.3226	8.33871	10.1875	12.1465	5.51436	10.9645	10.6734	7.42785	5.05971		12.8219	7.56866		8.84925	10.156	8.05612	6.97351	8.87092	9.48917		4.39842	8.98595	7.63998	12.7039	5.65901		16.3837	9.42524	9.32771	9.28288
CAT	717.388	1310.03	824.461	832.889	439.951	733.905	754.13	476.193	786.045	630.478	757.143	742.28	562.97	1020.6	671.244	673.386	672.618	1346.48	833.856	831.265	433.808	687.543	742.123	468.383	787.369	641.628	777.521	790.337	556.535	1048.18	667.106	687.786	648.011	1292.33	856.241	832.064	438.55	754.356	774.911	468.625	791.076	630.911	771.989	756.804	570.773	1012.86	675.691	667.513
CBR1	10.3176	9.39894		9.51683			10.6044	9.28909					11.9123		9.47965	11.4931		6.73309	12.7203	8.11421	5.46471	5.35688		6.4696		8.32347	6.13115		10.2442					7.37236	9.76398	9.12754						7.73253			11.5958			11.3977
CBR3	19.8053	18.4067		8.7305	8.8065	6.37886			17.9789	7.80854	27.9464	23.7582	8.28502	40.2614	29.808	22.4633	22.2444	19.6468	16.0672	9.2338	12.9043				18.1318	13.1397	27.7262	24.0915	17.9129	28.7699	23.6096	19.4853	17.2088	23.6638	17.5674		20.6471				29.9382	14.5279	29.9624	30.4604	14.8999	45.4459	9.22845	18.1686
CBS	43.136	52.9365	44.4986	37.0791	44.9238	47.7789	38.6824	38.5039	39.3708	59.6578	29.0055	40.6239	42.2951	40.8807	41.0741	37.0209	40.3594	55.2005	39.4503	38.5241	44.9668	46.8489	38.6574	40.3006	43.4121	54.0959	33.5447	41.1478	36.3128	45.8984	38.265	36.1489	37.2553	52.718	37.3009	35.8741	48.6515	49.6227	42.1339	39.7194	42.2914	48.081	34.2042	40.7081	37.1412	38.1777	41.8932	42.9333
CCDC22	27.0154	29.6784	26.8347	27.5525	30.3433	41.3899	33.5735	26.8944	26.0194	29.1602	34.2673	32.4735	26.2365	31.3649	31.9196	21.8787	24.8544	28.1249	26.5851	25.2194	26.4732	42.0009	32.1881	33.8726	30.8471	28.3763	29.9734	27.2129	36.978		37.357	26.2563	31.9261	32.6756	31.3571	27.8435	34.161	39.0004	28.118	24.6325	30.366	31.2958	32.341	25.3415	34.7574	31.4345	33.272	31.3347
CCDC47	20.1511	10.9532	16.3385		14.898		14.8356	12.6007	13.8811	11.5809	9.67942	26.0637		7.34388	14.7356	21.9696	21.2917	20.1072	12.6192	19.6425	30.9832	15.1661		20.6462		14.7253	14.2782	29.9842	24.2464		15.5843	15.1853	23.658	11.2954	18.0545		19.2841	17.9847	14.4627	19.5439	17.9421	14.8563	18.085	22.7891			12.0781	17.4285
CCDC93		4.75068				1.8493					3.85541		5.37125					4.29977		4.18511			0.982218							5.317		2.38182
CCS	7.15182	7.92299	5.60305	9.57354	9.4779			5.75784	7.10482	7.708	8.20152	11.1723	12.3116	6.01211	8.94158	12.0728		9.25873		6.82902	4.22741	12.5207	12.0071	13.6298	9.00119	10.8063	11.2648	12.7222	8.94025	8.02807	11.4234	7.91079	5.9942	12.9887	6.81371	9.81403	6.42716	11.7741	10.176		8.77493	7.79646	7.75656	12.9145	13.101	8.44804	9.29253	9.6145
CCT2	107.633	153.939	110.651	108.551	113.251	119.207	126.667	111.5	141.482	130.551	109.329	147.173	118.073	110.442	117.303	127.799	114.418	154.358	127.93	111.668	119.939	128.105	121.086	110.592	146.715	125.309	120.044	138.921	117.052	109.566	111.07	133.942	111.345	156.825	119.375	110.718	118.05	118.523	122.272	126.909	146.82	119.846	125.121	135.486	113.516	112.396	114.045	142.668
CCT3	157.858	221.796	178.072	143.765	174.641	169.16	166.992	168.842	199.009	160.545	190.592	220.379	155.027	148.209	171.772	176.532	161.56	214.615	177.952	141.612	158.403	171.518	170.948	178.708	189.294	170.788	176.545	204.094	157.371	163.047	183.999	197.124	162.03	221.147	171.907	135.949	176.684	174.817	166.199	180.173	185.72	162.09	175.954	207.894	158.942	158.225	170.683	190.589
CCT4	70.7617	97.3985	68.7012	67.495	81.9472	78.1708	75.5091	75.3164	90.537	74.245	74.4624	84.5851	78.9054	69.8667	77.2721	79.4036	66.9611	96.73	72.22	64.752	76.6465	80.287	77.5601	72.0458	94.5267	75.0488	79.9254	91.8075	73.3142	75.5828	76.9474	77.4507	70.5178	101.015	77.9414	68.5831	83.0123	78.1792	78.1262	81.766	92.0067	80.4934	75.2065	92.6751	73.9407	73.7229	82.1038	78.2608
CCT5	97.823	122.151	107.118	80.2798	95.9336	105.946	99.6664	106.572	113.544	95.8565	107.786	107.344	97.6116	121.11	107.284	120.831	107.32	123.326	109.845	79.9025	94.3315	105.071	94.4359	103.214	115.89	95.2441	104.709	118.982	96.7463	109.647	104.875	103.814	96.6708	123.349	96.8865	81.1185	100.425	96.1633	101.995	100.673	112.237	84.1024	114.339	112.695	90.2205	118.841	105.798	116.297
CCT6A	84.8341	112.341	103.126	75.6783	103.597	103.104	91.7296	90.2728	112.416	92.2222	90.9275	112.947	99.0655	106.344	85.6484	100.585	93.8949	112.804	108.886	78.245	97.0656	88.4557	85.0885	95.0253	127.088	93.2712	94.6252	106.193	88.5811	113.373	95.1193	102.778	85.703	100.908	107.309	80.0253	90.8548	97.58	84.6501	88.104	108.894	93.79	95.5962	111.268	90.2045	94.958	96.31	92.2576
CCT7	88.6629	105.377	90.6836	70.4025	87.9714	88.6381	83.0597	84.9898	96.3149	76.1621	92.0666	97.1969	76.5713	103.35	81.9013	91.8265	91.1997	101.423	93.7033	65.381	81.1013	90.3962	82.1529	84.1619	103.258	79.9548	89.0844	103.426	79.0858	100.858	85.0229	84.9136	92.5147	106.213	92.2251	65.8748	89.4454	90.8567	91.5491	89.5849	94.0532	81.3626	87.004	90.6016	74.5118	98.6014	81.1406	89.6872
CCT8	100.282	138.941	118.591	93.5638	108.811	120.322	108.334	105.336	118.634	108.744	118.917	126.591	96.4481	103.529	104.658	120.094	105.001	134.442	118.483	96.0049	106.534	109.637	108.06	102.34	131.874	103.495	111.472	131.721	113.693	111.73	108.083	123.615	100.657	141.539	108.358	92.2626	107.788	115.197	109.184	107.346	126.069	106.478	114.723	132.335	100.367	111.265	104.623	117.681
CD14	30.6208	23.7118	26.1494	20.006	13.77	15.3903	22.2713	15.6963	24.4782	22.1748	21.2369	26.7021	18.0669	35.4831	21.8337	23.3843	22.0684	24.9723	23.7998	21.5819	16.5396	19.292	20.9921		23.7066	27.364	20.3632	15.8364	18.6985	31.7775	19.5067	6.43086	28.3006	22.4911	22.2151	22.1898	16.6152	15.5085	22.9479		26.1406	22.3843	23.7983	26.472	24.1343	31.2792	25.3989	28.2396
CD163	33.4592	28.2222	33.9608	33.2433	53.9474	31.4031	29.1709	26.7541	22.8317	23.5951	24.0458	26.4588	32.6841	26.4547	27.7449	26.5982	36.5684	29.4634	36.3621	37.7028	52.9399	32.1576	27.8467	23.1484	19.4442	24.1251	26.3909	18.398	26.8829	24.536	26.3571	25.5998	29.1033	27.8367	34.3471	33.4946	47.9999	38.6857	29.2844	31.1484	20.8643	21.4588	18.8128	21.0675	29.2771	25.9545	24.343	29.1067
CD302	16.293	16.6701	17.1451	11.291	10.1569	8.43353	13.6449	7.62927		11.5323	8.77395	13.916	5.61654	8.04495	5.70563	19.1029	12.4687	15.6502	7.33103	18.2598	16.9483	12.3233	13.2854	17.7031	11.0476	17.2203	12.5788	6.97572	10.1474		7.45051	13.3066	13.6386	19.4629	18.1166	24.5022	22.535	12.4287	24.1285		17.6143	14.031	13.9752		18.1018		14.1494	15.8573
CD44																														10.5679																7.97518
CD47	101.726	115.039	88.6735	111.268	113.497	107.142	112.018	128.325	98.5384	121.711	90.9531	91.769	129.917	64.8867	121.44	120.991	94.8953	124.943	88.3347	112.795	95.9459	112.641	109.564	124.297	117.679	101.918	107.052	96.2721	123.276	64.6743	113.711	106.91	71.9887	124.119	91.8994	106.767	102.654	112.096	120.733	118.413	89.8716	110.548	95.7147	105.556	113.795	60.6439	110.693	116.647
CD59	25.2953	19.3629	24.5317	15.7778	22.3178	30.4678	19.7945	18.2512	29.7487	27.8426	26.5559	17.8777	19.4768	20.4406	24.884	22.0486	18.286	18.3563	25.8958	17.7846	30.6634	21.2503	15.059	18.4951	22.1922	19.3145	27.109	23.2962	21.6729	20.8501	20.9683	19.4624	29.5729	23.9183	21.918	15.9249	26.192	23.3718	16.1702	22.9565	18.5029	22.8098	21.739	25.3296	19.2824	20.5403	22.0983
CD5L	23.4002	13.9037	26.7817	14.9494	21.7232	34.4706	28.063	28.7733	14.6806	28.8027	16.8741	19.1792	17.9771	15.5275	19.6986	16.2488	18.8014	13.2956	21.9704	12.637	15.0276	23.9572	20.835	25.6153	13.5419	26.1704	17.836	18.8879	17.8362	17.1623	18.1936	22.0009	24.5054	13.6971	24.9382	14.8585	20.671	27.7198	20.7657	28.5329	13.9668	33.0502	18.6625	12.9035	13.6627	16.8279	15.4093	17.3124
CD68	28.4532	25.7561	27.44	25.9792	36.7026	21.225	22.8818	30.0382	24.4303	31.0016	31.8586	27.5872	41.3383	30.4987	22.3933	23.2349	28.0205	24.7838	30.0519	27.5246	34.9953	24.0378	22.5692	25.3436	24.9348	24.6582	27.32	23.3125	31.57	33.3094	31.5899	25.7527	34.8536	28.8885	23.097	29.2747	36.2218	28.8461	18.466	20.9284	21.7312	30.3428	22.4431	25.1699	37.758	31.3466	20.9733	25.8753
CD81	58.2028	67.7768	51.4966	45.5636	58.0203	55.927	56.5158	56.4576	62.682	74.8558	68.2486	53.6129	59.4538	59.0532	52.0433	72.7796	47.7445	75.403	48.4473	51.6985	68.011	56.7549	57.2407	60.2289	70.9131	70.0204	74.5691	65.0139	69.258	57.0401	52.8871	60.7839	48.6665	72.9333	46.5361	49.0591	58.3864	56.6705	55.9339	54.8066	67.8134	66.3782	67.2897	64.4475	66.51	61.14	55.0994	74.2405
CDC37	23.549	21.7498	20.9437	20.5372	19.3827	24.6334	17.7427	23.4866	15.498	24.9511	15.2496	13.9214		25.4949	21.2097	21.9801	20.7266	16.2801	25.5663	18.4752	22.7344	23.4579		21.6826	28.0315	20.0493	20.9786	23.6293	24.3534	22.4585		23.9221	24.3848	16.7569	21.9372	20.6252	24.5723	27.9566		28.3521	12.4853	20.1647	19.5123	24.041	25.5435	20.6995	25.3503	24.8412
CDC42	39.2799	40.5582	28.6721	47.4012	40.4261	35.3007	35.301	37.9893	41.2955	40.2447	37.3835	39.5717	37.752	53.3919	36.2938	34.086	32.5797	38.1615	36.6832	48.5262	44.3879	35.7533	41.495	37.2359	42.8502	38.9587	38.9776	39.8114	39.2675	49.6259	35.665	31.0935	34.9558	38.4182	31.8216	45.5451	37.6269	37.0025	33.6501	33.0727	38.2814	36.9363	43.1368	33.1224	41.9189	46.4037	40.9036	33.6774
CDH1		15.3492	14.0255	12.5449			16.2506		15.9665	18.5978	17.1727	13.8351	17.997	19.5705	16.9522	16.4428		13.9479		14.0733	14.0924			18.0111	16.0176	16.1891	15.8723	15.2619	18.8919					17.702		15.1373		15.4701	19.6659		12.3875	18.4273	11.5109	16.5886		14.1075		16.0439
CDHR1									33.9234																					40.2738
CDK5RAP3	22.6132	23.9713	22.5652	26.0018	35.4154	28.8327	33.2635	32.7784	30.9252	31.3863	28.5312	28.1786	28.76	29.8859	32.4169	37.0159	28.6527	23.5713	18.0223	28.6913	35.0555	27.4732	35.0551	31.0271	33.8479	32.674	31.0761	22.1206	31.5448	30.6173	29.187	28.6451	32.9834	34.6228	17.9165	28.9747	29.8002	30.7089	33.1509	27.7594	36.3708	35.7744	28.9934	31.9105	34.8072	30.9847	32.1105	33.8652
CDS2		5.71578		10.5092	5.93701	5.58858	10.5756	6.79605	8.40831	10.6375	5.20337		10.2059		8.47007		5.78749	7.45521		11.2497	4.41285	9.53633	12.9327	9.49704	5.94047	8.90271	5.29895	4.64879	9.91203	7.13176	4.42577	4.21897			4.33302	13.4169	9.57915	4.81871	12.2102	9.71112		7.27975	7.01637		8.83469		8.93502	6.86048
CERS2	42.467	32.3214	38.4459	25.1859	26.4097	28.7083	44.619	35.5836	45.6895	32.904	31.5651	47.1177	32.6897	48.9953	42.2487	37.7283	36.6895	32.8789	53.4278	22.5274	28.3871	25.0221	38.7686	37.9636	36.0987	29.8356	39.0197	48.129	32.1829	46.6591	52.0207	43.1298	31.0077	30.3801	38.6434	23.8286	27.731	28.4392	47.8643	41.1864	39.3873	30.2978	32.9404	33.8099	31.6445	43.0283	43.8796	47.9203
CERS4	31.8235	48.8439	36.7807	27.3819	31.1855	38.1449	47.429	24.3396	56.5946	48.9397	51.6361	49.0643	21.8219	87.469	37.5996	18.17	35.755	41.5588	32.5877	28.2668	36.5402	42.7077	41.3795	17.307	49.7619	40.6967	39.9432	60.1184	16.1818	87.5217	19.1049	18.4026	31.9438	42.1399	34.6365	29.3151	39.9833	43.8907	41.942	25.1807	52.2579	42.6526	39.8857	52.1264	24.7515	74.7771	36.1746	28.9074
CES1	778.665	557.594	1400.22	900.917	1449.64	1115.57	1711.27	1543.19	1313.29	1381.72	1462.38	1348.45	999.869	1194.75	962.184	751.788	805.498	583.104	1334.89	913.566	1464.03	1125.36	1752.82	1490.33	1265.37	1280.86	1411.65	1351.36	981.234	1268.76	909.75	706.037	768.95	617.847	1357.79	960.587	1431.76	1145.99	1609.12	1446.59	1341.28	1291.73	1441.34	1285.15	980.483	1158.97	968.481	700.144
CES3	170.021	148.372	152.929	156.267	103.61	125.655	205.672	172.679	161.775	198.204	178.238	179.188	117.493	301.852	197.918	137.62	162.822	151.264	166.234	142.679	94.8248	135.115	207.048	184.758	158.155	191.003	174.668	175.273	108.729	357.663	193.331	136.995	162.317	137.446	146.339	138.69	99.3886	130.318	211.12	190.051	162.153	185.608	163.999	179.851	117.5	301.207	190.133	127.414
CFAP119	37.2838	31.6881		10.2393			10.0177	6.63079	12.7231	12.7525	26.7811	12.9267	19.7144		22.7543	20.511	33.8454	25.3193	10.6679	7.64026		11.2398	13.2389	8.37945		11.9132	22.673	14.1581	16.0975		14.3101	26.0326	28.1934	27.6695	12.4452		7.27019		11.1784		11.7188		27.4132	9.79279	19.2433		15.9222	21.4563
CFB	55.8177	39.3797	50.1159	57.46	59.3696	61.1244	54.9817	54.9792	43.6311	56.6897	51.592	48.9285	57.9262	46.1016	56.825	44.8639	51.968	41.8543	51.2563	59.9307	64.001	56.3552	55.5778	55.1717	45.47	55.1193	51.0767	50.9814	56.5836	49.2871	57.8506	51.4626	54.7363	39.9922	54.3527	57.5564	62.1592	57.9107	54.2851	57.3474	46.4086	51.7711	53.3266	50.7629	53.0895	48.1362	54.0411	50.7049
CFH	55.3414	43.3133	53.955	51.5938	57.1075	56.9563	58.1546	65.0398	47.3251	65.7854	61.3687	54.7772	59.0774	59.8951	59.8182	45.0057	58.6292	40.1843	53.0369	47.7974	54.129	60.2542	54.6861	65.4771	49.5354	70.6855	59.6012	50.3543	55.3043	59.7733	59.5409	48.247	62.3085	36.9494	51.7483	50.4461	53.4915	53.011	51.7837	60.7139	41.4227	72.0848	60.8275	48.0512	53.2433	54.3758	55.8439	51.2719
CFI	19.1888	13.7353	18.6818	19.7198	18.5796	16.2843	19.516	21.4044	18.9088	22.4679	14.8149	18.4731	17.2056	24.8271	19.1839	16.042	22.7527	12.5589	19.3836	19.8162	17.0782	19.3459	18.1051	21.7753	13.0806	18.6626	18.8897	14.1268	18.8551	19.2663	18.1723	18.6558	24.2167	15.5005	22.3847	21.8246	17.0288	15.0002	23.6728	19.4203	16.7869	24.7872	19.086	20.0466	19.8418	20.3295	18.3785	18.3405
CFL1	103.648	119.074	94.2335	101.128	115.469	101.912	81.3768	104.226	94.7555	94.0088	107.136	88.0616	108.728	114.315	101.956	95.0498	96.4881	114.414	85.117	98.2517	96.5017	90.7634	77.9715	92.9287	105.949	93.5629	103.089	80.2408	102.855	120.552	96.9374	93.8701	96.6089	96.5806	92.9119	102.299	101.886	99.3553	81.6448	94.5822	95.201	90.957	117.29	87.5375	108.971	103.816	92.114	83.9424
CFL2							37.6618						9.60605								10.1441	14.4205	36.9297								8.45394								32.3012
CHCHD2	12.951	10.592	17.4747	10.4928	14.1051	13.8455	12.4064	13.7026	12.5142	11.9593	7.07065	13.4313	17.4353	13.0581	15.4209	12.5771	16.5571	13.7099	14.9342	13.6901	18.3103	9.12692	7.15913	13.6229	11.3983	13.7042	10.909	9.42292	18.434	11.6994	12.3311	17.0052	17.7128	12.5641	19.7205	11.2078	15.3186	15.5297	8.96776	14.1861	11.6179	5.41664	5.53452	10.7473	20.8391	13.0334	14.3162	12.008
CHID1	11.1615	10.5366	11.2632	17.6709	20.4136	13.9052	14.3706	14.4965	12.7821	14.0838	12.1304	13.9835	20.017	12.5146	16.7972	13.3743	13.0322	10.6773	13.8875	19.667	22.9789	12.739	15.455	11.2719	12.96	13.1491	12.889	13.6878	22.3043	13.0216	13.2102	8.41938	11.8162	10.8865	10.0173	18.7064	19.8278	12.5217	12.6087	12.3011	13.8998	14.4701	8.90233	12.7139	21.5494	12.5203	11.9313	14.8138
CHMP4B	11.3321	4.59726	6.43162	9.16753	7.07477	5.55218	7.09162	6.40248	3.56032	7.12672	6.47466	7.01542	9.56367	5.09379	7.23419	5.81331	9.30657	8.0546	8.62886	9.1703	5.78489	6.01717	6.05592	9.01488	3.37764	6.83552	3.87056	5.10201	10.054	3.91758	5.82421	11.7118	7.03526	6.38928	6.49949	8.31749	7.65184	8.22097	6.80272	6.36926	5.71681	7.86757	5.64062	7.21649	10.0512	8.0378	7.10941	6.46581
CHP1	17.7058	19.6168	19.7717	26.8888	26.9906	22.1631	28.1193	29.605	23.8752	23.583	22.3016	20.6713	22.3303	19.1348	19.0659	24.7902	21.7897	19.8304	22.8913	24.6878	27.6216	20.0514	29.2089	26.1509	29.7078	26.8104	20.0004	19.801	24.5164	21.1464	21.0292	24.1921	14.9678	20.5418	17.8921	23.3155	23.7556	24.4885	27.7918	26.3853	21.2002	33.6032	23.0027	19.569	18.4787	22.3613	18.8988	18.4179
CHPT1	10.0636	7.66668	14.5381	12.2341	10.7845	13.0702	20.2594	14.3323	16.2201	19.0747	9.54035	12.1918	13.2976	7.93291	14.8595	9.54953	12.963	10.5145	13.3954	10.9433	10.6685	13.8328	11.833	13.0262	18.3474	17.3144	9.64553	11.64	12.9401	7.04827	11.9319	12.7416	8.4494	6.13776	12.1003	10.6699	14.0526	10.1129	19.0242	13.7911	16.2003	19.9508	7.78799	10.9088	12.8887	10.1227	9.74698	9.82904
CISD1	37.4953	58.0396	33.5716	102.821	62.4061	58.7388	44.1131	44.8626	48.3816	60.1206	39.8214	38.3676	49.8037	32.8836	42.3044	28.483	40.6108	48.239	36.3313	97.9766	52.6886	49.4713	57.9637	39.8366	50.0935	56.8913	48.0494	39.6079	49.5079	27.9599	46.5518	28.5204	42.1727	50.2459	48.4813	95.2983	63.8885	61.4643	55.1937	37.9338	42.794	57.6389	30.6833	44.9508	54.956	25.6	40.5458	29.5421
CISD2	117.474	87.251	141.646	129.36	102.488	141.864	162.13	163.852	135.756	152.237	99.8601	130.861	123.026	108.161	158.31	150.402	102.914	89.1117	143.383	130.693	129.05	133.353	148.075	160.897	150.405	155.799	110.554	127.606	120.964	112.782	172.331	157.572	112.36	93.4479	125.819	149.906	117.961	141.667	155.781	166.245	118.053	168.873	107.643	120.358	123.673	107.056	146.325	113.819
CKAP4	34.7721	23.1042	33.8428	42.9868	75.1285	34.9324	22.5127	21.574	24.9695	33.8505	20.7919	24.1394	36.8049	31.6954	25.5179	33.762	33.8173	23.1606	34.1874	41.7651	77.7924	35.3854	19.0974	23.5487	24.5276	32.5736	18.518	24.1289	37.6332	28.3906	23.4622	32.5148	32.8245	26.0021	30.2152	40.9701	71.9562	34.7614	19.7412	24.4061	23.5823	33.1503	20.5887	21.9098	36.607	31.2779	23.813	32.8613
CKB				7.89092	3.37344		5.63983		7.92409			5.70958	8.27691	8.85537														9.20436	8.60323	6.5298		6.91949				5.86739		7.35998			6.77637	5.30615		8.78184				8.74873
CLCC1	16.7837	17.9887	16.1011	28.0921	13.6481	12.7797	20.1363	23.1799	14.0832	14.6763	16.404	16.5359	15.5251		18.9433	20.6934	18.1646	11.4926	14.3534	14.2013	16.0823	14.6129	18.9459	16.5477	13.1528	18.4849	12.2957	13.8756	15.9284		22.4946	17.7548	15.554	10.3592	14.5184	24.2854	14.1389	11.5953	17.2916	15.095	12.8723	22.9881	14.9277	12.3595	14.6195		15.9991	17.0457
CLEC3B	10.0463	9.90263		8.22603	11.9893	9.31591	9.43863	11.3372	8.9584	12.3974	12.018	10.4752	9.71827	10.488	10.2935	14.7686	10.6173	7.49665	12.0601	11.8448	12.4168	10.2287	7.94148	7.22763	12.166	12.4494	11.422	12.7596	11.3804	11.1965	9.19549		8.49302	9.54215		11.7688	13.3909	7.05998	11.3517	12.1945	8.46276	11.3756	11.0842	8.57805	10.4498	8.88364	10.9918	11.6446
CLEC4F		12.1717		10.8036	8.30974							3.63064	9.66976	6.43983			12.3889	9.70687		9.9288	8.61353								13.2973	7.70393	6.86523	8.42917		9.13328		10.0561	7.36523								10.7415	5.21104
CLEC4G	46.3717	53.1696	33.174	38.7674	43.2199	32.5047	39.9807	26.8691	52.9305	25.3243	42.884	49.123	36.026	46.4848	37.3707	32.9506	46.2277	57.0291	33.9025	48.7466	50.4454	28.8077	44.1329	31.0131	55.581	35.6338	42.4923	44.9201	37.7847	48.2726	40.4893	42.1922	44.6496	55.0959	22.8611	48.4243	48.8254	30.7028	34.011	29.3595	53.5236	25.9657	46.5994	47.5388	41.9477	54.5331	44.4532	37.3324
CLIC1	7.62035		8.01601	6.218	5.5384	5.73992	5.41555	5.3584	4.34181	7.11312	7.26475	4.63122	4.7709	6.31282	6.83161	7.65722	8.89023	8.58343	5.93362	8.07051	5.77215	4.02801	4.85768	8.79939	6.66624		6.83727	5.71609	5.49537	8.65253			9.16462	6.32613	7.03561	5.1582	10.4492	9.52512	5.80511	6.43014	7.41231	6.64257	6.72283	5.42667	3.94029	9.38332	4.7976	6.36876
CLIC4	38.7234	36.2607	40.1387	38.1442	38.1865	42.2776	36.4495	40.3829	49.3149	42.1814	44.7383	43.6437	43.4692	48.0689	37.8351	36.131	38.722	39.1373	40.4888	33.6522	35.2637	38.0125	44.1656	50.2559	47.8795	49.8225	36.0464	41.6244	40.4247	51.0663	44.0376	38.7562	39.2017	45.1019	32.9285	36.2764	37.4186	39.6795	40.9767	35.783	49.514	39.676	41.5717	41.7892	40.7152	45.0908	40.8202	44.9016
CLINT1	19.9288	17.6657	23.156	16.403	33.3661	29.4074	23.3831	26.7536	24.0144	22.1069	20.197	23.4499	22.2768	24.3571	22.8104	20.5422	22.9352	15.4496	18.6817	18.2247	30.495	28.9916	23.7158	26.0779	20.4021	21.5305	19.9225	20.6195	25.7182	28.3016	18.3971	19.6215	19.2862	15.9973	18.2845	15.4674	32.9982	26.9386	19.8075	29.7321	25.9626	22.7778	20.3796	22.6541	28.4509	29.5499	20.8494	23.6542
CLPTM1L	9.00646	8.59325	11.1074	7.34947	8.00278	7.11035		10.9874		7.94687		11.3017	10.1992		11.4882					13.4003			10.8457					8.4805	12.0585		14.2402			6.4261							10.9472	9.67326	9.02725	14.8984	9.70074	4.28994		7.74243
CLTA	148.661	116.407	143.848	93.1087	141.208	163.569	138.44	219.386	214.964	129.052	193.486	183.929	150.879	296.718	161.579	206.891	157.051	107.075	146.028	107.801	151.439	160.663	133.436	175.655	219.171	152.716	199.999	218.786	165.354	309.845	147.406	202.611	147.61	104.55	127.803	81.45	158.456	165.205	139.904	201.485	215.214	146.55	206.262	201.255	172.302	351.967	163.063	227.07
CLTB	94.4759	88.5038	96.6566	64.9339	125.211	96.739	91.1019	103.38	124.352	113.044	136.077	133.568	104.998	185.18	97.7767	118.988	84.9745	73.859	94.27	77.8818	108.927	102.76	98.2658	108.932	128.257	111.617	128.472	119.747	114.704	205.675	115.806	133.462	101.459	79.9138	97.1807	71.3717	121.736	125.012	91.8991	108.918	143.818	99.9997	131.759	136.663	111.847	218.48	104.339	136.289
CLTC	337.629	285.676	349.292	283.444	442.554	411.5	357.194	408.11	491.792	402.884	475.482	474.463	384.717	533.529	374.053	421.595	334.851	282.124	360.729	282.559	432.219	402.302	338.172	402.395	484.906	404.202	470.954	468.824	385.696	549.471	356.216	427.16	333.136	283.88	362.267	274.875	425.753	409.185	339.455	404.054	486.271	405.428	470.732	459.492	388.677	535.7	351.881	411.582
CLU	25.884	11.7608	17.5934	19.6046	22.0186	21.8534	20.356	27.2689	17.3165	23.8499	20.7284	18.8292	25.2689	17.3343	15.2008	19.7904	19.8445	13.5142	23.4109	18.9424	22.1772	19.6613	21.5748	27.0888	15.5731	22.8012	18.0462	19.5258	21.376	18.0291	16.6169	21.6598	22.3508	12.244	21.9604	17.3314	21.3811	22.6934	23.9513	29.3827	19.7387	26.6957	16.2991	21.8023	25.8425	22.5879	18.1372	16.6141
CLUH	38.8797	34.0679	34.6062	30.0325	31.6874	30.2666	39.0107	26.8475	35.9195	31.1753	28.0143	33.9127	28.8903	27.8995	32.0631	36.3327	36.4446	32.4763	33.0157	29.5102	33.789	31.1949	39.7321	23.206	35.4919	30.5203	29.1078	31.2936	28.1646	26.7536	35.487	36.9862	36.0457	31.6559	32.7872	29.4889	30.2027	34.8233	40.2308	29.0241	37.357	32.3915	32.4296	34.8413	29.1999	24.649	35.1705	36.6004
CLYBL	28.0791	39.7765	35.9419	39.8592	34.0368	36.4331	42.6522	41.8155	31.4176	27.3862	27.3931	31.8619	33.8975	22.5438	35.4249	35.2065	34.548	39.3236	41.9543	41.3917	29.977	37.4957	43.6311	41.0309	33.6736	31.0541	27.5202	30.1209	35.7282	22.6626	36.8954	41.9134	31.3523	38.3504	40.1359	38.0119	29.8524	41.4412	42.8337	40.6677	34.0727	34.2481	28.2633	32.2174	42.854	26.6558	38.8727	39.3495
CMAS	37.7073	39.3801	33.5746	75.0546	45.0299	49.7649	52.811	52.7079	33.1697	47.6673	44.6696	45.7108	49.6954		57.0257	35.6817	31.8272	46.1513	25.4885	70.1332	48.0299	48.322	57.0324	59.5557	34.1356	62.2045	49.0171	54.7074	50.9457		56.9743	37.7108	39.1523	49.0232	30.1639	73.7097	38.4503	56.7492	54.513	53.2444	28.7067	71.6477	39.6983	53.3628	51.2745		56.6793	35.7468
CMBL	49.0316	77.0712	61.6555	89.957	41.6118	71.5426	66.1443	65.0211	86.7173	83.8529	76.8883	85.6264	87.7016	90.2517	54.6449	64.7481	69.4853	85.9934	73.227	74.5573	54.9342	75.3968	51.8414	53.5213	77.7851	94.4355	82.1235	79.1505	78.3932	99.9023	49.081	49.2882	67.8235	70.9246	68.2075	62.3306	53.6189	77.378	46.1897	59.6125	87.2971	79.1345	79.9618	76.4485	74.3094	81.4426	71.8315	59.1655
CMPK1	49.8247	41.8258	42.2611	39.8777	37.5578	35.6709	34.0937	32.6516	41.0378	38.2025	41.6746	42.0135	35.8381	57.2267	43.7006	42.9894	45.0044	41.6234	41.2869	39.1116	38.6299	40.6051	39.2352	38.9414	40.7546	36.66	40.9997	44.7959	38.0747	53.222	43.8491	43.8813	49.6357	45.1188	44.1032	38.9977	36.327	36.1731	34.483	35.4773	37.5036	36.7398	37.9556	45.8875	35.1954	46.2614	36.8911	39.8498
CMPK2	10.13	11.9548	16.2608	5.0639	7.55358	9.56769	9.78301	16.3336	20.9037	9.37132	5.75359	12.5567	11.0628	31.3578	8.34255	12.5749	9.62507	10.3651	12.7256	10.6268	7.93982	9.93661	12.2274	19.5529	36.1274	9.55479		14.1015	10.5021	29.9517	10.1184	12.5854	16.5477	10.3614	9.64259	11.9136		13.8213	15.9682	13.9938	25.8237	10.2126	9.61736	13.8862	8.0001	29.4902	10.0972	14.283
CNDP2	45.1345	40.108	55.039	47.1778	40.5643	46.1003	40.5484	69.9054	41.6695	45.5538	47.7808	47.571	45.1784	54.4758	41.4729	40.5418	45.7168	40.8291	56.643	45.656	38.4213	51.0921	41.8335	66.5173	43.7445	38.7278	47.7272	48.9034	45.5572	67.971	39.3692	38.5805	45.2097	40.663	57.0923	45.7111	47.327	49.2283	40.4946	61.9481	40.4332	39.8125	52.1008	47.6633	48.4917	54.6081	42.5012	46.452
CNN3	16.5768	16.876	16.1625	21.031	19.2996	19.1218	20.0446	20.1829	18.8303	19.2064	24.1251	20.7299	20.163	21.1867	20.3913	26.052	15.9845	17.2769	17.0091	14.7327	21.9619	23.3722	20.1035	26.2083	21.6511	16.6869	21.7823	22.206	21.6465	21.2748	21.4608	19.9951	17.9068	14.5288	15.6598	15.8441	27.7833	23.0875	20.2515	22.7424	25.1876	23.4384	25.9226	17.0138	20.3674	20.5683	27.0779	23.0384
CNOT1	5.79952	7.65879		5.74565	6.4605	5.08244	4.97429		6.23182	8.20399	13.9509	7.36915	2.905	7.65199	5.41691	7.97486		9.86309	7.7376	5.91516	6.5328	4.18392	6.42002		6.50655	7.66576	8.85241	8.23085		9.30349	7.16544		4.47161	9.15534	5.57762	6.23838	10.0513	6.81718		3.51088	15.3359	6.68696	8.47244	6.81522	5.47013	9.1409		7.89503
CNP	8.71036	9.77757	11.8205	10.1923	12.4938	8.25037	9.89823	15.0837	10.0803	9.33639	11.2952	9.305	10.2254	12.0889	13.7095	11.6687	7.09387	10.108	11.4141	7.44541	10.0401	9.32817	6.65442	13.9182	13.2669	9.7894	11.9184	11.3146	13.3805	7.88948	8.68175	11.0907	8.05415	9.27942	11.465	9.27533	10.2674	6.80165	10.492	10.4437	14.5499	9.15346	10.1437	10.6403	11.7002	13.612	9.90005	11.416
CNPY2	88.582	65.6524	106.233	111.204	89.8817	102.072	120.47	135.613	100.742	133.86	98.9291	101.208	96.9568	101.182	106.493	106.654	87.594	65.7559	99.8663	111.352	93.4818	100.082	130.235	124.319	99.6644	131.157	103.646	105.563	108.162	94.1546	111.032	98.6546	89.7054	64.6315	95.257	115.937	93.4934	98.1842	113.793	125.959	105.258	128.415	101.272	97.9224	92.8896	95.312	109.183	102.032
CNPY3	23.7568	17.9878	27.8621	27.1418	20.1221	26.9452	30.7224	27.9601	20.3841	36.8155	24.8169	24.0606	24.3068	25.7903	28.2421	27.7006	23.1543	20.092	27.658	30.7625	24.4949	25.8995	34.4214	28.1578	23.3133	37.4606	24.862	22.5186	25.4086	26.3102	23.6089	27.2866	26.4395	18.7425	28.1738	32.6766	26.5616	24.6931	28.6823	32.6004	25.7845	29.0503	22.6452	26.1453	24.459	24.5005	31.306	27.1096
CNTRL	18.5036	21.2394	21.5756	39.1961	14.2449	23.5659	35.0155	46.1515	19.8457	43.218	11.9844	17.3312	31.8394	171.805	31.5059	37.9603	14.95	18.2809	19.2429	21.3642	16.11	26.6339	31.6798	32.0925	16.3717	43.0419	9.02798	20.9602	40.106	190.336	32.3744	43.1658	15.4017	12.7987	20.9442	9.45495	15.5532	35.6821	21.242	33.6037	16.1824	18.0331	8.61226	13.313	23.8619	195.992	22.6343	19.6692
COASY	10.3225	11.7871	12.8823	12.0081	9.09372	12.9662	7.78536	12.1178		10.0015	14.6442	13.6305	8.71675	34.9708		7.17081	15.5988	10.4117	10.8608	8.94603	7.87132	8.78442	10.471		8.70311	9.33785	11.8363	14.3874	4.89179	23.2516	9.87976			9.51398	9.89564	8.97598	10.0007	9.66059	10.3215	9.76553	4.99945	7.85964	11.5392	11.0586	14.2077	26.6198	9.47042	9.23881
COL14A1	24.1417	15.1523	19.9202	14.2417	14.4954	20.1386	22.9279	19.0827	22.4989	18.7236	23.9245	18.2814	19.3408	14.7391	20.6156	26.666	19.3611	17.5576	21.6516	12.1281	15.3906	15.7324	16.8219	16.8162	18.748	19.314	22.1985	17.5968	19.1752	12.0576	23.0838	28.9883	20.5981	17.7602	20.7836	16.6758	17.1506	15.3983	24.5971	23.4792	21.9065	20.4036	23.3126	17.0543	18.952	11.6545	24.0911	27.2387
COL18A1	52.1114	30.8136	49.6374	50.0869	96.7257	89.6818	82.5305	98.338	61.1613	67.9924	75.0206	55.9698	69.6587	57.63	48.8817	32.4968	47.0478	33.4184	42.2246	49.8954	102.694	87.3738	111.612	98.1867	59.228	74.042	89.9763	66.1127	60.5532	47.6123	56.4771	39.5089	40.4377	37.6802	55.1202	56.173	88.8174	82.8835	86.1147	100.339	58.017	70.5162	76.9023	81.9529	63.7594	44.1075	46.1557	31.0227
COL6A3	14.6305	12.5512	9.19514	9.94655	12.2902	14.0203	16.3883	16.0614	14.9229	16.4781	15.2059	9.74522	11.5173	12.5175	10.4824	10.2159	10.3055	13.4044	17.9136	10.6659	10.5408	11.5883	17.4829	16.6946	13.9824	16.6309	14.7445	15.2946	14.0919	12.8447	14.9273	16.271	10.6508	12.8235	12.2051	12.178	13.4406	12.3549	15.7364	8.26281	14.8925	15.2257	17.9515	14.3427	11.7411	12.7437	16.2395	12.2548
COL6A6	16.9203	26.3824	19.3073	31.8116	26.0231	27.1905	25.6277	22.0614	19.5698	25.5543	21.7947	28.605	20.6558		22.881	26.2778	20.7619	18.1631	25.6548	34.8704	22.1885	23.1275	25.8263	26.5772	20.9314	26.0765	22.7413	28.2153	18.9107		25.4501	23.347	19.8153	24.6601		31.2246	23.6926	25.1476	24.71	15.5622	25.8152	32.3779	24.195	24.0177	29.1798		21.9241	26.8327
COL9A1	30.6332	24.0332	37.0573	20.7894	22.4793	28.3446	23.4707	14.5042	29.9337	21.2602	32.2529	38.3061	21.7803		30.426	26.9162	37.1536	25.7723	26.1608	22.8873	24.2072	32.0803	20.5656	18.1062	25.7092	26.8656	33.3963	28.0701	16.8126		28.0373	25.6777	35.4384	25.2856	34.0029	25.6729	26.6121	34.29	23.7789	16.6439	22.9921	24.8788	30.1136	32.7079	24.1211		28.605	25.5637
COLGALT1	12.674	11.4902		12.3818	8.45634	9.09421	10.6544	15.6533		16.0762	10.547	8.41485	10.0387	13.0761	12.7211	10.1632	12.0113	7.95115		12.5498	12.3635	6.70245	12.0677	11.1952	8.00368	14.6746	9.85432	9.76592	12.9685	14.2604	11.846	9.23844	9.60478	8.95305	6.00814	13.6766	11.7696		11.134	10.8736	10.0774	14.6378	13.6077	13.2776	11.4054	32.7542	8.08536	4.96716
COMMD3	15.4867	12.7522	13.0011	8.44169	11.8765	13.8416	8.87422	10.3575	9.71515	12.005	15.2565	9.5761	7.89358	16.1354	12.2884		12.0216	11.7079	13.1882	9.90178	9.06834	11.1896	10.3286		16.3744	9.97887	16.3922	12.5042	7.99342	14.4923	10.5922	8.68653	11.3765	14.9018	11.5055	10.4842	7.39539	12.357	13.5277	8.207	10.7216	9.66268	13.6287	9.37133		14.559	9.68348
COMT	586.42	556.65	597.75	535.552	446.075	484.08	507.802	491.546	476.818	535.716	575.292	632.767	541.476	576.793	567.738	507.279	535.134	534.715	565.167	517.254	457.595	461.904	492.62	493.597	459.747	500.977	579.512	636.663	544.923	588.578	538.735	487.559	500.925	513.436	544.176	520.715	440.334	457.92	541.359	487.685	495.804	509.851	589.788	626.771	529.815	526.984	541.808	493.862
COPA	117.424	114.478	104.753	89.2959	134.648	104.113	118.743	90.0582	111.147	105.624	103.481	114.061	94.9894	97.3529	128.288	107.72	121.075	116.654	111.916	88.6189	114.432	108.191	128.777	85.1121	107.813	99.4181	99.4672	105.408	97.45	97.8189	124.792	109.093	110.56	112.702	99.3	86.5419	113	111.208	123.367	88.3556	102.304	103.336	103.384	104.695	100.949	98.5067	124.5	115.277
COPB1	74.1502	78.5788	67.046	63.4753	76.7653	65.0816	71.2572	56.7468	64.0043	68.951	57.9462	60.9771	63.0303	44.9049	79.5609	59.606	72.6406	76.7279	59.6643	56.7662	68.1101	68.2629	66.2774	58.776	63.5371	68.753	59.6108	57.5696	63.7743	47.5058	70.2805	69.5523	74.8905	72.4244	65.0711	57.3666	76.3246	68.5953	63.0053	57.6257	56.1062	58.5194	57.2542	55.6186	62.9306	43.3206	72.5837	64.8042
COPB2	32.0392	36.2956	33.2088	29.9212	38.7048	35.7708	37.8684	30.7941	32.2255	34.7061	29.859	30.6056	30.3463	31.0235	39.3164	35.1049	37.6633	33.9519	34.7835	29.8613	33.7694	34.6516	36.9564	34.2538	30.9853	30.7184	33.9287	28.5574	32.8235	29.5776	37.6548	36.9927	39.857	35.3367	35.6012	27.545	39.6192	33.0636	33.4906	31.6519	30.7252	35.2962	31.7694	32.7518	36.4962	26.9804	40.7011	32.4868
COPE	55.8991	51.3776	50.2629	49.026	57.7425	49.6898	52.022	40.0825	37.4023	46.6537	40.5179	41.8497	46.4418	27.9715	58.5535	44.4726	57.5348	53.4	44.9949	46.1916	63.5526	43.8886	55.0241	40.1227	40.1995	38.4496	41.7916	48.8951	48.8109	32.3725	53.6443	48.8656	54.7144	46.2907	46.2528	43.9815	51.5438	42.2872	51.5	48.08	34.7021	52.0232	41.974	38.696	46.3288	32.6288	53.9533	45.0541
COPG1	45.9759	47.6177	46.8303	36.2478	45.0432	41.415	42.5993	41.0492	42.7163	42.9744	40.9805	39.2788	39.0769	31.2289	48.4069	41.7553	41.5276	47.8629	38.8283	37.5033	49.195	43.2058	51.537	43.8416	42.9352	47.3407	40.0763	41.5265	46.1766	33.0192	49.559	39.6012	42.7812	49.462	40.4294	36.6675	54.0103	44.3668	48.4996	43.977	48.6011	45.0459	43.8955	41.2243	44.9276	32.0924	49.2456	45.7727
COPS8						12.0306		7.54544		9.82734					10.9062					9.80077	10.0528	12.037		8.76602		10.0848				16.5065	12.7433			6.21425		6.32848			8.14123		4.56997		7.6235					4.1316
COPZ1	50.7976	27.4284	38.4232	22.4783	34.1088	32.9432	31.1277	26.0518	26.7405	29.6829	19.3227	24.2054	27.4889	26.1418	38.7309	33.0356	40.1151	26.2732	39.2618	24.6986	50.7559	23.9223	29.2366	23.4627	27.7565	31.3705	20.6846	23.5806	27.7442	27.3797	34.2371	36.0254	50.421	27.7712	39.8459	26.7763	40.3652	29.1808	29.0346	31.7192	22.6632	37.6021	20.2846	26.0237	31.3522	25.6941	39.5357	30.3174
COQ3	12.783	15.5758	9.46681	12.0677	12.0336	16.4624			15.6421		17.5146		17.7589	13.527	16.8474	15.3803	9.18753	16.5193	17.4468	14.7436		16.4428	14.5758	12.3842		14.541	19.2948					17.7426	18.4379	15.6523	23.4632	13.1374		10.4924	10.6989	13.3664	15.5468	16.2359	10.2921	12.6406	11.7927
CORO1A	19.3459	22.6299	17.7047	17.8584	22.755	20.015	9.3297	25.7012	15.8034	17.6068	29.7878	17.1002	21.6208	38.9567	16.906	15.3103	19.4654	20.5689	17.2564	17.3207	24.9139	15.625	7.98602	28.6599	13.9171	18.8029	29.5929	16.9409	20.5849	33.7976	20.5277	13.6748	18.6858	22.2986	17.0852	17.1468	25.263	18.7818	9.67251	29.9055	16.4477	18.5191	31.9434	17.4157	21.3214	39.444	18.5784	13.6838
CORO1B	31.2061	33.2299	30.6149	23.8498	29.9493	24.1793	19.9667	26.6769	26.4358	25.7836	25.8212	25.4713	29.9623	45.1783	28.6969	29.2778	31.3295	28.8994	29.0062	20.0239	30.5799	26.1581	24.6509	27.2581	30.0337	23.9971	24.6716	22.7569	24.3061	34.6422	29.3746	27.0715	32.025	31.0124	31.9712	23.6254	32.1482	26.5109	23.7158	25.8999	27.1452	23.611	25.4182	21.9251	28.1583	26.6967	27.5324	21.8992
CORO1C	12.2647	8.21528	9.90939	8.46362	13.1898	10.9859	5.58199	11.093	11.4483	11.077	10.9415	7.45973	8.3229	10.7916	9.00853	9.57478	10.2638	12.0635	8.82257	8.58671	11.7663		7.62685	9.65508	8.42912		11.9746	12.0355	9.06002	10.9186	11.7666		13.2124	10.0408	9.67369	11.4409	9.50794	12.0565	5.50119	7.41185			11.541	9.41459	5.99484	10.9119	10.3103	11.1397
COTL1	19.1931	18.3803	22.369	24.1978	25.2202	21.5971	18.1566	23.9529	23.831	22.0014	25.277	20.2353	25.6351	26.3078	19.5649	18.7327	19.2246	19.7956	22.1362	22.75	22.5402	17.2548	16.1082	22.7669	31.9852	19.091	23.8899	24.3748	17.7226	23.4986	23.6287	15.4749	18.8556	18.3484	19.1048	24.8029	22.5869		15.7458	21.3357	20.8003	19.9044	24.9732	20.3701	24.5539	20.8306	20.7933	26.422
COX4I1	145.587	180.209	150.266	247.558	98.3971	88.5979	110.165	85.1758	87.5952	81.4269	77.3656	80.6242	123.737	80.9515	86.2082	96.6258	152.308	179.979	146.326	238.295	96.6939	94.7008	105.348	85.736	83.8376	73.6376	70.0075	110.282	138.632	78.3149	91.1339	106.208	137.917	180.861	149.405	228.774	104.789	115.716	111.688	93.0113	91.7133	74.7962	74.0718	80.7984	140.32	74.9336	91.3569	106.441
COX5A	49.0579	38.8569	35.5775	48.4439	27.2858	25.0412	27.6798	18.9948	25.984	18.1354	21.0856	29.1884	29.5686	27.8098	27.4003	27.253	43.5728	38.7979	39.2679	43.5623	27.1073	21.751	25.5277	23.2259	23.3389	18.7631	18.7968	27.4939	28.4694	31.4959	26.8457	31.3912	36.0162	38.4743	38.6858	49.0153	23.6293	24.6634	27.0668	21.6219	20.5461	20.3717	18.1207	25.5575	29.9761	30.1134	25.8726	31.4981
COX5B	24.4382	30.4405	19.5184	36.6503	26.8684	26.8861	25.8576	22.878	21.1247	11.5896	21.4577	20.2514	24.555	23.4443	18.9574	18.5949	21.545	32.3388	19.833	35.0459	22.8628	21.043	23.6599	18.8496	19.7082	14.6551	23.1785	25.1486	26.908	23.1511	19.6275	15.4977	23.0863	35.4478	17.9174	38.6236	23.9067	18.6612	29.0504	28.8731	21.113	19.5078	20.5614	25.8981	23.6095	28.2914	19.6611	17.2785
COX6A1	25.6239	35.2136	30.0543	49.6806	20.2438	17.9809	17.4126	9.81665	14.2832	11.4431	13.8184	19.4107	22.5476	6.25719	13.6172		22.5301	27.7888	10.097	36.5183	14.4258	12.9053				4.78621	9.17285		13.2762					25.0721		30.6732	10.9036	5.18785				11.4363	8.16378	13.3099	11.1994
COX6B	35.951	47.3672	32.0149	54.0388	30.679	26.5504	23.2398	18.7609	20.1941	21.4391	22.357	35.0967	22.8354	37.0779	25.4311		39.2089	45.273	30.3432	45.4134	23.281	20.2003	22.6457	17.9538	18.5679	12.7982	24.6636	26.5788	22.5923	34.9098	25.7423	22.1119	32.6788	38.2624	30.9518	47.1113	30.173	23.072	21.6025	24.3023	20.6543	17.544	27.7388	25.4638	26.1375	36.7655	27.1678	19.9104
COX6C		15.0256		18.3936	11.9165	15.3729	10.3987	16.0817	17.589			17.0716	15.127	60.8154	12.5253	17.3194	15.5688	15.4958	19.1666	13.4791	10.524	19.1631			15.2137	13.9363	11.8298	17.464	13.6549	54.452	21.475			8.28723	16.373			18.969		15.5649	12.9095			14.317		39.2038	16.2519	19.3395
COX7A1	16.8565	19.4447	13.447	18.8266	10.6255	15.2196	16.1667	11.6205	14.7057	11.9597	13.8227	14.4989	18.0975	16.2793	11.7374	8.97642	18.3876	21.0632	12.3865	21.3355	14.4941	15.6383	18.4371	12.0499	13.4077	12.6173	8.8008	13.4156	13.1444	17.4464		10.3061	16.1509	22.6844	18.1734	22.8089	13.7993	17.681	19.8017	13.0267	9.57992	12.7934	10.2514	12.9301	15.299	19.6319	17.2557	15.7611
COX7A2	35.5666	41.8628	20.804	39.9347	24.9073	21.0288	22.0436	15.1653	24.8605	16.0317	15.1877	28.0203	23.9942	16.1181	20.5778	23.9173	34.0854	41.6172	16.776	53.3514	19.0689	24.1924	22.5432	14.2342	20.1127		15.8366	38.0319	23.1547	23.477	21.0937	20.5761	29.947	57.6164	23.6093	49.6643	17.9857	20.4138	30.648	18.3871	24.8892	17.8788	17.5957	30.0023	32.8855	23.916	21.1905	21.0628
COX7C	49.7355	92.5127	64.8521	122.194		41.4159	76.5874	58.7358	51.482		49.3926	46.6598	64.8676		46.2832	42.2433	58.1358	86.3125		127.433	45.7541	53.5438		51.0234	49.0885	29.2773	31.5199	43.3974	53.9068		43.6889	43.2906	54.1258	86.8656	46.0337	116.38	39.7001	53.9776	63.798	55.1685	52.6815	43.4438	36.157	64.8647	62.5763	32.3403	48.9186	50.2801
CP	83.7615	54.2525	77.715	101.104	104.85	98.3108	81.53	84.7426	54.5988	83.704	67.0582	56.83	74.3607	90.0914	78.6338	62.0651	85.8735	54.1052	66.5829	101.081	106.993	95.7067	90.3213	88.7442	58.661	84.4869	58.6951	65.1197	70.4467	95.5916	77.5549	52.5377	85.9996	56.7536	74.3032	100.923	106.081	102.33	83.0399	84.5525	59.7909	89.4351	66.2223	62.0508	71.7365	90.9753	70.9198	56.7712
CPB2														23.7865																17.1773																22.0426
CPD	7.19122	7.91593	6.56687	5.66396	14.9686	9.49588	8.23722	10.3578	7.43784	10.3546	7.84107	5.05681	5.55405	9.24927	10.0373	10.7725	9.54795	8.13003		5.90129	11.4768	9.67285	8.61981	6.74043		6.84286	6.80462			9.1129	5.77851		6.73229	8.0796		5.16691	8.38593	7.04738			6.44644	10.8148	3.90331	6.62433	7.62179		9.99291	5.48862
CPNE3	25.153	19.3621	19.6995	25.9751	25.0818	23.4897	29.3306	25.7594	25.4857	31.02	36.8721	14.9978	17.3654	23.6383	25.9955	35.4209	19.6561	14.7241	21.6318	25.1805	15.1498	17.4267	31.8975	22.737	31.4176	24.7316	30.1526	23.9314	24.2443	31.3179	27.2369	32.2012	20.882	19.1158	32.0554	22.2351	19.7146	17.1353	34.765	16.8304	23.9593	25.2512	35.7019	26.2929	22.3843	29.7229	27.0714	27.3089
CPOX	34.1846	36.6837	21.0728	33.7042	20.1431	28.766	38.8619	33.1874	26.0258	24.841	30.3965	31.204	39.1233	28.8782	37.8281	28.7591	37.5653	37.8676	31.1184	36.2018	18.2345	27.3994	44.0528	30.288	27.0329	26.2216	32.5173	30.2934	38.3214	28.4293	35.1781	32.8354	36.0757	35.4146	32.0782	35.7135	31.1388	29.5316	30.2999	31.321	25.8728	29.1175	31.1717	37.1692	34.7955	28.779	29.5459	32.6963
CPS1	620.526	1006.32	902.244	944.845	530.281	739.692	632.113	605.753	586.39	666.132	603.606	657.944	586.33	772.65	600.368	581.028	596.297	992.453	898.132	952.262	540.085	721.985	638.159	576.92	587.71	643.901	625.077	674.459	582.085	794.01	589.734	583.317	606.003	1025.68	911.144	978.007	544.956	729.122	623.797	613.754	587.205	653.098	611.261	640.574	577.426	795.824	607.695	579.708
CPT1A	35.2736	26.6358	28.6007	30.8135	29.4709	29.2538	34.4889	31.2424	41.8802	30.1032	33.6068	33.2231	35.859	26.0926	34.9437	37.5108	37.2086	28.1062	35.3248	32.1124	34.9583	34.89	37.5751	31.3563	40.9551	29.041	32.3379	35.7279	33.3056	26.2662	30.3371	35.8907	31.5615	28.3593	31.5806	34.698	34.6567	34.4015	36.9985	36.1453	40.6272	28.8004	32.5489	33.9817	34.2057	22.692	33.9622	33.3411
CPT2	70.7166	70.1197	76.5643	51.3744	39.9898	52.8057	86.6353	58.6362	59.8227	28.7899	95.6859	59.6844	55.3131	46.4633	48.8231	53.6794	70.3914	74.2636	79.6385	57.9963	42.868	51.2737	95.295	63.421	60.5472	41.571	89.9968	52.6338	59.6309	43.5923	48.2204	44.299	73.2953	78.1791	73.7904	52.7757	40.8949	46.5871	90.675	61.0576	66.0618	38.233	92.0925	60.0912	56.9265	42.5219	53.2206	56.3735
CRAT	15.4832	21.2603	17.199	15.5861	5.04895	9.91001	14.9653	14.3869	17.9567	12.3328	21.7969	11.6845	14.9982	8.65981	17.4339	22.7804	15.612	20.5182	17.3578	17.443	13.0277	16.2767		11.2368	17.7268		12.1024	13.3235	12.1994	14.0513	12.9456	16.2082	11.5113	17.5293	13.5049	15.4607	14.4025	14.6377	11.1478		15.6667	12.7944	13.1119	13.3961	15.4764		16.2815	20.0763
CREG1	25.6806	23.0357	10.4375	30.4113	18.41	15.1214			13.339		31.4864	22.3694	17.2856	26.9642	19.1211	10.7801	19.638	21.4717	16.9375	27.5821	19.4897	15.8996	19.7733	17.4858	16.8527	12.1775	24.8627	26.9503		24.3873	19.0304		27.734	23.254		25.1408	20.9182	16.3985	15.1358		16.0968	12.7558	22.3425	29.4625	19.1949	25.9973	23.1763
CRELD2	10.1341	7.80081	7.41582	8.38266	4.45152	7.47799	11.6849	10.5758	6.93504	7.57655	9.45526	8.43064	6.77253	4.79147	6.33049	8.43259	8.47736	6.68555	7.70971	8.27375	10.1634	6.95529	11.1222	10.5465	9.64417	10.6005	7.28629	6.27252	9.71938	5.62866	9.90474	8.7106		6.36364	11.9444	9.87178	5.78313	10.5979	9.75438	9.11923	6.63434	8.32057	9.96834	6.11483	8.32127	10.5577	11.9871	8.94401
CRP	29.2411	23.0511	20.0337	69.9805	66.5549	21.1408	22.9935	15.8146	11.3619	26.9242	11.9839	14.2274	29.6673	30.5598	23.9888	19.1209	31.0577	22.1758	18.245	70.3806	55.9103	23.7072	21.0291	15.9118	13.464	29.4062	13.3809	11.5382	25.5043	32.3027	25.0592	24.7971	20.5082	22.8204	19.5057	68.7107	57.7299	22.8159	23.9209	16.814	10.9179	25.8194	12.5768	19.1382	28.181	28.4683	19.7478	15.0211
CRYAB	19.6304	26.2326	19.1235	16.8948	19.2177	19.6571	28.6011	27.4096	21.7609	21.1196	21.0075	33.0417	19.5831	13.6488	16.7188	11.4039	20.1604	24.5313	22.124	17.8522	22.5672	15.101	30.5843	25.7181	19.915	23.9576	23.5422	28.4995	22.1177	15.0003	22.3796	15.5237	24.0507	21.1596	22.4827	16.0955	21.6755	17.4891	25.0767	29.4675	18.873	21.5967	22.0363	25.1132	16.7678	11.7344	17.5695	17.5238
CRYZ	111.015	112.578	133.703	89.5146	98.3681	90.7196	105.556	101.623	117.506	85.1159	129.796	121.543	81.0501	100.906	118.627	103.599	107.826	102.025	115.242	70.3959	85.8148	84.2754	98.7393	99.7348	106.75	91.7332	121.337	129.634	74.8568	110.048	106.193	110.066	93.2288	77.4389	117.566	52.7516	83.9899	74.3387	73.1144	89.3759	101.415	69.057	108.706	94.4959	58.1106	91.7571	94.5273	79.8244
CS	33.2973	45.5654	32.357	41.3289	33.8815	42.7861	44.309	43.0641	37.5608	34.3479	39.4125	37.0107	45.2966	31.5458	35.3958	32.9754	32.2047	47.1186	29.3762	41.9322	31.8369	42.7973	43.4106	41.8665	33.3672	32.4578	40.9987	42.7465	38.5944	36.2727	33.2996	35.9322	28.375	49.6118	38.3418	42.0171	33.8855	31.9592	45.0362	47.3333	37.4725	34.7429	38.3292	38.8997	41.2905	28.7592	29.9944	35.0453
CSAD	3.87401	5.81928	2.84818	7.06912	2.01473	10.9975	6.76074	19.4334	8.0982	6.87553		5.93806	3.81285	8.07699	7.64722	12.1271	6.85456	6.94747	6.58813	7.8067		7.15581	7.61923	12.0966	4.82189	2.56051	5.10852	4.65346	10.439	4.99381	5.16919	8.57361		8.36805		8.6128		7.70398	8.9154	12.8379	6.60206	7.16388	3.40926	6.16485	3.10529	7.01306	8.46202	5.9263
CSDE1	39.4782	30.8314	32.6097	36.9378	41.7275	41.1395	46.47	39.0212	30.8761	40.1462	34.9206	36.2414	44.364	30.6581	45.1177	46.5122	41.0344	26.3008	32.6344	31.9517	33.9763	47.3636	41.0332	36.4008	26.1043	39.0308	25.2918	32.9316	46.5947	34.1555	46.1267	42.7844	36.5353	33.2047	37.5178	34.3931	34.5787	39.7843	51.9679	39.9318	32.648	40.068	31.3943	28.8876	44.6627	35.9375	31.6967	37.522
CSE1L	11.0962	9.45384	11.0357	11.2846	9.2612	12.7713	12.9095	13.3387	16.4635	14.4039	10.8183	12.2977	10.9492	10.4023	8.88022	12.8135	8.13147	9.01605	10.5285	7.62958	9.66563	12.684	10.4971	14.5389	16.2958	13.492	16.428	11.71	11.6528	10.9872	19.8314	14.8986		11.0707	12.1892	5.75926	13.008	7.81455		14.5027	15.034	11.3221	15.0671	11.7437	8.71417	10.4885	11.9942	11.4447
CSNK2A1	12.5922	11.7305	9.00801	11.2755	13.6308	14.9089	15.5981	11.7401	8.80776	15.2672	13.7822	7.94336	10.8147	11.4898	12.2526	16.1739	15.0939	15.6197	14.437	10.1754	13.9814	11.4336	14.6304	14.7985	8.61857	14.2471	13.5001	10.6928	10.6727		11.6901	18.4925	7.16256	14.7057	16.352	11.5146	11.5721	11.0035	11.7134	14.1807	11.5959	15.9421	15.2013	10.5125	13.652	15.3161	10.5229	13.4936
CSRP1	19.2534	21.1157	18.608	16.1666	22.7651	18.3868	17.9777	17.8017	14.3962	17.414	19.9006	20.6141	21.3996	12.9827	18.3034	26.1436	20.1264	21.9193	20.1761	16.0415	20.1429	21.5335	15.2538	17.9508	11.0669	19.3092	22.3119	15.3747	21.3866	17.6334	19.4531	21.9393	21.1265	19.7461	21.0511	16.8642	23.2907	15.8581	15.3851	12.1166	17.5425	21.8697	17.0661	17.7668	19.8147	18.6139	17.3747	19.2709
CSTB	50.6895	21.9987	50.2788	20.9128	16.5594	46.1761	43.7816		41.7909	45.9016	37.3855	40.1461	42.7183	26.9086	43.222	37.3896	28.7117	32.0688	45.3588	35.2663	41.4363	31.3997	39.6458		49.8707	47.571	48.7662	41.7174	51.5322	40.6679	37.8013	45.4148	53.4859	30.93	22.5012	28.9894	34.4275	49.2467	53.1142		46.8797	46.4733	52.2474	40.2386	49.1762	47.4634	33.1215	58.0392
CTH	90.638	80.2093	84.847	83.8111	116.632	83.0367	73.6993	64.0107	80.452	89.1089	79.81	79.0971	77.2507	126.297	69.8657	69.8679	87.451	86.159	102.39	94.2962	105.118	86.7497	73.6137	60.0101	74.9714	94.0634	77.5412	85.3791	61.9479	132.354	72.5674	66.5596	92.7088	87.9429	94.0667	86.9074	96.6646	84.079	70.5024	75.1361	82.9109	85.9812	80.3703	75.682	70.9665	136.334	71.9666	73.6751
CTNNA1	7.57036	15.5887		10.5314	9.6084	11.9934	10.466	9.68632	9.54557	9.60557	8.40771	9.0068	22.339	7.9106	13.7596	13.1265	8.55242	15.0197	10.8179	10.1256	11.1866	10.9047	14.0442	16.8243	14.9865	10.8873	12.5681	14.8281		7.8982	12.0689	11.1523	14.9235	16.386		12.5028	10.1256	12.1949	16.4112	13.0325	16.238	14.083	14.7353	12.9347	16.0681	13.8887	14.4063	17.3569
CTNNB1	13.6405	18.837	12.6404	16.4665	12.2353	10.109	16.7992	16.4111	14.4584	17.6945	15.7217	14.9945	16.3556	15.5822	17.5397	19.0048	15.7833	20.4844	11.6268	14.9153	11.0305	12.8743	18.2185	17.9596	14.5434	14.0772	15.3397	16.375	18.9623	11.1776	15.3306	18.4857	15.2477	21.5269	11.163	18.2576	15.717	13.2657	13.158	15.841	15.9987	17.6761	15.2121	14.7847	20.1308	14.4289	19.569	24.1062
CTNND1	17.2143	21.9086	16.1388	14.5315	12.7636	12.2632	16.1923		10.3197	13.4163	14.3032	17.9898	14.0699	6.88947	14.7203	15.0306	14.641	24.8769	11.5874	14.9487	11.663	12.6755	19.7298	13.1842	11.2206	13.547	16.2179	14.5121	17.0118	9.0658	14.8253	17.8875	17.419	20.3183	9.88927	13.9571	8.37916	13.0435	11.4985	9.96839	10.9655	15.2034	16.1615	17.2616	16.4601	12.6084	14.6872	14.5446
CTSA	4.34366	8.62757	4.15311	8.63599	7.40045		7.38914	4.17168		4.6549	8.30969	6.25438	5.3896	9.72326	3.2834		7.09855	7.64325		8.71999	4.46483	5.00694	3.50004			3.30903	3.68825	4.97818		8.69557			7.18773	5.27981	4.3038	5.18388	8.83262		7.43054		2.90745		7.93477	8.30962	4.64999	6.33731	5.36559
CTSB	184.479	178.95	134.792	178.075	196.174	160.066	172.272	203.578	126.684	159.948	174.876	184.481	162.562	234.138	157.81	124.589	208.665	179.359	146.844	174.845	163.21	188.023	173.922	161.398	134.841	173.121	176.666	173.024	171.597	258.341	149.855	162.824	191.639	182.248	138.16	206.739	182.038	172.473	174.406	174.22	125.058	156.894	168.52	189.268	157.497	266.681	149.518	146.743
CTSC	24.2452	18.3586	19.5839	17.6242	24.9246	13.5575	14.08	15.4815	21.7474	21.9195	13.8036	19.4794	16.0328	33.8257	18.3411	13.7932	22.541	18.3341	19.8997	17.6796	18.9548	14.1567	13.9413	19.4043	23.4748	17.9598	17.4313	20.3055	17.1726	34.1481	15.8645	17.3448	23.4677	18.7848	20.0073	15.5896	18.9203	15.6694	15.1896	17.0496	21.4128	23.6161	16.5249	18.2702	17.6863	39.5121	15.1713	14.8438
CTSD	124.962	151.133	113.101	139.697	126.388	111.372	124.295	167.793	123.471	127.227	133.005	185.72	133.846	271.766	128.291	121.084	126.239	157.132	119.75	144.029	90.9106	141.723	120.021	155.956	137.933	140.498	138.622	170.973	145.024	280.118	139.93	151.345	132.534	161.924	134.081	124.556	107.389	103.021	133.947	175.356	130.255	128.384	141.823	167.096	174.072	232.567	109.019	145.611
CTSZ	18.8488	18.6943	15.1446	19.5792	18.709	16.8309	13.4223	12.9537	17.4847	19.8622	13.1903	19.4171	20.5977	25.0441	18.2346	13.3884	17.5686	15.8646	14.7787	19.5124	24.6551	19.2713	11.2849	15.3565	17.7075	18.9989	16.6631	23.2732	21.3371	19.6706	20.4059	15.6108	21.2453	17.6824	16.0417	20.5947	22.6371	20.2303	10.8032	17.4245	17.3068	20.063	16.9733	24.558	21.3235	23.4978	19.5795	18.6236
CYB5A	2356.76	2398.55	3210.6	2609.14	2244.26	2100.46	3123.73	2323.41	3240.62	3276.37	2167.95	3145.66	2335.74	2410.58	2769.3	3187.26	2401.17	2511.35	3122.43	2678.4	2154.68	2006.73	2868.62	2357.42	3292.72	3378.33	2399.23	3211.69	2279.23	2535.07	2552.59	3098.56	2363.8	2326.22	3238.46	2382.07	2251.19	2068.62	3058.04	2248.5	3235.31	3519.48	2348.71	2907.54	2181.67	2688.48	2710.77	2836.64
CYB5B	16.5252	16.275	10.3732	24.1873	12.1705	16.1395	16.6625	17.7476	13.6607	19.7722	9.87368	12.1408	16.463	13.9941	17.6488	12.5582	14.7002	13.5727	12.4358	22.1671	14.9361	14.7114	19.07	16.1341	17.2965	20.8906	13.7005	12.2352	11.4506	10.4647	17.4381	20.9519	17.5552	9.77726	6.38103	23.1119	15.3297	19.7341	18.3882	17.801	17.1273	18.3987	13.9841	12.228	16.3915	11.7362	15.4778	19.2211
CYB5R1	14.5248	9.58333							7.66232	8.34653	15.0216	14.6455		25.385	10.3986		10.9791	11.7047	11.0408		5.69586		8.16562		13.7027	10.2187	13.2365	13.0594		31.7611		13.7183	14.9372		15.5104		6.67411			7.53697	12.9811		12.2483		9.05816	17.3805	8.99035	10.9461
CYB5R3	518.859	575.333	436.18	579.229	487.87	663.733	1070.48	849.248	740.427	616.976	624.28	676.724	486.832	572.92	803.506	636.899	484.985	566.149	390.843	559.332	480.884	700.688	997.355	782.984	708.607	569.535	668.205	758.053	485.374	603.914	776.731	652.431	446.281	550.556	376.203	594.57	520.585	593.582	973.152	756.393	729.629	590.582	607.149	718.445	493.628	559.868	733.432	601.834
CYBC1	14.6331	14.1668	15.135	12.5997	11.8856	14.0045	19.6578	17.6984	13.0867	14.8446	12.9827	12.036	17.6841		20.5039	14.3446	16.9051	9.8611	15.313	12.5356	17.493	16.6825	21.9306	23.8389	17.1885	15.292	16.7721	12.9747	17.2104	6.2734	19.4103	13.0673	14.498	12.2147	13.4882	7.11278	11.7584	10.7291	15.021	16.1315	14.9691	8.54912	14.1991	11.807	14.223	9.65996	12.6273	14.1132
CYC1	9.07973	19.9557		20.4432	13.1324	14.8195	13.7634		16.3712	8.49192	13.7744	12.3197	17.7039	9.97223	11.2838		12.256	18.0147	13.958	25.2502	13.0361	10.7815			8.13466			6.55571	17.0354	17.4234			9.17635	18.2337	12.6881	22.4573	13.3373	7.18771		7.73063	11.3318		8.50982	13.3341	15.804	16.2802		7.14277
CYCS		14.2184		18.999	24.9537	16.164	13.1595	14.4018	12.6057	13.5398	12.6429		12.9042		11.7595		7.57847	14.2353	6.35019	26.1101	26.0378	12.792	15.3704	18.1632	11.9805	9.17445	13.9094	9.4378	15.2993				12.5861	11.2425		21.8598	22.4541	14.7025	9.95421	17.1939			10.9387	9.67555	17.0304	6.26191	14.3483	12.6125
CYFIP1	8.52113	10.4194	6.36568	13.4706	10.4025	12.0809	13.1916	16.8707	11.5903	10.5134	10.0183	8.94818	8.99951		12.2882	8.37726		12.7187		11.5418	14.5506	8.58306				10.7624	9.71357	12.5064	15.1751			9.32351				13.3276	12.8995	12.4232				9.73159	11.0767	15.3089	12.815		13.9204	9.85367
CYP1A1	25.6521	34.8874	45.4192	23.6153	31.2959	28.7981	34.4007	24.6946	37.0738	36.9007	28.0601	39.4809	29.182	122.095	46.7363	32.0385	25.314	35.1351	50.3424	23.1174	26.5811	28.0183	38.0491	22.408	30.5322	47.9782	15.4495	33.7568	30.5074	128.815	52.1858	38.5213	23.2865	30.9579	42.2436	18.4359	27.2935	29.3022	39.8254	30.5674	38.1927	46.1515	21.6456	36.4219	31.014	123.927	39.7808	42.7557
CYP1A2	147.048	153.544	210.207	235.435	169.776	176.573	219.421	170.45	160.468	231.961	113.453	162.415	112.916	165.686	145.262	214.315	144.081	161.502	185.764	245.249	162.057	167.808	214.433	175.543	154.629	226.844	117.009	151.009	129.653	158.563	147.72	203.811	144.193	170.037	205.14	252.06	162.991	152.168	237.93	167.847	163.306	234.421	106.822	145.841	117.331	161.413	146.249	204.467
CYP20A1	22.7115	23.6338	24.0149	23.6964	17.5162	23.1776	31.3077	28.6328	26.2589	22.9227	23.5915	21.5903	21.4516	22.6262	27.0481	29.3479	21.8575	24.0537	23.2876	20.4157	24.9366	26.1557	25.7215	22.5636	26.5656	24.5503	25.4485	21.6895	23.951	26.2433	30.5424	28.2081	22.9074	24.0548	23.3493	23.7016	22.7025	23.7272	35.7028	26.3917	27.0281	25.1583	23.9868	23.7645	25.3622	25.6004	25.5279	29.1421
CYP27A1	38.8912	37.4377	38.6699	41.899	32.1903	27.3607	29.2622	37.555	27.1679	25.0755	31.5779	26.2991	35.9013	27.8741	28.2416	30.4509	40.5642	39.9615	40.9516	43.0026	24.744	27.2194	31.7401	34.0854	17.6414	27.393	27.9582	32.0246	42.0719	23.9667	31.7724	28.5868	38.0943	41.869	38.8189	41.8584	32.378	33.2354	39.6534	33.4444	32.0052	30.8595	34.631	32.4643	35.6073	33.298	33.6815	35.8467
CYP2A19	1239.2	871.647	1599.19	650.238	252.542	698.835	1892.43	1366.11	1156.53	1013.22	1703.75	1293.91	912.829	609.951	1896.45	1404.03	1290.79	876.16	1600.13	636.663	253.809	694.01	1940.79	1429.03	1120.93	1117.16	1702.18	1320.59	975.311	635.842	1838	1383.1	1273.19	905.433	1503.02	659.43	267.456	724.209	1880.29	1355.26	1138.75	1051.48	1695.91	1320	889.794	594.349	1817.72	1320.2
CYP2B6B	32.2559	32.259		18.9923	11.8265	31.679	70.4154	23.6623	29.9672	20.173	41.6568	37.8248	24.7122	20.595	50.7245	45.2084	28.8224	28.9168		18.6632		28.746	66.8326	21.1997	32.5144	18.2876	38.5258	50.657	25.9733	13.482	51.8008	57.7105	31.981	28.7701		22.2138		30.5126	68.4443	28.2451	30.5966	20.1951	41.3177	44.2292	24.9292	18.9184	46.2453	48.9376
CYP2C293			132.159	109.346	43.9636	6.21145	135.229	84.5499	129.772	211.608	139.229	134.532	104.291	141.104	220.209	256.305	8.86385		124.796	109.909	54.1084		135.111	86.641	114.894	193.711	137.92	141.278	101.31	151.856	211.395	232.903			124.635	121.322	46.3776	11.8412	137.413	87.5017	123.588	200.238	121.172	105.382	117.135	166.536	213.973	209.127
CYP2C297	70.594	64.4994	13.9086	198.679	49.0954	214.389	36.5848	33.367			43.1559		39.349		65.0018		70.1076	65.9549	23.2753	211.103	29.6298	189.364	42.0705	46.4186			47.5645		39.5216	9.48276	67.3522	45.5225	75.0092	64.3909	24.7397	195.202	44.4455	186.385	13.9788		40.9579		40.7136		37.2631			31.6886
CYP2C301	11.1981	17.5738	18.4064	4.19872		39.4734	11.2117		16.6242	11.0401			25.5223		12.7412	40.3688	9.11794	14.7991	12.9733	7.19424		28.0772	11.1142	10.0371	13.8463	12.1155			29.6891		9.6811	30.0877	11.6755	13.1459	8.71741	6.16095		36.7182	16.2799		17.5711	13.1529			26.0243		18.9802	39.8812
CYP2C33	233.733	250.615	630.838	662.209	362.928	427.277	787.306	507.514	606.781	888.469	246.366	660.515	477.578	523.343	554.189	451.7	246.835	240.258	599.1	626.344	353.92	450.095	835.857	552.958	609.141	847.919	241.406	695.807	481.942	491.482	543.551	461.699	233.188	222.494	631.06	654.957	353.24	446.55	754.288	525.472	591.877	867.704	213.546	655.787	467.905	437.672	529.576	488.278
CYP2C42		21.1467			28.7076		18.2381	18.8524	18.1876	21.7547			32.8867	16.5888	23.2195			25.9015	15.3716		24.9907		20.6252	19.5353	18.0017	15.6904			29.9356	21.4615	23.7156			25.243	14.3384		26.4494		23.2869	21.8737	17.3776	19.2718			31.1184	14.534	24.5102
CYP2C49	64.2166	58.0339	23.5266	34.6728	23.3181	44.0283	33.3759	30.8133	30.8009	30.8388	75.0159	27.6306	68.5322	33.2148	55.3293	58.4762	64.1064	69.5193	29.4631	34.2778	34.8398	41.2199	32.7948	30.1966	31.3841	31.5708	62.2772	37.1493	70.0572	39.6211	63.2148	58.8836	69.4284	67.1846	27.557	38.1048	35.3624	50.5118	40.1476	40.2563	30.8957	27.2068	71.1847	29.2866	71.2935	34.6539	53.2481	59.6879
CYP2E1	1511.86	1202.48	1810.69	1502.93	1414.65	1233.53	1646.43	1366.67	1239.77	1816.55	1054.1	1423.58	1656.38	1129.68	1474.99	1424.55	1460.27	1196.07	1769.83	1521.79	1465.83	1225.76	1793.91	1471.58	1243.88	1828.7	1085.32	1520.42	1727.72	1138.95	1506.22	1377.36	1545.8	1257.8	1802.54	1473.49	1438.33	1281.93	1634.21	1390.43	1247.99	1675.92	1083.49	1448.03	1595.11	1158.24	1454.62	1385.01
CYP2J93	15.297				10.0628		7.47592				7.58354		6.06096				16.1306				8.48449		4.27007		4.63357		7.4495		8.66881				8.21099				6.4146		6.10722				10.2451		10.9123		3.03873
CYP39A1		10.7295	7.58598	16.0393	15.4062	9.5534	14.611	19.1387	17.2295	19.0564	11.6839	16.1536	16.0981	18.0783	15.1636	9.70326	6.554	9.88424	9.29455	15.0548	15.7391	11.8948	14.8347	21.6486	16.5292	21.9613	12.1255	17.7539	14.4267	17.9423	14.3359	11.6698	13.1218	8.66536	12.5934	14.6243	12.394	14.0017	17.1842	15.0888	16.4929	19.9203	12.5074	17.0666		21.2002	16.0141
CYP3A22	180.359	210.118	246.899	178.55	124.855	134.052	237.883	215.427	300.77	145.699	185.354	329.809	113.241	292.818	161.007	190.453	175.702	213.558	242.201	175.937	127.603	141.964	230.057	214.546	295.734	127.309	201.045	299.242	117.193	309.182	153.588	190.032	170.136	215.091	256.705	165.475	125.972	135.314	242.335	225.554	298.561	127.992	189.619	310.447	121.795	289.89	158.241	175.024
CYP3A227	9.79204	11.027		10.9639	15.9924	16.5425	20.2753	13.2166	13.9005	17.6967	11.4426	13.7413	11.0197	10.0807	14.2804		13.0422			15.7252	12.9595	15.8359	22.1106	14.902	18.5314	21.8567	12.3334	16.296	11.1635	11.7223	11.9464	11.9979	10.7406	5.87006		12.2958	16.707	17.9378	18.4537		12.7937	22.9413	9.08275	17.1531	12.2408		14.0716
CYP3A29	89.5955	103.981	92.032	155.451	87.8358	100.65	188.336	114.158	127.181	93.8593	119.651	123.364	134.506	119.48	141.154	102.578	97.3508	102.017	92.105	139.693	72.4526	95.9554	183.468	118.783	116.369	80.3814	119.087	119.086	133.214	119.21	116.946	98.3685	92.698	106.078	88.6545	140.989	76.9493	99.5861	177.708	116.846	110.533	84.5966	110.084	109.291	130.647	101.126	123.484	110.911
CYP4A21	103.842	103.881	113.481	62.0876	82.2942	78.0314	118.246	105.123	164.849	86.9199	126.393	151.567	126.22	103.533	124.24	135.533	106.773	101.104	115.169	69.2809	64.1433	75.4054	115.362	96.1725	161.724	96.091	127.006	164.733	122.905	88.7787	133.905	117.176	110.64	106.145	124.621	65.6983	75.4197	81.8635	115.392	86.1805	179.769	103.806	109.35	156.447	107.944	100.767	138.022	117.753
CYP4F52				84.7449	54.3218		39.8672	55.4797					106.752		36.6419	27.8666				84.6939	56.8824		35.4721	62.1888					96.6774	12.3877	32.0511	30.6768				77.2133	44.7578		39.4867	53.6869					98.6508		30.0494	31.8934
CYP4V2	81.0419	68.6612	73.3604	61.617	26.2564	52.111	89.9759	58.139	93.7872	73.2616	85.5939	82.3356	55.1687	47.78	86.0527	101.775	79.6387	68.9652	69.2314	57.5976	29.0472	43.7123	93.8996	69.4469	92.4786	86.8449	79.251	87.0648	55.265	60.2815	86.4648	111.168	88.4507	71.6096	65.6429	62.8865	30.4817	51.1424	95.6077	62.5174	93.4074	79.2739	84.138	83.3316	52.2424	62.1076	96.9074	115.301
CYP51A1	88.6886	98.5511	94.3184	108.137	51.38	100.957	164.387	123.035	169.161	130.088	109.111	151.171	125.461	80.2613	129.896	128.606	89.2179	99.3869	94.6913	106.855	48.2774	104.698	173.125	113.32	176.031	116.972	111.236	166.461	127.393	92.0591	130.99	139.066	94.5705	101.974	94.4023	117.086	55.2854	109.146	176.038	117.417	170.074	116.56	113.495	161.91	126.559	77.7239	131.483	133.067
CYP7A1		17.4308		13.536	12.3838	17.6379	23.2426	23.5577	34.8978	14.6289	12.3626	26.6855	26.9332		20.441	20.0463		16.6585	17.8248	16.2609	10.5971		19.3245	19.206	26.4722	16.4768	23.1908	30.8268	29.1387		22.4032	17.5169		14.4966		18.8502	12.3827	18.2007	21.5419	17.5742	35.7771	15.1014	20.8725	25.1295	26.2783	9.55113	26.8093	24.0565
CYP7B1	75.4797	87.0696	84.7815	113.691	77.4992	102.071	124.51	85.0335	108.827	136.336	90.5215	101.45	110.618	91.9549	111.52	103.44	97.5885	94.3084	99.2653	105.691	71.0852	98.9394	122.298	100.549	108.76	116.123	95.4752	109.965	112.772	110.807	99.7691	94.0338	82.2245	97.4504	88.4893	122.505	77.19	94.3658	118.076	93.5193	102.18	111.09	96.0147	103.459	101.696	100.584	106.537	105.578
CYP8B1	23.6571	30.2591	40.1596	27.4282	29.893	43.7254	37.0183	47.7726	28.7229	35.137	22.6662	23.1834	37.3573	22.1549	33.1229	32.9032	29.3533	35.4334	31.1782	30.8992	31.3364	42.9051	42.6445	46.4889	34.1331	26.1804	36.2365	32.5598	43.9021	31.1631	36.6342	34.9704	28.322	33.518	40.9547	31.7733	29.1065	41.6113	35.9407	45.7623	37.1742	47.4034	34.7615	28.4181	45.0581	26.4786	30.5823	32.0748
DAB2		8.56555				6.06584			6.01354			5.33472			5.48888		7.00082		7.5788	8.15395	7.2073						7.06655	4.56615						6.29375		5.32555	5.6561	6.32316						7.2159				7.76712
DAD1	46.7877	42.9722	33.718	49.0596	49.4393	32.4948	47.652	45.9981	49.534	42.5069	52.7042	48.1426	45.5529	70.2945	49.8392	41.3245	49.3584	42.0606	29.986	50.8141	54.9545	42.6599	51.5141	34.4874	51.5441	44.3163	47.3089	50.4144	49.4427	71.954	52.6674	51.3953	56.6218	42.6896	34.9279	49.2403	56.9471	33.9814	46.3501	34.9445	55.7135	41.1332	37.9713	51.3401	54.4473	71.6655	50.7373	43.7886
DAO		16.7017	19.6945	20.4684			32.4236			28.3439	9.34946	11.1635	15.9289	21.1969				9.57988	16.3293	12.2396					15.4376	43.1924	13.6896			21.5888	15.5762			10.3991	24.4519	17.4906	17.833		28.4575			22.2315	13.061		22.8494	23.3663	8.58486
DARS1	27.5258	39.9774	29.4791	31.7338	38.2899	38.4633	28.6597	36.5666	38.3024	32.0033	36.512	37.1908	35.6004	45.4263	32.2606	27.8378	31.5732	38.9248	31.6519	31.5517	44.1107	39.8147	30.7658	37.0709	40.6649	29.3902	37.2165	37.1274	32.43	45.9082	33.9483	31.1753	28.4496	38.0508	32.8792	28.3179	37.3991	43.3261	30.8647	38.0594	37.382	31.4469	40.3995	34.2778	35.4347	47.6878	33.4913	30.1463
DBI	44.183	46.1845	57.3674	60.9293	55.9694	84.7218	60.0178	61.6704	52.2585	60.1369	41.3236	60.5042	57.3911	32.9343	62.5005	52.2688	49.3511	49.6574	47.9928	61.2919	56.6982	79.9861	69.9633	58.3503	59.3307	53.7813	51.7189	59.8326	54.4238	35.2855	62.1565	51.022	53.6823	50.3132	51.3488	54.8973	65.3171	87.3585	57.1991	58.7219	55.3373	59.0103	52.0167	65.7794	55.2684	36.3754	54.4226	46.3077
DBT	50.2136	50.4305	41.9732	54.2515	43.2813	60.9554	57.9931	40.876	47.351	33.7109	36.9061	35.057	36.6538	25.3688	37.9408	48.1095	46.6893	58.6362	47.7173	60.2328	50.9135	50.8747	74.7472	53.1611	52.7023	41.2131	46.8347	38.2807	33.2026	31.9302	41.7266	49.7287	47.5103	68.8531	51.7886	61.6573	38.1636	53.0138	57.6792	49.6611	43.3305	36.1714	40.493	37.732	39.0427	35.2672	37.0701	44.2282
DCPS	13.5186	16.8851	16.9562	18.8113	16.1364	12.5039	20.5608	18.4926	17.0673	20.6909	17.1438	15.5443	17.4673	13.7375	19.6142	16.4802	15.1493	14.3759	15.9272	14.126	15.4839	18.9351	18.5508	14.2093	17.3578	24.0808	16.0901	18.4162	15.003	13.821	21.6342	13.3861	11.1934	14.9726	17.1018	16.5819	19.0061	17.8438	22.6145	20.7965	17.683	18.2398	19.3636	14.3718	23.3552	15.9628	17.6713	14.3565
DCTN1		4.36408		4.41133	6.36222	7.09054			7.77009	5.62107		5.28584				7.47175	3.07506	5.69328		4.87971	6.17021	3.96017			6.09259	3.01441	3.77902	6.79251			5.02116		5.32559	7.28516	7.75294		5.75266	2.23231	5.7553	5.11786	8.11369	3.41961	3.59061		4.44792	4.5743	5.70568	4.88073
DCTN2	19.4286	18.3767	13.6136	15.2239	15.7136	24.3765	18.3417	21.8668	23.3411	16.5865	20.4151	16.6361	19.3764	21.0151	18.9042	20.855	20.2195	18.2922	19.4433	17.204	21.1729	18.7613	18.9169	17.625	15.3211	23.4246	14.1512	14.5205	20.6941	19.8053	20.5648	23.4232	23.335	20.0272	18.3672	16.6279	16.7445	22.0477	17.1273	15.9937	20.1073	19.988	16.1918	17.5062	18.1217	16.0614	20.2556	21.1545
DCXR	80.3831	77.5665	83.9936	71.7392	79.5621	59.428	62.1927	62.3226	62.8185	79.7027	81.7247	80.6663	63.1357	106.309	65.9339	52.6961	83.7137	82.7067	70.8546	79.1624	68.2405	70.3523	56.4144	58.1098	75.3122	93.135	77.1062	79.7874	71.6222	108.212	77.7466	68.4765	76.5775	93.5205	84.3989	81.4711	72.1751	71.3456	58.8782	59.6208	72.3466	86.0657	71.9523	78.8578	61.6205	101.752	67.3459	67.2523
DDAH1	19.2676	21.5936	18.238	15.1778	17.2075	20.3017	12.0826	15.7518		20.2485	15.5403	18.7854	17.3418		13.5935	21.4233	19.8896	24.8396		16.1831	17.0718	11.7716	12.5417			24.9203	17.1432	16.9402	16.2399					19.2805	18.3977	14.9014	15.1623	13.3476				20.7932	21.1832	16.8598	18.3422		14.1071	14.8477
DDB1	24.098	20.9546	23.7011	19.598	20.0201	22.173	19.2652	19.3653	24.9125	19.4116	19.8008	20.6846	21.9668	27.1084	22.3331	26.983	23.4447	22.8967	23.0866	20.1809	22.0086	18.3681	23.3292	20.5804	28.6231	19.5804	22.0194	24.8332	20.4168	33.8089	23.9117	23.7848	19.3356	22.9028	23.351	19.9348	18.8246	17.4592	24.7958	19.6786	23.17	19.4591	21.7938	20.5629	22.1897	22.1899	24.7204	24.6237
DDC	11.2406	9.57266	15.6837	8.54666	13.2645	10.2324		12.5075	10.143	9.13268	8.5698	10.885	4.22013	12.356	12.2846	10.3976	10.0536	10.0305		6.6461	4.13813	12.9843	7.16612	15.2001	11.2634	13.504	11.9654	12.104	8.8763	13.9319	19.5262	11.208		10.1084	8.15061	8.10836	6.49783	12.177	11.495	12.9359	8.48183		13.1354	8.81861	11.9137	13.9555	14.3104	9.50721
DDOST	72.6631	56.0843	56.2947	86.2047	100.95	68.3847	72.6505	57.3649	68.1325	65.3204	68.0811	78.0209	81.0631	95.8375	67.4577	62.4992	87.9905	59.2684	59.9329	77.7181	77.9592	69.4842	68.5292	59.1255	57.064	74.749	73.6569	77.5404	100.572	104.25	71.7922	60.4019	69.6305	58.8777	59.993	87.8483	93.7715	63.2824	67.3854	53.2908	59.2178	74.2682	70.4398	71.5566	75.0356	122.225	64.4972	59.1234
DDT	78.2294	118.856	81.44	105.293	89.5759	85.4561	91.4825	74.4101	124.096	83.937	95.0678	125.104	80.9013	204.178	90.8707	65.1845	74.6578	109.452	81.6794	92.8368	79.5093	77.8863	82.7572	79.7293	116.987	100.176	110.083	113.662	69.7708	196.494	91.197	71.9992	63.8298	107.965	89.8394	107.216	90.0143	91.3642	95.0219	71.162	117.34	92.2538	115.119	137.285	76.7486	248.109	94.2305	69.1716
DDX1	38.4411	32.6059	31.4299	33.12	50.4915	35.5598	44.9692	41.9079	33.0478	41.0792	32.2255	36.9271	42.0105	33.4859	41.4558	40.2686	39.0574	29.8758	32.4425	33.7552	44.8388	38.8207	43.9949	40.2263	40.7719	42.232	36.3315	35.6296	42.0274	32.6499	37.1454	40.3764	36.064	30.7281	35.1746	34.95	45.5539	38.9127	47.9574	39.9427	38.8303	43.5781	36.3582	34.3543	40.9169	37.7848	40.0519	37.742
DDX17	40.5588	35.134	29.2204	36.2616	44.6274	29.1422	47.7529	39.1557	35.797	42.936	37.0168	31.2544	36.6377	29.7993	41.178	39.0439	43.2968	32.2427	32.7119	32.029	37.5767	29.2358	42.7516	36.3513	36.8899	39.9761	36.8308	32.1201	37.2465	29.8204	44.8085	43.6689	42.9956	36.6571	32.908	33.4416	42.4061	29.6294	42.806	39.1488	37.0391	38.7068	35.7247	32.3568	35.4129	31.3857	43.6551	47.1798
DDX39B	42.7687	37.6949	29.679	36.3667	51.4228	32.8126	46.1306	38.112	55.5739	44.9995	49.1224	38.1838	46.9696	69.9096	49.1007	56.0148	47.0159	47.3734	36.4271	42.6427	39.9495	40.2291	41.7512	40.2442	48.4208	38.954	40.6644	46.8982	48.0335	47.1799	44.089	49.2069	35.532	36.7511	42.3574	33.1882	45.5616	36.8676	50.4468	37.7303	38.7763	38.6551	38.2704	39.9291	45.09	56.3372	38.4423	45.6703
DDX5	56.2695	53.6965	55.2498	65.5216	68.8637	50.6387	74.0183	52.9014	51.446	87.9568	53.326	48.8389	67.2688	33.3104	72.2605	72.6331	60.0497	46.0287	46.6142	59.0529	62.6066	57.1716	74.7618	64.5358	62.8032	78.7587	50.0657	55.7714	71.4308	31.2937	74.699	71.6984	62.1133	51.7435	45.6942	60.806	75.0873	60.7017	90.8704	67.1406	67.5425	66.2122	55.7495	60.3139	64.6123	34.6369	79.547	77.3592
DDX6	12.5458	15.0083	10.2579			21.8368	12.1677	11.6378	13.3962	14.8325	5.56709	20.8254		14.9946	17.5461	14.3233	13.9071	12.5205	16.0281		16.5581			12.5238			14.8697	11.3358	20.1591	14.9249	13.8212		14.2033	19.7118	11.2018	15.4098			16.8884	15.8078	14.0993		10.5851	14.1118	17.4233	20.0691	16.0225	15.1079
DECR1	243.973	394.458	259.147	326.085	255.019	229.247	389.35	300.229	307.525	242.519	296.079	248.32	272.033	246.084	300.783	308.436	259.073	416.829	273.892	302.796	258.271	229.981	393.487	294.496	302.108	243.238	302.506	248.155	280.062	246.496	308.474	321.151	258.81	424.207	272.699	332.471	265.563	233.867	373.321	311.965	294.332	255.398	305.823	256.355	289.859	227.537	306.083	322.258
DERA	23.1224	21.0535	16.3098	19.6401	26.4256	20.2822	15.4008	24.6299	14.5865	17.9868	16.9937	19.9661	21.1458	24.3064	19.7921	30.47	27.1201	21.1128	18.2334	18.7311	25.3423	13.8823	16.4085	27.1495	15.5754	16.3391	19.8865	23.9708	17.853	19.9211	23.8501	35.5803	22.0521	18.1017	19.0414	17.8959	27.4735	9.58779		24.6459	18.5886	18.8243	15.6614	18.7769	24.2164	21.3546	22.068	41.8144
DERL1	22.4826	31.6543	15.9702	20.859	25.2217	17.6094	31.9923	19.3997	28.3377	19.0957	28.7885	22.7308		62.4648	21.4317	21.2022	22.6731	27.1804	20.5492	23.2845	23.219	24.2377	35.0683		27.2735	23.5579	30.2821	36.1294		77.1757	19.4469		18.8439	24.6473	22.1214	22.1638	21.9018	24.4865	29.794		30.9623	26.9181	27.8297	32.4593	17.3299	62.8157	21.5481
DHCR24	17.9465	18.0665	17.7294	18.1431	14.6293	10.2225	19.1117	22.2582	29.8065	21.9546	17.3608	31.8542	15.8003	17.4012	28.0396	28.5478	19.6181	18.3768	14.6994	17.63	17.4992	18.3425	19.2024	28.9493	25.7966	21.0737	15.0321	26.3501	20.3052	22.6764	21.6652	20.1375	26.2715	14.6318	10.9284	12.3017	11.406	26.024	20.1439	21.9056	26.5206	25.0872	15.9852	24.5447	13.996	16.8721	23.7876	24.3904
DHCR7	27.5113	40.6957	45.2146	40.0458	42.8568	78.5429	52.4961	55.5214	58.9628	51.7702	34.8112	56.2915	40.998	69.585	49.2045	45.6116	29.5722	36.2046	46.302	36.933	39.1801	58.8815	63.4125	51.0386	51.7121	49.4289	42.2487	60.9769	45.8352	53.8138	39.1017	46.4381	37.218	32.1901	41.5498	35.1122	38.6063	66.3756	60.2161	63.1336	56.576	61.0903	41.4855	55.3797	44.9244	55.6852	43.9123	43.4967
DHDH	47.6335	42.7947	38.9426	31.3624	30.711	28.8503	27.3753	24.309	31.211	26.8561	44.8153	46.5602	31.5914	78.9316	45.9647	45.3011	49.8816	40.7817	38.0044	36.497	29.4772	32.4113	25.0392	28.9672	36.1676	37.5333	48.8334	44.9108	35.5742	80.8208	39.8916	37.3292	38.9609	37.8378	34.4083	32.561	28.3573	35.703	28.9983	31.4321	38.4482	33.9318	40.5477	46.8788	31.6055	75.4574	36.2331	36.9913
DHFR	13.2964	10.8632	10.8475	16.9553	7.49387	5.1785	9.88821	13.9031	9.20878	9.68334	13.5979	15.0116	11.6694	13.2098	18.4463	14.6651	14.3144	4.68937	5.67263	20.1453	13.5553	10.5282		16.4606	5.21945	6.20164	14.3829	9.17548	12.916	11.5736	14.5697	17.0242	3.99694	9.76486	14.7164	21.0639	12.254	13.6611	15.4116	14.4175	4.34082	11.6022	14.7607	11.9746	13.0008	11.2691	16.0863	17.7519
DHRS1	56.6263	59.5839	83.028	63.6118	58.4532	67.6413	82.0905	95.2122	72.4051	82.4804	64.9102	71.0272	73.148	59.7027	76.6442	77.4469	63.1102	63.6952	76.6518	62.4445	52.8718	70.546	76.0461	79.0644	68.4606	77.3781	57.2187	75.8402	72.7283	56.3656	71.9111	78.7082	54.6641	60.9684	72.6051	60.101	52.5456	68.0359	82.1158	77.7521	75.1367	70.5914	60.7059	74.7038	69.1925	58.41	77.1015	75.4265
DHRS3	61.4411	53.3889	64.9781	54.1199	53.1452	50.747	67.2926	54.8284	58.2209	70.7522	43.1402	59.9186	67.983	97.6333	58.7621	73.6743	44.5533	40.4537	69.358	54.9177	51.7813	58.5277	83.3065	54.1941	66.6033	60.0868	47.6235	67.041	57.2964	83.223	70.4638	62.2724	66.5865	57.2357	67.7137	55.3864	45.4813	51.1354	53.6913	56.9328	73.977	65.1278	62.0198	52.9595	59.7032	79.8053	66.5222	61.6208
DHRS4	157.763	239.332	99.8353	162.476	130.219	110.198	170.475	139.444	188.958	129.148	205.711	147.981	111.1	166.984	135.671	135.615	162.751	247.154	99.6523	172.403	106.758	112.85	168.021	150.484	190.723	122.537	192.163	161.451	122.646	193.6	137.537	154.298	166.675	241.868	103.23	129.776	104.138	102.598	177.687	160.877	204.037	137.288	193.422	177.066	111.561	189.676	144.521	143.911
DHRS7	272.134	260.646	171.717	197.731	84.6671	204.432	545.541	409.257	305.049	256.939	325.553	383.722	204.142	146.683	469.865	351.864	255.538	259.723	191.426	192.928	82.4156	201.764	554.127	426.103	309.614	240.208	329.379	371.4	216.033	156.393	458.539	383.148	261.826	261.964	200.967	197.143	89.0139	205.668	558.489	442.653	301.18	251.92	316.224	386.044	198.081	150.668	476.569	366.825
DHRS7B	84.5559	79.1424	98.8252	72.6683	66.6774	81.1286	97.8502	90.1568	79.7211	98.5945	72.1121	77.2516	73.237	66.8274	85.0644	86.2086	83.8172	87.5559	93.9808	71.4203	65.2164	85.454	95.5417	90.842	85.0185	94.3641	80.039	81.6842	69.544	71.2461	84.4977	101.886	71.259	84.6874	96.9733	68.2095	62.915	84.6185	101.742	102.433	76.8357	102.542	85.993	74.1121	70.7516	78.6644	76.2824	84.6569
DHTKD1	56.1465	90.6268	62.9324	46.3641	36.5013	71.8388	51.5339	51.3251	50.8854	53.05	67.7706	66.156	53.0151	42.8624	51.3993	57.9026	58.8755	92.4753	65.217	51.7895	44.3494	75.5768	55.9374	51.1215	51.7659	44.2827	64.2216	67.3634	42.6445	43.4165	50.6256	71.6244	53.2277	93.7847	64.4986	53.8664	42.047	74.4661	57.749	53.2621	62.9221	45.0208	63.764	65.1921	50.6483	50.9523	51.1656	52.4059
DHX9	31.6184	20.4568	26.4959	21.2159	41.233	26.5493	33.5221	34.5422	27.542	36.0827	35.5583	21.4111	33.2596	19.94	41.3262	36.0195	33.7912	21.192	21.9805	22.571	41.7891	26.5676	36.9162	44.6141	24.5814	40.403	37.265	23.7064	34.191	24.5808	41.2042	33.7003	30.3729	19.2978	23.9088	19.8864	39.6288	27.013	33.9124	37.0522	29.5442	43.3947	36.3026	20.9689	34.1853	24.4788	42.6402	36.152
DIABLO	3.02708	4.01231	4.75094	5.98153		2.15967					2.20206	3.97515	3.25134			1.5453		2.21849	3.74158	3.87608								2.00197							4.60166	4.94936												2.2814
DLAT	79.1861	104.476	85.8053	64.5097	70.676	115.371	87.2959	104.513	100.254	69.8003	122.582	88.2048	70.3887	75.467	70.9559	104.36	76.6811	112.407	85.6114	67.2013	82.3574	108.548	90.5121	93.2648	110.161	63.6319	121.479	93.1229	70.3646	75.0222	72.3391	94.9144	77.9662	107.611	88.4477	68.9564	82.2031	121.777	94.3655	95.7057	109.814	69.999	127.238	86.8303	75.1598	69.3411	70.348	94.0844
DLD	67.0392	99.1395	78.7679	53.9766	60.6483	93.5835	70.966	75.3889	75.0024	55.7632	87.5055	77.4199	70.393	65.436	63.3704	82.572	66.1894	94.2583	76.7881	60.7521	65.6997	86.8236	62.2018	69.0876	81.7155	53.6066	88.1427	82.9207	58.5367	64.9262	60.3246	73.1684	59.3835	88.7445	74.0024	56.1323	60.9378	93.7581	72.2447	61.3657	74.0684	58.6404	83.871	75.7441	59.6385	63.0328	64.8199	72.6667
DLST	138.71	260.675	160.902	141.925	183.149	235.707	176.77	188.182	210.787	156.314	191.134	188.056	142.817	141.579	152.738	171.802	136.676	261.487	158.424	125.966	173.716	242.793	175.701	185.812	201.122	143.846	210.548	205.344	137.231	138.127	155.74	168.986	144.63	238.927	164.078	133.389	157.798	253.72	173.264	168.918	201.46	131.407	198.551	188.048	139.48	133.309	145.245	158.085
DMGDH	29.0209	54.2935	38.7854	48.9318	22.5293	32.7186	35.8459	34.4006	29.9149	29.397	37.8739	38.2008	40.005	42.6101	37.4837	40.0772	32.9831	50.1409	34.275	46.9844	23.114	31.8279	29.6356	31.9536	32.4679	32.8214	39.2404	37.7829	43.7864	35.8647	37.6402	35.4521	30.1697	48.4294	35.2994	46.5654	23.6326	35.136	31.7101	33.0467	32.1736	31.1081	36.1083	34.6229	41.5832	35.1877	40.0566	40.218
DNAH2	38.438	44.7709	41.3502	57.0336	44.6188	40.8679	40.4829	27.058	40.8241	55.399	29.3777	39.6123	49.808	29.1064	38.6806	49.3999	46.0202	39.9952	40.2669	60.7706	48.5622	32.6881	43.9157	34.908	45.9369	57.4215	30.0661	47.2509	45.1155	38.3668	36.1838	44.4063	41.4583	49.1051	47.1158	55.5644	50.623	36.484	47.4698	33.2586	44.158	55.579	39.1596	42.3843	48.0568	31.7101	40.6001	31.9712
DNAJA1	86.9042	73.358	74.7968	66.6424	80.1152	81.0636	83.3897	72.6433	79.3599	86.9581	84.4624	68.5135	84.4201	61.5581	84.6483	69.7632	71.7297	78.3606	81.5905	75.716	61.2716	84.136	78.666	70.4919	65.3735	79.2119	68.335	63.8092	86.756	57.313	74.6833	66.7916	66.4132	74.9598	84.4716	77.3894	89.3507	73.8701	76.0932	78.023	68.7167	88.4688	73.9459	68.636	76.9546	55.1524	72.3828	69.1183
DNAJA2	25.2155	23.7973	21.5127	21.8095	19.0881	21.0175	24.0969	22.5543	19.6188	21.1363	19.1574	21.2622	20.1509	18.3343	18.607	22.4232	20.59	23.1141	22.6604	22.8182	20.0057	23.4306	24.6906	15.7379	22.6192	25.8208	21.9182	20.9743	23.2976	18.8426	22.6825	23.8609	28.4257	25.8168	22.9026	26.3421	22.6209	22.6131	27.7676	21.8647	21.9498	27.2841	17.5849	21.1919	20.4362	17.4541	20.7478	28.9791
DNAJB1	35.7548	33.7251	40.053	35.9385	34.5025	34.1452	30.2393	31.4038	29.5257	28.5041	17.6013	28.5626	30.3181	24.4803	30.6168	32.2626	34.9508	35.2928	34.0879	33.8736	29.8926	34.0406	25.7197	31.3251	29.3796	29.7707	23.2943	28.5143	32.6551	22.8718	32.2859	29.095	33.5828	35.7438	33.7699	33.6669	31.525	38.0829	29.0703	30.0652	26.1311	33.5326	23.3497	25.7911	29.8406	24.8165	31.7028	31.7774
DNAJB11	48.8884	30.7178	41.6907	47.7182	51.0099	52.04	50.2457	52.6529	42.3427	53.7645	42.3845	46.17	54.1052	47.5723	46.5048	53.648	41.8967	29.8788	37.0546	48.8219	53.9515	48.6161	46.8363	51.8406	40.3068	53.1178	46.1171	45.5788	55.0708	41.1311	49.9489	38.408	48.5191	28.8033	40.441	52.9967	57.095	50.6536	55.0537	52.263	44.6843	56.6318	46.4831	43.0586	52.8192	39.1391	49.3198	47.148
DNAJC13	19.2205	16.7218	16.3295	17.9781	17.583	19.0119	17.6074	18.8633	21.0324	16.5856	18.3484	17.3191	20.7556	15.3802	20.3918	18.6229	19.216	16.668	13.2239	17.1546	21.0379	22.7736	19.0133	17.1994	20.4028	17.5396	17.908	19.2698	16.7286	19.0843	18.9671	20.6052	19.6342	16.3416	20.2945	18.2115	16.4537	23.1451	21.7644	16.7496	20.4494	17.451	19.3563	17.8744	21.5224	19.2609	20.3955	20.5096
DNAJC3	60.1557	41.8657	58.9108	56.377	53.8772	53.8941	61.4422	47.825	56.2141	71.7753	68.0384	53.7188	55.6837	51.0942	61.7745	61.2915	57.207	45.8733	54.4878	53.9481	60.558	59.2444	60.8538	57.6622	53.0782	69.1163	66.1383	63.3632	59.0935	48.4586	69.4699	60.303	65.1548	39.7264	61.0272	56.359	59.6189	60.5702	59.4051	55.7995	53.5089	75.2755	64.3096	56.9626	56.1278	55.6054	65.9056	66.2974
DNM2	7.63301	4.33374	4.95526	8.99154	5.35734								4.96297				4.79075	10.0835		6.15068	7.95688		8.53517			5.73189	6.35878	5.58162	9.11783		6.43779			8.52207		7.90349	8.57071		6.93762	7.27178			4.34984		7.72122
DNPEP	16.5838	16.1684	13.9712	9.11446	10.1582	7.34597	6.53412	19.3305	12.4184	13.9119	10.2398	13.3422	11.986	12.9842	9.70427	16.1759	16.2874	18.2806	16.29	11.3558	15.0789	9.34754	3.65081	10.0947	10.9982	10.0464	17.2979	11.1614	9.73585	16.1938	7.19752	13.1253	14.2137	16.0898	11.809	10.6268	12.3119	12.9766		13.3649	14.48	12.1383	13.8002	15.2814	14.3916	12.9142	16.0973	13.2283
DPM1	21.601	24.9215	41.3608	25.9118	24.2191	30.3616	37.8762	34.7354	30.3569	36.8969	20.5665	28.337	37.6676	25.7821	35.119	27.0367	25.3274	25.7692	34.6603	28.3168	30.4032	31.8088	37.9848	33.5055	23.0576	39.026	23.8345	25.7849	28.9162	24.6846	41.8682	38.45	23.2548	23.1993	35.0445	33.0807	28.8106	28.8268	29.9077	35.8686	25.11	34.6622	22.9707	21.0943	35.5864	26.9714	37.9193	29.4791
DPM3	20.861	23.691	31.3152	22.1608	21.6205	24.6803	32.6448	31.2094	28.0433	33.1837	12.434	22.8647	23.9312	15.2185	23.8449	21.2343	25.2786	19.1261	31.4224	25.2864	20.8107	25.3786	29.3722	27.8666	21.7325	34.9626	15.4534	25.33	19.1169	17.9415	30.7646	27.339	16.7962	17.4667	20.6584	19.441	22.5745	22.2829	26.7075	29.9891	22.5005	32.6729	20.398	23.2123	26.2342	21.2595	27.2383	27.9495
DPP3	7.31261	10.7162	7.04703	8.28828	9.37096	7.84589	10.8688	10.2131	9.72749	10.9142	11.9936	8.22108	9.23642	13.8472	10.5341	14.7705	10.4245	8.77113	9.12808	8.91581	6.75733	9.35762	9.82098	9.78589	8.49597	11.8959	6.53975	10.1759	8.28388	12.8023		8.44425		12.2281	8.78476	11.1453	7.2701	12.165	6.26911		9.42143	8.58286	11.3998	10.4388	11.8352	12.5026		11.1835
DPP4	11.6927	17.9387	8.5817	17.4251	17.7822	15.3618	13.1582	14.1822	16.7307	15.9183	14.2155	14.7958	17.4249	11.8479	17.2852		12.7763	18.3769		13.7189	16.0198	15.0477	7.16389	9.27799	15.1962	11.484	13.1804	9.75281	17.466	13.0458	16.292		13.0983	16.3143	10.8617	15.3773	17.8663	16.2475	17.6972	13.4266	15.9635	15.6532	18.2368	14.8899	20.2458	16.2133	12.7591	12.1578
DPP7	15.1894	12.7634	17.7498	17.4791	13.4887	15.6728	13.4515	14.1596	14.6073	15.8295	9.90974	17.4246	23.2904	14.1281	17.8988	21.9612	17.7623	16.1193	21.4182	13.7979	16.0714	13.4598	20.2253	16.9381	19.7263	20.0668	10.0851	11.9505	21.7613	14.6961	17.2527	19.4737	16.3168	18.3142	16.5779	13.6218	15.8476	15.9066	16.7644	13.6002	20.2585	11.7304	12.1618	18.6042	19.3449	11.538	18.5446	15.7998
DPY19L1		7.14123		6.30951	5.02328					7.62882	6.22716	2.21999	4.13062	3.83549	5.645	6.47395		3.68286	4.30842	4.4957	2.41695		3.49349	4.0539					5.25473			3.91028		3.65253	4.20451	4.93039	4.07199		5.45715		2.57558	5.81116	3.95851	3.7516	6.49931		4.37782	5.23326
DPYD	23.1792	24.5442	24.1101	32.8407	21.0951	24.3986	27.7801	28.3517	21.2088	24.414	23.5151	30.9524	25.3943	18.9933	26.0996	20.4037	21.8442	29.3761	23.189	33.4043	16.1595	32.2369	24.8678	21.546	19.8381	24.6113	24.4498	30.5476	25.0844	23.3832	35.1528	28.2902	19.6618	26.8472	28.1955	30.3256	20.4395	23.8794	22.5295	27.5848	22.8488	25.0278	25.5569	28.4401	29.9415	24.2438	31.1575	22.6704
DPYS	158.066	195.887	140.369	189.235	187.522	172.894	156.607	158.384	142.318	159.681	202.47	165.476	172.585	231.102	183.116	104.876	152.01	195.269	144.435	181.29	192.584	185.176	146.28	165.301	126.91	158.3	187.906	177.179	169.751	239.451	170.521	112.259	156.667	190.589	143.468	189.878	193.371	191.913	162.809	156.949	132.44	163.879	204.493	160.58	170.761	238.797	184.933	115.108
DPYSL2	19.5277	19.8922	15.3846	19.0486	22.6648	18.2742	11.4452	18.8131	24.6848	15.4944	19.7244	18.6533	18.4287	16.142	18.8115	21.6589	22.9378	19.8397	18.7683	16.4038	23.4481	19.6773	11.5764	16.7004	19.5478	17.1668	21.2609	19.3711	16.571	25.7712	17.0791	20.7235	17.0471	18.5774	21.86	15.8674	20.8342	18.2933	17.3082	18.8696	19.323	16.693	23.6544	19.0891	20.1922	30.8206	18.4686	20.0092
DRG1	9.80874		8.27433				3.16745				3.46033	6.9031	5.87089	9.95719		7.15338		9.11448	4.28171	3.87214	4.28885						5.5843	10.0337	1.82357	15.1794				9.3212			8.24576				4.82235			5.36194		14.0252	7.68879
DRG2														11.4235	3.19558															11.9682																16.5528
DTD2		23.3793	12.2236	17.6406	16.071	18.1083	13.6481	10.8368		21.6793	13.0562	16.2473	18.9041		14.1634	12.2758	13.4597	19.1057	5.45812	17.3447	15.3909		12.3656		13.81	15.6185			17.7572	12.564		17.8586		16.3464		17.4965	17.1275				15.2868	16.6588	13.3617	15.5443	14.6958	12.8976		15.2469
DYNC1H1	61.5991	56.2611	60.216	63.1391	67.225	60.3117	59.6343	62.2437	65.1698	63.927	63.5116	63.6569	59.5873	60.6469	61.6994	74.2674	60.2118	58.0255	59.9692	60.9852	71.5394	64.0188	61.7756	62.3685	70.297	64.9247	62.6718	63.2478	63.453	60.3022	63.493	71.0654	62.3629	63.6692	61.3452	63.7562	69.2982	63.0935	60.6325	64.7592	67.614	61.667	65.7019	64.9347	60.9296	56.7766	62.0944	69.9196
DYNC1I2			12.0223	14.1484	16.7154	17.5766	12.2977	17.2951	14.2735	14.5835	15.9323	13.7333			11.6099			16.7131		17.8219	14.8142	14.41	13.2782	6.73383	14.8608	8.60899		14.3326	10.3853	9.76884	13.1918			12.1057		12.5259	15.5436		16.7719		13.9935	14.2221	9.59203			12.9338
DYNC1LI1	18.176	16.0548	14.2835	14.0701	14.6504	18.0888	14.8574	12.5548	17.9486	13.2293	11.5909		12.0828	16.1389	17.3135		13.8476	15.2644	12.0081	17.3277	17.5884	16.0206		16.3416	18.8614	15.8439	15.8097	14.6325		10.9069		14.0127	15.3587	15.3989	17.7835	8.13567	11.7661	14.4534	12.6595	15.0472	16.2243	17.2244	15.3611	18.6591	17.7933	15.0577	15.5586	17.2718
DYNLL2	23.5713	21.535	27.4373	23.5403	23.4716	20.7891			16.2372	18.0805	25.5836	17.9852	24.4629		19.9411	23.4398	29.0091	21.4764	17.3979	18.1705	22.2361	14.865	16.8402	15.2847	24.9969	28.8031	21.323	26.1847	23.1149	37.3687		26.966	24.2054	11.5894	12.1957	21.0833		18.059				27.4202		14.1113	11.7064	21.9565	22.448	21.4885
DYNLRB1	21.1857	17.0752	18.5111	22.562	21.0487	21.4609	20.0023	20.6416	29.0571	20.3134	19.127	14.6983	20.4598	17.7474	22.205	31.0555	21.2202	21.9066	19.1096	25.2552	21.3975	23.205	19.94	21.2828	22.785	21.3015	22.9292	24.6739	22.9814	15.9348	26.9974	21.9971	24.7122	22.981	26.777	24.0967	27.7515	22.9507	27.0036	22.7721	18.1587	24.5301	24.0272	20.1458	22.0036	17.8259	21.8452	29.9212
DYSF	10.5768	11.1992		11.3457		11.0538		8.03021	9.39649	10.9728	15.6887	12.5107	9.35087				10.5308	11.8335	10.7553	9.79217	8.43741					12.5407	10.9077	12.5406	20.0524					9.82718	14.5756						6.01013		7.13681					13.7743
ECE1		15.4324		15.5981			14.5355		18.0262	15.0451		20.9872	16.9951	9.87454	17.639		17.381			17.7299	7.03819	17.5464	15.155		11.3545			16.9056	16.1361						20.9962	12.0875	15.2188	20.0554	16.4551	16.564	16.62	17.7558	19.1076	17.3317	23.9447	14.033	16.9857
ECH1	10.3719	18.3336	7.91071								21.6654	16.8939		10.411	28.965			15.0497	15.0434	28.0982	11.1979		9.81479		8.32337	20.9642	20.2787		23.7139	11.964	28.8053		5.59421	23.921		25.559		12.2521							32.0187		26.2479
ECHDC1	62.3914	53.065	49.1775	52.8926	59.4369	72.0943	97.3653	104.089	57.2588	64.021	58.7938	78.5462	64.8898	61.7224	72.2786	73.5741	51.7074	52.8342	44.4173	49.1427	54.232	72.8063	103.282	111.591	61.1386	53.3222	65.4628	68.3244	73.9172	57.9105	78.1044	81.4936	61.5429	45.1496	47.4847	48.2543	60.5383	69.0125	93.6503	108.33	66.7868	64.3619	60.5362	75.7827	72.6724	62.7653	78.2876	77.7194
ECHDC2	55.6057	80.7576	66.9813	49.3501	52.9666	62.059	62.1009	56.9297	62.4628	72.5343	75.7319	59.2256	52.9867	92.4067	51.0082	67.6989	53.6164	77.3986	66.1198	55.2083	53.2732	52.7157	59.3297	49.9514	75.5621	58.0659	74.0348	57.2795	40.5221	130.563	63.7628	67.4044	63.6522	83.0956	63.1144	50.2886	55.7297	53.3018	61.3238	31.7097	67.0468	61.9682	66.9452	63.9564	43.6391	117.348	59.7715	69.2619
ECHDC3	12.6182	12.7746	8.46052	17.6811	5.0838	11.3756	9.66757	12.2551	11.5003	8.0362	13.4467	12.1108	14.2028	11.8542	11.751	7.16802	11.6534	12.7504	11.6437	15.2835	7.77894	14.4343		10.0141	14.1334	11.5144	11.8779	8.48115	13.91	7.22158	7.4074	8.16932	8.12169	13.9643	9.6119	14.3783	9.08094	13.1482		15.6814	11.5371	9.34095	11.1748	8.45139	10.8573	7.43853	12.7537	12.2364
ECHS1	148.164	280.847	187.465	205.448	149.432	153.861	164.494	153.59	162.541	132.299	122.031	165.936	153.253	173.84	142.246	151.274	148.911	275.786	179.451	210.356	131.184	157.55	157.982	148.558	174	133.447	128.708	145.453	147.959	170.015	129.017	143.209	133.767	242.601	170.335	198.672	123.82	135.124	149.93	148.814	176.844	127.973	131.849	156.414	148.956	164.445	135.433	141.147
ECI1	56.3073	72.2921	82.3852	75.0726	51.6083	66.6143	61.8153	69.8505	55.5058	59.6656	65.073	47.1723	64.0818	73.724	58.8943	67.0669	53.1792	80.146	88.0412	77.3694	49.1713	60.0059	67.6805	63.6416	62.3444	60.6308	56.6567	62.3646	62.9023	65.464	56.3862	72.2818	48.2213	75.806	80.1736	73.7464	55.6101	60.7973	71.484	61.0314	67.3306	52.4027	59.2759	57.3911	61.9534	63.7805	55.413	70.9211
ECI2	32.9412	44.4074	38.9005	33.8859	24.0389	32.3582	30.6712	29.5396	36.1463	26.899	31.9388	32.514	30.7361	24.7413	30.9298	30.4141	29.2968	40.2266	32.371	31.616	26.374	39.8773	34.006	31.896	33.0692	31.6844	29.0604	38.6534	31.4357	30.2047	27.0615	34.9796	32.1105	39.744	40.133	34.685	29.4596	31.6127	33.9827	25.2303	28.5997	22.5095	26.8261	32.5161	22.6713	30.2068	25.9007	27.3174
ECPAS	35.9923	34.994	37.0366	32.8783	38.0874	41.4046	26.3491	37.0868	34.3545	35.7916	36.9384	34.9229	37.0728	39.1481	30.8087	32.4858	40.7971	35.1233	37.051	31.5555	31.3479	43.2813	35.3894	40.2915	45.9699	33.8167	28.3827	31.6679	40.4375	30.8705	35.8874	41.9498	45.8337	40.5923	43.854	31.641	33.6668	38.6158	34.6499	35.4696	38.8362	36.2735	31.5762	35.8458	36.103	35.8566	37.0462	38.4793
EDC4		12.0234	21.8283	14.3469			19.1907						18.4785							12.2314		14.5244	17.2991			17.0629				14.7397	21.0756	22.0076			17.0177	15.7109	21.0233			18.4673			13.8277	13.7817	14.2805
EDF1	44.9816	34.5654	38.9774	49.3137	31.8037	32.9576	47.4326	38.6279	34.2701	49.6924	45.1758	32.963	44.8731	25.0389	43.7567	45.0539	43.8268	34.1514	39.5423	42.5669	49.3166	35.3163	43.5884	36.2027	35.7542	45.4519	27.5089	31.4764	49.8752	29.2713	29.6104	47.8156	46.0676	36.2397	41.8304	49.1897	54.1297	40.1288	38.7253	30.7151	26.9519	41.6729	29.4615	30.8163	55.8609	32.0499	42.9863	44.7385
EEF1A1	573.899	679.245	537.523	586.135	747.356	736.696	736.286	702.696	643.159	709.775	839.039	789.71	788.364	693.948	676.245	655.257	598.577	677.724	515.892	597.975	776.065	680.973	746.944	755.073	679.67	715.233	780.385	758.72	775.064	730.388	720.083	588.866	618.392	641.922	557.043	631.421	711.956	684.659	708.651	679.589	597.125	600.823	739.008	707.669	683.504	626.517	597.99	557.833
EEF1B	16.2631		25.7409						11.5429						13.0015	16.5163	21.8204	13.2882	18.7325														18.9409		20.7065												14.7355
EEF1B2		15.7951	17.1154	11.2972	21.1771	15.4771	18.7563	13.5458	18.9691	14.1926	20.6106			41.9056	20.6727	12.2194	17.2456	14.0569	17.9389		33.2567	21.853	15.9154	14.4033	22.6052		21.9517	14.2628		37.8086	20.2304	18.6452	17.1632	13.5528	19.9123		22.8596				18.4443	12.7281	21.2741	16.238	22.5837	38.3492	20.1718	20.9669
EEF1D	98.4724	63.0936	96.5045	54.3774	105.479	93.3821	77.3846	82.6198	91.8249	68.0093	87.5738	89.3062	97.0077	94.3363	85.5667	103.008	98.9134	63.3984	104.138	57.0338	126.807	91.9371	70.4671	87.634	96.7098	80.4319	89.1245	82.9128	86.2112	107.11	79.7823	93.0802	91.8677	69.1031	102.093	63.2615	139.942	87.2994	77.6702	85.1342	97.438	78.3136	85.5391	93.6097	88.2262	96.5705	92.6395	98.168
EEF1G	49.0473	36.5133	45.7854	31.7817	54.7871	43.832	33.1012	35.2477	47.7851	39.2448	44.0597	44.2279	40.8272	66.6951	43.2138	42.3542	46.3186	36.6975	50.4513	29.4445	57.7091	38.5861	31.2641	38.6512	42.5824	37.328	46.7572	50.0793	38.1456	69.7313	43.1048	44.9314	46.2116	37.961	44.7186	29.6377	53.2066	41.2413	35.6782	41.477	49.0201	34.5375	46.5517	48.4913	38.9175	63.7833	38.9913	44.042
EEF2	302.092	264.908	252.336	270.524	339.743	272.223	287.174	252.471	291.436	260.354	264.098	283.827	289.659	255.821	305.059	288.261	299.427	265.5	263.889	262.969	353.614	272.328	296.502	246.38	297.199	242.296	262.375	274.035	278.554	272.256	296.832	296.024	295.298	258.276	238.069	249.787	348.801	271.308	282.452	240.763	294.102	239.091	261.679	274.792	280.426	257.724	291.041	284.913
EFTUD2							5.68633		3.70185	6.19659	5.29961	4.8872	3.23415		8.0293		5.90266	7.39734								7.49389			5.49824	8.05163		3.99294		5.63322	3.35402	2.71469	6.87725					5.54334	8.35401		5.15095		8.01288	8.4239
EGFR		8.76862		6.90515	4.32948				4.2522	7.85999	1.83013		7.85731		5.9191			7.06164		8.10109	4.33974		8.41357	7.3844					6.47176	6.90865	7.07019			7.14328		7.05664	5.46984		3.17069		2.24202	6.64718	6.3073	4.22112	6.06734		5.19948	7.14603
EHD1	18.3158	17.5162	17.6809	20.2983	21.1421	19.2826	23.4512	20.1965	19.0913	20.6023	22.1258	18.3726	23.861	26.9734	23.4562	22.4188	23.2955	18.1324	16.7908	19.6514	20.5049	16.761	20.8734	19.1578	14.7358	19.1136	22.6705	17.1608	22.6793	36.8591	24.1785	23.022	17.3775	16.3632	17.3295	21.691	23.7104	21.999	19.2213	15.8634	17.8879	18.3108	23.2532	18.32	23.3501	67.5913	23.1211	23.2538
EHD3	48.8525	37.0304	46.7109	39.439	37.4379	44.2341	37.0929	50.1723	42.7743	40.3593	42.2441	46.7141	41.6636	42.7864	42.8856	46.7777	41.4007	40.4388	43.0355	41.1237	41.8767	37.1442	49.9148	40.9271	56.7675	44.3465	36.1286	44.839	42.2148	35.1258	45.4068	45.6996	47.3469	38.3833	45.0407	41.087	39.2861	38.22	38.9965	42.499	44.3167	40.133	38.5792	46.7438	40.5191	40.3577	42.2897	47.7897
EHHADH	216.671	190.976	223.063	169.751	170.915	184.75	218.398	152.249	160.616	204.809	179.128	162.759	166.641	179.383	188.437	159.339	210.64	186.039	238.089	165.306	161.257	191.773	218.788	150.951	177.326	184.527	191.149	174.784	151.041	169.34	192.56	159.326	207.005	199.011	236.727	170.469	169.323	188.275	212.048	138.767	168.824	193.273	189.896	183.275	162.046	192.248	198.346	162.863
EIF1					9.65957								5.03075						5.65459		5.98475		7.16959		5.53774
EIF2A	13.5853	15.7271	13.9167	15.1783	16.1738	12.3383	16.7544	16.6675	8.94092	15.211	18.6351	18.7899	14.4668	14.6616	16.8907	17.2987	16.3985	12.6827	10.9307	15.5749	11.4214	15.9815	14.1106	18.257	13.8365	14.8311	14.9518	12.6661	16.3567	14.5896	15.4391	20.8471	13.9354	11.9941	12.795	14.0687	13.3604	7.3058	14.7633	15.1363	10.3824	18.2499	12.8543	9.0486	14.9796	10.7768	15.5138	14.5128
EIF2AK2	25.4807	19.3291	19.1787	20.5664	25.5028	23.6635	29.8943	32.0192	21.5466	30.5649	19.9153	24.8149	26.6873	29.104	28.2241	32.374	20.9187	22.4779	15.7363	21.8877	25.9312	21.2418	28.0084	37.457	16.9786	27.6494	19.7665	19.2592	26.7844	28.6024	26.9821	27.9577	27.5214	21.7715	20.5787	20.0777	26.112	23.9515	29.339	37.5483	21.668	26.3286	16.5588	19.744	22.6822	26.8864	26.11	24.052
EIF2B3	23.3691	42.5664	30.9982	37.9659	29.669	31.2595	21.2022	27.0751	25.9428	27.9297	27.0172	28.1666	26.1988		31.3533	31.4573	33.5069	38.1779	26.9469	31.7904	34.5101	30.5624	18.6343	32.4778			30.7501	13.0662	34.8338		29.5883	28.6265	26.1294	32.2704	27.3646	33.7071	31.8251	27.7953	22.7638	30.5657	30.9803	38.1489	27.5772	20.5526	29.2785		28.6482	32.8866
EIF2S1	61.184	65.1304	51.4211	67.3488	70.8454	55.8598	64.9501	52.5794	58.5728	56.6492	44.1397	52.7569	67.7947	54.2887	60.3271	66.5144	61.1508	60.7518	48.3598	65.9202	62.5657	54.9073	60.8117	49.8289	56.7597	52.5545	39.0251	49.617	67.2858	57.9691	57.4144	59.5165	63.9004	63.4533	61.9922	66.9056	60.637	48.0263	62.3407	54.8333	51.5879	56.0758	49.7069	62.5985	65.4693	60.844	55.0348	68.3096
EIF2S2	33.1145	34.1178	29.2002	41.2777	51.4698	38.4332	44.5114	37.9439	38.0747	29.2817	30.653	33.3902	43.1689	25.6636	42.2378	28.7891	32.3702	35.4292	22.5823	39.2998	54.08	42.1305	43.1504	31.474	39.9887	32.401	34.652	35.1387	46.2671	33.1894	36.9938	36.1592	37.0524	41.7286	33.8567	36.575	42.7789	39.1961	42.4485	39.5143	39.8691	37.9951	31.7469	35.7126	41.3821	37.037	40.6739	34.0088
EIF2S3	20.8162	17.2723	12.2428	18.5211	13.5704	10.031	18.7504	25.0957	17.0927	17.2098	16.846	17.0923	19.5769	11.6886	20.2839	18.7375	20.8794	15.05	21.9241	18.0673	19.2669	16.0842	18.9316	20.129	10.4082	10.5183	16.8205	16.2389	20.2765	8.59826	25.5355	18.3404	18.6181	13.2606	16.8131	22.83	16.692	13.1441	17.8038	18.7122	15.4949	16.4629	14.4027	15.6069	23.7068	11.0793	16.7664	22.6795
EIF3A	88.1119	102.63	84.2907	68.5673	89.0504	90.1719	75.7488	69.0897	103.375	73.6409	99.8067	91.7983	77.3097	118.086	88.9533	102.709	97.9948	105.483	86.3146	65.3668	93.8647	89.9452	76.6274	79.5444	105.546	70.7505	92.3456	104.298	79.1458	130.631	88.7042	95.9813	88.8349	105.437	89.7649	61.8842	90.1393	90.255	82.7346	81.4351	105.053	73.2728	107.136	105.572	76.8238	135.176	88.7955	97.9951
EIF3B	165.369	178.443	162.83	129.996	177.129	176.952	139.843	160.624	187.034	152.545	192.568	185.409	145.804	200.751	165.188	168.629	154.621	184.155	166.151	134.334	205.946	189.4	162.286	157.103	192.441	155.943	202.724	182.602	144.764	214.628	165.002	175.98	186.016	191.068	159.924	130.345	197.337	194.718	151.485	163.55	182.906	156.29	191.266	185.458	154.061	203.828	177.122	175.617
EIF3D	30.6171	34.5392	35.9738	24.7782	42.1937	44.7499	32.4773	41.8229	40.556	34.3319	34.8311	43.7665	35.9291	38.3138	36.4955	35.7488	33.8993	35.8465	33.8967	24.5652	45.6107	40.8419	35.1138	37.3709	40.5559	28.3108	40.246	40.1704	31.8747	47.9134	37.8352	44.1913	34.4642	44.5107	33.2228	25.5092	45.2484	41.0441	30.524	32.1669	37.1059	32.2986	36.412	35.8892	32.026	46.141	36.0074	36.3347
EIF3E	57.0624	72.5781	57.4649	41.4512	67.9139	61.3936	53.3773	48.333	66.2865	51.9315	75.2863	67.2434	43.8178	75.7784	57.3052	56.586	62.9594	69.5686	55.738	44.3816	66.2969	64.9569	52.3592	49.4604	72.3782	51.5372	71.683	63.8669	39.6973	75.1209	53.0156	60.9234	60.0928	69.0445	50.9255	42.2846	68.2124	59.7744	52.9331	50.5991	67.8623	53.0301	69.1442	67.0606	44.8673	76.1449	58.429	56.0889
EIF3F	40.8474	54.7293	49.2275	43.3979	60.788	54.6561	44.9282	53.0613	56.2049	38.2691	46.2567	47.6794	54.516	63.6468	55.5018	47.2712	43.5233	58.3304	54.3186	46.9007	65.2118	50.1843	46.0911	53.4669	56.4147	36.9785	50.7991	53.7029	44.6657	56.0143	40.3706	50.8214	40.1264	53.069	47.7437	38.2753	58.0508	65.5348	49.1761	53.0716	60.6057	51.744	57.5341	57.3628	58.2914	61.9224	54.9842	52.4055
EIF3G	15.9632	25.616	12.4816	26.6996	32.2976	29.3057	33.0874	24.782	27.1505	28.5	30.9098	26.6579	26.1525	28.1899	31.4421	21.126	18.4349	27.7392	13.3354	28.0536	37.8214	29.7381	34.6594	31.7456	29.6964	25.0997	29.728	27.0638	29.7605	23.2436	26.8908	21.599	17.8283	28.4435	15.8901	31.898	38.7962	31.6464	33.9187	28.4684	34.3235	28.0382	27.297	26.0536	31.1603	28.0316	26.7507	23.6636
EIF3H	25.0275	27.3198	29.8067	20.8476	29.9615	31.4057	25.0665	28.1937	25.5481	24.663	28.5093	30.0468	27.4904	26.8086	24.635	33.5989	28.9648	26.5076	22.3465	16.3703	29.3331	33.2929	23.1391	27.7135	25.0715	23.6556	26.868	32.5702	27.3116	25.2791	27.3139	32.4719	30.0282	24.769	27.0381	18.8759	32.1245	32.4878	22.0582	24.6096	23.4934	21.8505	27.2008	22.588	25.3113	24.1815	28.296	28.6625
EIF3I	46.8487	49.5903	40.2434	32.0566	46.3747	41.9701	34.8342	35.1274	48.2685	36.8029	50.4184	52.9897	34.0515	57.5766	40.6548	38.4854	42.6226	47.7159	46.4905	28.5052	40.6549	44.601	31.0444	36.6762	39.0463	37.1264	49.9667	45.8954	29.6713	60.6623	37.8541	41.321	44.6155	51.3839	41.0767	36.3587	45.7621	45.3696	33.1548	38.1037	43.1926	38.3717	49.5255	48.4063	37.1286	63.8922	40.9672	48.022
EIF3J	32.0454	50.2847	29.9223	37.8829	54.1205	56.9617	42.5863	43.7857	43.2251	35.7751	37.27	41.6008	40.5669	40.6439	43.8116	40.6228	37.2236	49.0519	35.5811	33.9342	52.5995	55.6631	37.6709	46.8627	48.0335	36.5658	45.8631	49.9989	44.3601	54.7029	37.1725	40.1554	37.7252	53.5742	33.3675	35.2193	55.4689	52.5483	38.7217	48.5135	51.0438	39.7557	43.1795	50.6559	45.4779	49.7118	40.7958	41.1688
EIF3K	26.0609	27.3234	24.7591	16.4587	27.4561	26.1935	21.2153	26.7571	31.8177	25.0452	21.8378	24.9503	28.6894	39.534	26.1168	30.0899	31.8466	28.0021	32.0631	20.8415	29.8295	26.3832	18.9327	27.4715	32.4981	24.8834	33.0724	31.1635	27.1185	35.7586	28.8434	25.6481	31.1476	31.5218	29.5801	22.6621	26.6186	30.5848	26.9247	27.4613	28.887	24.7415	27.8823	32.7442	30.2771	33.7904	27.1916	31.3427
EIF3L	69.0413	84.8898	80.0465	61.023	92.2977	81.1581	78.7638	93.0299	88.9268	70.7557	82.5066	84.7962	76.5834	88.4574	84.0951	85.2838	85.5021	82.6203	77.5099	65.8764	91.615	97.05	78.0372	74.4433	83.5191	73.5968	86.8366	89.2291	76.1617	90.8666	82.3239	95.9223	73.2025	80.2817	78.9035	64.0584	88.5	89.2751	76.1836	78.6278	93.6239	65.3856	89.5891	80.938	74.1261	94.6625	78.0837	87.0783
EIF3M	14.1895	19.3864	6.57369	11.1398	17.012	15.7963	12.3776	8.265	15.4561	12.6172	18.4739	18.0329	12.0056	22.6391	10.8385	16.5501	11.0405	18.4006	12.6942	10.0543	19.7934	15.9155	9.88466	10.683	14.4233	13.296	17.4558	17.5255	14.3992	20.4476	10.496	10.0813	18.0194	14.2494	13.1807	13.8739	21.5188	16.2531	14.2735	7.74289	17.2695	10.6273	16.5277	15.6433	12.4373	18.6729	12.3482	11.8523
EIF4A1	46.0918	44.737	39.0337	61.4603	55.2412	65.5036	47.4003	53.1842	47.872	39.9803	41.9196	53.1608	57.4306	59.202	57.5538	62.6528	41.21	45.9878	33.7641	68.2467	56.7469	57.867	53.7399	55.9521	45.0024	40.0129	40.6058	42.1337	67.4031	58.1006	55.4982	55.228	39.2978	41.5385	39.3003	55.8969	58.8698	62.1352	41.9856	52.1711	56.3772	48.2	37.7722	45.389	65.441	66.5948	48.0829	63.7655
EIF4A2	19.9868	22.4899	20.5184	29.7913	41.7224	32.7535	30.8919	34.2572	27.2895	31.8776	26.0665	28.9708	33.0436	26.0993	30.9075	24.5622	20.512	23.2454	19.478	30.8221	40.9428	35.2537	30.943	36.0147	27.5353	33.7493	27.6896	26.9345	37.761	30.3091	27.8909	24.6792	22.451	24.0324	20.8163	28.0132	35.7482	37.8665	29.6398	32.7267	23.8272	33.0759	24.6326	27.4525	33.242	27.0869	33.0059	24.7256
EIF4A3	18.7141	12.1324	14.8055	11.2409	18.1264	11.4299	17.2353	15.6891	13.3094	21.6942	12.9607	9.43665	16.7993	18.7381	23.076	18.1958	20.2165	13.6147	11.4108	13.3224	18.3132	13.8636	21.2186	16.0012	16.3373	18.6963	18.5914	13.7725	15.4922	17.7185	23.1284	19.3346	19.7748	12.0002	13.0851	12.4297	16.4737	16.137	19.2382	19.5113	15.7576	17.6381	18.8965	14.6635	16.4208	19.7727	23.7551	21.4682
EIF4G1	13.0759	13.2273	9.46969	15.8345	17.5958	14.4476	16.7843	19.8945	12.1026	14.5703	10.3114	11.8193	16.3146	10.4806	17.9711		12.3176	13.3846	10.3609	12.3423	17.8255	11.9837	19.2533	11.1485	9.63403	12.4132	12.3771	12.1274	19.149	13.6465	15.0323	10.7129	14.0397	13.0903	10.2438	15.9837	18.6756	15.3538	14.3925	15.8584	14.127	15.0999	10.7875	14.0527	16.3879	16.3965	21.526	13.7775
EIF4G2				2.40384					2.71668			5.05273		10.8508													4.39414			9.7573			1.17838	4.48409							4.16081		5.44781			11.3766	1.69472
EIF5	16.672	10.8956	13.4489	14.1633	16.2824		12.3486	12.2876	11.5244	14.3521		13.535	21.2761	10.406	17.0746		17.4355	13.8458	15.0432	16.2947	18.2723	9.95986	6.02778		16.0232	14.9787	12.5348	17.1166	12.209	9.36962	10.6073	10.4224	14.4099	10.4661	11.6538	9.5967	13.6522	7.69118	16.057	10.5362	9.45903	13.605	11.3907	14.5306	12.2652	9.85039	9.64417	20.0322
EIF5A	39.6441	52.4379	44.331	61.5039	71.9045	58.7651	71.3006	66.4002	62.0741	60.7649	51.3501	51.5633	68.465	45.0104	62.1111	41.1254	53.1536	58.1951	49.3427	64.5944	69.0493	68.8629	72.4802	64.6348	59.7548	53.6574	56.295	58.483	63.7409	55.5882	60.6858	47.3341	47.7528	58.9964	48.9534	64.8858	82.6146	69.4188	77.7596	72.5259	62.1325	57.3069	55.4325	62.5571	71.7663	54.2799	66.0446	47.1024
EIF5B	10.5421	9.83271	12.1848	14.5345	16.1783	14.4637	21.1353	17.5053	12.4932	11.9847	19.7677	16.3938	14.4854	11.2782	11.1074	14.9217	3.26558	7.90298	8.91986	11.9561	18.4347	17.1262	21.5886	17.0025	14.4301	14.5679	15.6056	12.8932	16.217	9.86962	15.0817	7.65129	5.27946	14.1775	9.63764	7.22852	10.6503	11.5296	10.4064	14.4324	8.00591	8.11591	11.2516	9.26305	12.1835	7.58638	7.59732	22.2176
EIF6	39.0798	35.4702	35.2792	40.0912	35.5234	33.9916	39.9266	42.7811	34.4057	41.4553	31.2744	35.6358	41.3457	29.2906	40.748	43.5704	35.8869	35.8327	34.4617	41.0182	32.05	32.8315	47.4129	50.2017	33.0525	35.9037	35.7023	40.2483	38.6224	39.5699	45.2314	40.4179	36.3297	35.4545	28.9667	40.4052	28.5239	37.1143	39.7695	43.1663	31.9869	35.4109	28.6052	28.5029	43.009	32.9399	48.906	43.3257
ELAVL1	44.9736	25.9176	26.9802	24.7006	45.8336	29.8918	41.4729	37.1908	32.9868	44.4114	41.5632	28.9026	37.5704	31.8747	44.6948	40.0376	38.9899	30.199	35.8173	22.9444	43.5833	37.3415	40.3123	36.583	40.5459	44.121	44.2806	32.4726	35.4037	29.0054	40.5016	36.2537	39.0608	26.8276	25.2611	23.0535	45.6885	36.1816	43.5962	38.7153	31.8382	40.4334	35.5393	27.4992	34.0362	38.8563	38.2452	37.9517
ELOC		7.09185	5.72768	5.97945				4.72127	4.00516		5.42826	5.49098	7.64827				4.93225	4.32588	5.95383	3.59216	4.37989	6.41485				7.41156		6.00276	5.79333	1.99848			7.02353		7.66204	4.24546		4.77314			5.88799		4.15789	2.70272		2.48434
EMILIN1	11.5003	9.58726					7.19198		7.90084	9.23741	4.01786	5.26119		13.0388			8.41721	9.48293				7.11209			10.3502		9.61792	11.4469		14.3014		14.3967	10.0834	8.52308	12.7357						11.4271	7.60577	13.5471	8.55843		18.1126
EML4	13.1649	16.5095	9.69694	20.193	19.5658	13.992	21.2078	22.2741	13.5337	17.3149	16.6021	18.5584	18.7576	12.8595	21.085		15.9013	14.1	8.06823	20.7877	19.2484	18.3189	14.3152	26.3611	11.3891	22.6096	18.4284	18.3775	21.278	17.7528	11.1907	18.7668	18.5856	16.6944	13.6595	26.3587	16.9441	15.8358	19.7926	22.4123	14.3465	15.2189	14.8661	13.7998	18.5971	14.9135	15.879
EML5	50.9918	44.5435	22.8088	41.4452	30.0882	47.7335	40.2227	45.3749	39.5378	34.0374	29.9078	23.6471	40.87	26.6237	44.9033	32.6284	44.0842	39.856	28.0365	34.8853	42.45	35.462	27.9123	40.4365	46.4648	46.1173	32.8538	45.2986	28.1509	32.3331	51.8286	52.0509	46.5711	46.8171	36.8001	32.1099	37.1028	39.7358	32.7786	27.2895	34.026	44.2726	35.3411	34.7708	37.246	16.7124	38.2062	49.56
EML6				291.289	286.226			286.533	274.672		287.421	273.902	312.452		324.207	353.833	309.46		216.876		329.7		355.252				254.084		246.671	203.241	312.055	294.709		247.667			317.93		303.29		270.732	251.709	239.336			176.754	313.791
ENG		6.44488			5.56061	5.84671	3.59571		5.57973	2.54932			4.0425	5.01313				6.19505		2.0057	5.11031						6.70177	5.3931	3.67925	3.43794			8.3893	7.09349	7.05653	3.93033					5.99265		7.93123			5.87041
ENO1	426.032	405.064	395.855	399.481	415.154	364.072	386.755	406.332	418.937	402.596	466.438	459.121	415.272	426.678	402.967	395.934	378.952	389.171	365.364	378.509	379.271	349.804	352.548	388.386	395.969	368.913	426.245	419.975	400.052	459.92	420.52	414.496	381.876	356.388	383.697	353.277	359.441	368.233	324.588	346.973	410.349	376.842	382.693	434.081	378.848	415.435	401.201	392.215
ENO3	92.1335	83.9362	107.186	92.3237	76.382	76.5456	68.6791	83.2391	95.9542	93.6454	81.7825	64.0928	79.4094	80.0347	81.6525	74.4846	79.1884	71.5694	96.3964	87.6755	75.0608	72.6859	48.1493	75.135	85.8479	70.1461	80.247	71.7779	79.4593	88.8478	67.752	75.3985	64.5434	56.9946	70.8895	85.6716	67.0177	65.3569	72.4568	61.7492	74.6755	69.7258	75.3639	84.0739	72.3416	76.5062	79.4556	71.6528
ENOSF1	27.7859	23.0204	28.2775	29.2873	27.2134	26.7028	27.687	24.9183	20.3619	23.3476	22.803	26.2248	26.1652	29.853	20.5387	29.3476	18.853	23.0681	25.1457	31.323	21.7138	27.461	28.2939	24.8778	22.9158	18.1352	22.6399	26.4512	27.332	25.9489	28.3017	25.9599	18.2681	25.3609	27.8349	31.7894	26.3834	25.2109	26.2456	28.0091	21.3133	24.6563	23.5239	25.5859	23.0626	27.4649	26.8996	24.3849
ENPP1	30.7777	29.1164	28.2107	26.8299	20.1339	21.5774	31.4075	22.2773	27.0485	18.4575	19.5208	23.8536	29.6677	46.9626	27.3731	36.6441	30.5163	27.5511	26.5804	23.7258	19.2589	24.0536	28.9089	26.6308	28.1405	22.1375	22.6619	22.6323	27.2263	45.3548	20.4327	30.9488	29.5229	28.5293	23.8697	24.7583	24.4543	23.2683	18.0643	19.0938	28.7537	20.8932	24.7646	27.5187	26.2071	45.4203	25.4587	30.7894
ENPP6	5.47071	5.56078		4.78882	3.76169				5.5463									4.11919			2.93576	2.02084			2.92711				5.51774		2.94184			5.65707							2.82196		7.46069
ENTPD5	25.3357	12.9799	23.2209	21.3779	22.961	28.0166	16.1672	21.812	25.2286	23.1582	18.3113	23.2956	15.1872	30.5655	23.7152	24.8031	28.2448	15.8195	21.7047	19.2601	20.4372	20.6299	24.2352	23.6249	23.6095	22.8353	19.922	21.236	17.4585	29.5957	23.1263	26.0405	23.8578	12.8907	24.482	17.4281	23.9472	22.0927	20.9497		20.5637	20.1424	18.8498	20.8213	18.3631	29.2407	22.2044	24.9218
ENTPD8	14.5456	14.3243	11.9314	18.2225	20.7266	19.6983	15.5898	19.3343	15.3562	22.0671	20.776	17.2252	18.7843	37.417	20.282	22.8543	15.7865	17.3613	10.8996	17.3173	14.4135	24.5872	19.1923	19.243	18.2777	18.4562	20.4616	27.4856	17.206	34.8737	22.3152	23.294	17.368	17.07	12.2306	17.2875	19.621	20.9716	16.5731	18.6298	19.157	18.9967	24.4736	16.441	17.3184	28.9129	15.7157	32.6967
EPB41			12.876	13.2294	13.3008		14.6526		19.4975			20.7564		23.209	15.7268							16.5956						15.9162		14.5085					15.4337		14.9234		13.4064	16.4067	21.9755							18.8885
EPB41L2							4.45526				8.04183			9.57759																7.31683																11.904
EPB41L4B			81.5806	65.8438				61.6916			42.9581				74.0402			70.0201	74.9792	69.219	104.38		70.6329				46.2926						70.6423			75.9784	103.717		68.291		73.8137				80.7696		74.4828
EPB42	21.9669	10.3471	13.6246	11.5596	14.9648	17.6817			11.7135	9.56249			13.2143				17.5372		17.5591	11.5379	19.2372	11.819					12.168	18.6525					17.4665	11.4047							12.9824		11.4416	16.4033
EPHX1	1664.96	1411.59	1457.74	1595.95	952.403	1876.25	1155.72	1766.37	1485.96	2017.48	1686.71	1796.74	1939.88	1908.46	1855.87	1175.64	1586.21	1411.57	1390.35	1460.68	1022.88	1716.13	1161.95	1701.53	1389.84	2000.71	1620.79	1810.56	1753.33	1865.67	1812.93	1154.26	1482.43	1399.03	1388.14	1474.65	976.522	1682.68	1050.62	1688.11	1379.77	1989.93	1569.78	1618.67	1729.01	1767.86	1747.95	1042.12
EPHX2	38.2254	49.8578	26.1778	64.2245	31.9285	33.3144	42.2002	41.3969	37.5438	44.3371	47.3232	37.6378	39.9701	41.6007	49.3465	36.4004	45.0068	50.6692	28.5672	62.2462	20.9307	37.6057	44.3369	48.1468	35.354	34.6155	40.6613	44.2332	45.5837	35.2808	43.9768	38.1291	38.5773	49.3972	29.9115	67.7957	26.37	39.1275	49.1462	45.3947	32.1232	44.3796	44.7278	38.1387	47.5934	39.3958	52.369	34.4605
EPN1	10.7361	8.09667			13.3645	10.9284	11.1035	8.20659		12.0536	12.5053	14.2734	16.4881	13.1302	12.295			11.0686			9.39284	11.383		12.9506		8.72785	8.76006	14.0194	12.4554	14.779	13.7446	12.3108	14.2083				9.61291	14.1736		11.5725	11.0154	7.51734	12.1083	14.5323	9.96729	8.58995	16.8822	11.5156
EPRS1	23.6021	24.2013	20.5828	19.2861	23.578	26.239	18.4231	18.8442	25.5527	18.0294	21.4394	23.2907	22.0115	28.1015	22.4445	23.0218	23.6142	22.996	25.5168	19.25	23.3219	22.5964	20.2561	15.4669	22.8846	21.5319	23.9765	28.0098	23.3221	28.5572	22.9157	25.7533	29.6087	24.01	24.4391	20.1934	24.9579	21.4844	20.1389	22.2561	24.886	21.1213	24.765	26.4071	25.9244	29.5453	21.6658	21.165
EPS8L2	15.6535	16.8743	21.2064	14.3511	17.419	18.1936	20.0914	20.4089	18.2612	16.2689	18.7049	17.0059	17.6248	15.0854	21.5254	18.3049	18.6619	15.253	16.7407	14.4074	16.726	22.6053	15.0756	17.7447	19.8679	17.9425	15.3833	19.9439	20.3065	14.2145	23.1503	17.1536	19.3852	19.1331	18.8584	14.5871	19.8085	22.1471	18.8434	17.1813	16.8141	18.5969	19.6686	19.0708	15.9401	17.1005	19.9147	18.0665
ERAP1	30.7724	20.7827	23.0986	31.0809	24.7732	32.3793	26.2977	28.5809	26.7995	36.6329	30.5428	29.5185	27.4094	37.3969	30.0679	29.1103	32.8635	20.2167	28.1076	29.8591	29.5986	29.3282	33.8003	26.6328	29.0251	33.4572	31.5374	24.8119	26.7432	45.3011	26.8918	25.7847	27.0473	22.9885	25.0846	32.8727	28.5724	28.5986	33.5245	24.1223	27.1028	41.9542	31.0877	30.3672	29.7096	45.7283	30.1942	29.1613
ERG28				7.60178			7.28778							23.1695							4.58702						8.21403			20.509							4.99203						7.33473			21.3757
ERGIC1	28.4505	20.4197	25.2893	19.0517	23.4784	35.1298	30.8296	31.8321	28.4515	29.1173	26.5937	28.0958	21.0415	28.9886	24.184	21.4485	26.1744	18.0587	19.2796	21.9762	20.9414	24.0598	28.9136	29.4293	22.4639	20.8448	24.2806	26.3547	29.0883	24.0445	22.6556	16.8042	23.7037	18.2908	23.4878	22.5255	19.945	25.4204	29.0188	34.7847	21.3995	27.8706	29.0028	23.1394	23.7036	26.725	25.386	29.805
ERGIC2						4.66421			14.4363		4.51786		8.80063					10.9962		13.6117						17.3419			13.6503						10.8265	5.82663	10.9095					14.0617		11.5262
ERLIN2	27.4968	26.4739	37.758	36.6888	35.0438	38.6997	38.8271	38.7067	33.0769	48.8509	36.9199	34.2709	33.0098	34.5272	38.6706	26.9555	31.8906	26.5951	37.3604	29.5403	38.6485	41.8609	33.0936	38.5157	34.7538	40.4722	35.8167	34.252	36.2217	32.9195	40.8212	31.2529	25.2397	27.8796	35.0518	35.6243	40.2337	36.2819	45.701	39.2177	31.9441	39.191	37.4619	31.4116	32.6225	32.7332	39.7369	34.1667
ERMP1	13.3359	6.79964	14.6887	6.59034	11.4299	9.73726		14.3867	11.6422	11.3896	4.72881	6.15856		12.7369	9.27215	10.7464	9.32127	7.78756	11.5247	6.6332	8.36019		11.1988							6.81385		9.04579			6.70194	8.63701	11.8664		11.456	11.856	7.92639	9.04866		9.38106	6.97176		13.7319
ERO1A	19.34	13.2897	18.68	20.8945	14.3743	16.2015	20.3704	19.5729	17.5634	24.4166	18.4121	18.4341	15.9695	18.1841	19.8632	22.5162	18.9827	15.587	23.7212	20.1038	16.8994	20.4759	20.5668	16.7805	16.9315	25.6558	16.8768	17.5196	15.4159	21.1289	23.2067	19.5675	22.3023	12.6154	20.1558	18.9699	20.5191	21.0336	19.2756	20.9191	17.0118	25.0204	17.5768	15.056	18.3349	16.702	18.1762	19.5105
ERP29	265.015	173.723	217.215	301.967	222.734	308.989	299.662	279.884	217.164	331.966	258.921	234.579	219.44	289.817	252.453	219.386	250.823	179.785	224.986	277.892	269.207	322.855	301.786	308.29	220.356	320.204	260.153	247.326	249.82	301.894	264.541	218.974	266.705	188.809	230.936	323.171	275.164	302.116	310.305	291.306	233.259	338.021	264.425	245.205	246.599	270.5	269.214	211.318
ERP44	178.736	113.046	173.909	214.865	178.593	205.377	212.737	196.149	184.809	234.802	189.581	174.678	190.993	180.546	195.704	170.254	174.982	126.449	176.526	199.347	182.958	205.725	219.639	207.519	188.458	255.839	188.399	192.062	192.499	180.314	194.361	175.981	188.298	115.326	175.482	216.566	180.025	193.88	214.124	196.604	171.488	240.174	191.977	192.93	191.792	174.851	191.423	175.037
ESD	30.274	32.8011	26.6852	31.753	31.2814	27.232	29.1402	24.4495	28.5087	26.947	30.6647	29.338	26.2922	30.5381	29.2324	26.147	26.6338	26.3707	17.8159	34.4026	26.6263	29.1342	26.4028	23.7753	30.6134	26.3753	29.552	29.1446	28.0531	27.427	35.4577	27.9766	26.4028	26.4991	24.2073	29.7799	16.7629	31.3843	29.4855	24.0921	25.2108	31.0069	30.7764	30.7993	28.7701	35.7621	29.5547	27.1361
ESRP2	17.1743	13.2435	7.80244	8.92734	5.90951	11.8366	14.1084	11.1253	16.3996	11.9516	13.8843	13.4221	15.8339	6.8409	15.6018	16.6954	16.2606	14.2464	13.3633	12.0627	9.3501	14.0932	13.9855	8.43207	11.0066	13.357	13.9713	10.0859	12.2143	13.5853	14.2423	17.2837	11.4813	15.9216	15.1907	9.37903	7.65555	15.9688	17.8147	10.4522	11.9848	10.1846	11.9586	12.3364	11.9739	10.7589	13.603	15.8393
ESYT1	18.0264	19.175	20.7363	16.3829	19.9288	22.3686	20.3035	20.2765	22.46	19.907	19.9756	20.4123	17.7968	18.7359	22.9883	18.9317	17.0643	20.1955	25.9115	16.1664	19.7314	19.9268	22.6942	19.3045	21.2824	19.2591	20.6791	15.7115	18.2136	18.9545	21.5236	23.0015	20.2671	19.4891	18.3693	14.9055	20.0179	17.4837	22.5442	19.4714	23.3826	20.7357	18.6982	21.2624	18.4396	22.871	20.2499	21.4859
ESYT2	7.30998	9.9947	13.9194	6.91825	8.23614		10.9714	7.2775	13.9448	10.0811	13.2925	8.86193	7.08406	18.5074	10.2313	12.8264	9.44394	9.24313	11.9928	8.13416	11.2705	10.2977	11.0649	11.0133	14.9349	12.0249	11.992	12.2273	9.9267	15.2653	9.9678	13.4576	9.88106	9.85526	10.6544	10.2713	10.676	10.0636		8.08749	11.9567	11.0232	12.09	11.73	10.7472	17.6032	11.401	15.7593
ETF1	12.6567	11.4574	8.96698	14.7646	20.9305	15.364	21.7301	12.611	13.7928	16.3802	12.3672	7.87574	14.4175	10.9023	15.3561	13.5593	13.5252	13.7009	7.8008	14.6453	18.2497	13.0429	15.8159	9.3132	16.2069	17.2611	11.2692	12.5491	18.5402	10.7381	9.24646	8.21553	11.0651	11.5745	5.66104	13.7605	20.6853	12.0158	16.3122	15.5082	12.958	20.1309	13.0219	16.2505	17.3291	13.1902	12.3179	13.57
ETFA	134.96	182.101	155.956	155.841	115.88	112.329	143.813	112.919	108.767	112.523	124.75	112.608	113.7	158.767	111.393	132.755	130.023	181.673	142.751	143.708	107.641	113.615	153.091	108.009	117.717	115.297	114.529	122.839	122.627	159.964	110.907	117.35	125.412	176.767	159.338	154.729	105.564	113.335	145.551	110.978	117.188	110.812	116.774	121.924	127.994	140.837	111.816	132.405
ETFB	120.122	167.766	144.572	145.364	94.3942	109.518	122.346	108.034	120.226	88.8021	110.467	98.5766	123.763	101.883	107.158	117.636	114.634	166.92	132.533	154.385	96.5991	110.562	120.243	93.1703	114.507	94.5635	111.953	109.576	115.13	121.846	90.6267	111.103	105.211	166.246	154.918	148.539	93.9427	108.668	131.465	97.1496	101.127	94.6879	102.464	105.585	117.835	112.131	98.783	120.162
ETFDH	59.0603	60.1686	50.124	77.8688	44.7858	37.6109	43.8806	36.6743	33.2027	31.5603	31.7876	33.0244	46.795	31.2156	34.9328	38.0052	57.1866	63.1908	47.6052	77.3858	44.2928	39.1753	47.0766	36.703	36.1837	30.1428	36.5295	34.5615	42.9175	41.6476	37.5943	40.4639	66.4032	61.2914	53.2392	73.2853	41.7857	36.0733	47.3089	30.8065	35.5787	31.0042	36.1369	39.1102	49.5373	41.052	37.2624	35.4338
ETHE1	4.53792	9.4502	7.92225	9.77503	8.36229								4.77767	11.7072	4.53351		7.16873	9.47353	7.33686	7.25778	7.86585				4.00565	5.26275	6.4822	4.33499		10.2579	7.2631	3.18316	4.25864	12.9873	8.56086	8.50113	7.76046	6.32449					6.3637	8.00973	4.18154	14.5634	5.38125
EVA1A	49.7489	46.2472	43.2509	30.2134	36.994	48.9635	55.0796	57.218	43.8471	46.626	34.0924	46.8878	61.0088	40.3974	43.7261	68.9456	49.7645	42.5956	37.6566	34.18	45.6496	40.6962	48.6505	52.6141	49.4195	42.8839	41.9867	46.8878	51.6733	46.6068	42.64	44.681	58.6211	51.8855	41.9108	23.5235	36.6146	42.6862	52.3202	48.2394	47.5362	30.8315	43.3819	39.5969	50.1932	36.1653	47.7297	55.1241
EWSR1	7.94217	6.98577	7.13633	7.26297	7.754	10.7065	9.13178	8.01816	8.55976	8.34022	6.55316	8.35633	13.3411	5.73306	6.91271	9.21126	5.5024	8.3355	3.48401	4.89075	10.1395	9.5099	8.62426	11.5833	10.1847	11.3928	9.4607	4.55412	8.71536		8.35002			9.17903	5.94493	9.22815	10.6922	7.73229	8.69491	8.65025	7.99135	8.00366	10.9371	4.25941	7.80253		9.02396	5.41743
EZR	29.5662	25.0001	24.0247	25.363	24.228	26.8395	26.1163	34.3803	30.3907	25.2604	30.8471	26.0484	27.4808	25.7316	22.451	30.8832	26.2248	24.1122	23.8741	23.1245	24.1424	28.1995	27.693	28.8791	28.7548	23.0483	26.1289	26.8018	30.0876	32.4914	30.002	28.2952	32.0292	26.7696	21.4869	27.1322	26.6598	22.9969	28.5584	33.0328	27.5847	30.0078	29.0646	25.0846	36.8207	29.7514	31.1331	36.6
F2	13.3801	15.3236	13.9702	20.5245	15.1463	8.67094	14.4089	18.1051	15.4682	11.7978	10.5831	21.5557	20.7739	33.5565	14.5363		15.2646	15.8045	17.2573	18.7249	10.9739	14.8008		15.3965			10.7473	14.5306	23.1128	18.234		8.25854	19.1088	10.4589	18.0277	15.8199	13.5788	18.2438	11.989		13.697	20.0933	17.1395	15.0278	17.4716	12.7772		19.2591
F5		3.59055	6.94714	5.91784		6.48004	3.15464				2.89998	3.60709		3.27021			4.12595	5.37016	3.87595	5.702	4.96801				3.43766	3.83094		6.94918	7.43919		5.3336		7.32967	6.21488		8.42926				7.7816	5.0944	4.097	3.06369	3.91007	5.30658
F9	11.1938	8.6656	13.325	13.7181	8.73409	12.0055	14.6058	15.4156	11.6414	15.8421	13.0961	9.48614	13.4473	7.00032	11.7048	13.2594	13.8384	8.61023	12.7152	10.2455	11.2693	13.1066	12.2098	12.0334	12.8032	17.7377	13.3029	11.9851	7.11364	12.4789		10.4477	9.88868	7.07152	14.2222	8.95151	12.8673	11.4231	13.3127	13.937	16.1321	15.2412	10.4311	12.0324	9.65084	13.8642	13.9255	13.0296
FAAH	60.8275	45.7094	72.3012	60.199	48.9269	57.881	54.2482	70.8562	46.0047	67.7918	42.617	39.161	57.581	40.2721	71.248	69.5757	58.573	49.5902	70.7405	56.4387	45.5902	53.9601	55.3008	70.1226	45.4916	64.4427	46.5999	37.8348	54.1693	49.7867	67.4958	71.1568	58.7267	47.2649	71.8201	59.1736	49.9678	59.5313	51.2885	74.8728	46.7353	68.7965	45.8972	38.0347	54.4984	47.0099	71.4391	69.6316
FABP1	231.895	262.93	361.869	308.418	198.083	289.478	235.292	231.228	304.07	284.314	233.843	323.657	249.289	277.225	261.758	228.866	215.942	223.333	327.628	266.706	218.904	252.735	264.317	202.996	363.152	269.124	270.331	287.477	221.166	372.452	235.999	234.557	192.934	206.17	282.193	254.575	179.453	294.704	230.491	207.403	299.742	310.744	252.115	265.213	235.792	346.35	242.654	246.642
FADD		10.552	12.4423							13.1836	9.73276	9.06382		11.1842	8.51954	13.2148			14.9096	10.8115			9.86761	15.7797	13.5864	14.4175	9.7751	14.5298	11.722	13.3372	12.4766			10.4176	9.07661	7.91626	7.6825	9.78066	11.8671	11.1914		12.0035	13.4982			13.4798	8.07797	13.9047
FADS1	48.1335	38.2356	47.6397	53.0908	32.9691	47.959	71.9765	37.6642	59.7161	50.6975	59.7047	76.3848	40.8986	24.1296	53.6874	60.9988	48.8498	36.6481	46.4072	55.8678	33.294	44.868	72.2626	40.7285	55.4851	49.1394	55.2024	74.9992	38.6477	27.4202	55.6082	65.6689	45.0312	38.6933	46.5739	48.9119	29.5987	47.9539	70.4254	38.385	62.1514	46.5873	53.579	72.679	41.7728	27.9751	54.9671	72.8248
FADS2	18.0265		20.7865	14.0759			21.0528		17.3499	15.5632	18.8783	23.1359	14.86		15.2608	17.6721		12.711	19.0569	12.7092		12.9925	20.944	15.2086	16.5629	18.9106	17.9942	17.8291	14.6965	7.82583	17.1257	22.4045	15.3404		23.3111	12.1304		16.5189	18.2627		17.4192		14.4813	19.1224		14.1119	17.717	18.5912
FADS6	72.3074	21.2746	50.99	44.4896	31.6838	53.1249	62.3025	55.5427	51.7716	57.3394	37.341	54.1976	48.175	44.3341	40.3695	53.0648	46.5489	29.0775	45.3574	46.1288	30.6971	46.3632	62.1064	44.0048	44.965	51.8638	40.8219	56.3039	58.2201	38.563	44.4222	55.5164	43.034	28.3109	56.8058	47.9489	33.0558	43.5995	66.3243	69.6296	51.0056	56.3251	56.8108	59.6193	49.971	44.1206	39.6673	58.3591
FAF2	23.9882	13.7763	22.5461	26.7057	18.6371	20.8383	20.8224	18.8565	16.1693	28.3702	20.7893	22.9519	26.1765	13.5235	25.4458	24.6945	20.2436	15.6358	20.9607	26.2939	17.2738	12.7291	28.9499	25.3926	20.9343	28.2513	17.3651	19.4083	22.7382	17.8111	27.2148	28.2844	21.3184	19.9385	20.32	28.1747	21.1344	17.5908	24.4228	25.6319	23.005	28.5908	16.1731	19.1561	22.2254	16.8714	25.5884	28.2506
FAH	131.541	110.182	113.572	101.103	104.988	82.971	109.124	95.4022	101.296	114.569	129.891	116.873	91.8348	163.534	136.851	90.3168	126.224	103.779	115.909	102.344	96.0556	87.1878	98.087	102.527	97.0043	119.921	124.11	110.184	88.8046	176.621	123.889	92.9436	115.349	100.582	120.362	97.9919	102.677	81.1359	111.074	97.0424	100.258	118.606	125.518	112.837	93.7001	161.544	128.562	82.4946
FAM120A	37.6146	38.3543	33.3039	30.6077	43.1721	33.8135	40.7203	34.0869	37.6764	34.1519	31.6625	34.7252	32.0942	26.8678	36.8278	31.4001	35.3252	33.9649	36.9867	28.2569	41.9474	37.3885	33.9868	35.0844	31.6752	36.5793	34.3197	31.482	41.1804	30.9128	33.4337	33.6956	33.4572	38.2487	36.5401	32.2243	40.6625	37.4872	38.8888	37.7983	37.1156	33.9524	31.5179	33.2172	37.3674	29.9674	33.8447	34.8411
FAM3C	13.2083	9.26916		7.6297	13.9658	14.8545	13.0672	15.6191	9.65523	7.49771	11.3173		14.1906		12.7021	13.5135		10.1822	15.6807	10.7919	9.67868	15.2645	13.7767		12.5992		12.2034	10.2925	12.9285	15.5963		11.0562	13.8389	10.3846	14.7387	10.6671	12.1948	12.0052	10.8811	16.1734	14.9685	13.5694	10.9803	13.9988	11.7284	9.91137	10.4857	15.9666
FAM98A	15.2506	14.6977	11.6826	16.1788	14.5309	11.5732	17.5458	17.6103	11.0372	15.6206	11.9805	14.9418	16.6833	13.9876	17.083	18.7358	14.8991	12.2282	13.3949	16.7215	16.2988	11.5678	15.844	17.4613		14.1062	14.2529	10.933	19.2033	17.343	18.4666	18.9476	17.6327	10.6703		16.2755	15.8008	17.3929	15.4781	17.6573	12.6572	16.6327	14.193		18.2839	12.6469	14.5636	18.4729
FAM98B	9.22371	5.3945		3.08621	14.5596	9.39475	6.92088		10.7658	11.9195	3.84905		10.9063	1.71862	11.5964	15.8507	9.41771	7.9211		7.57343	6.89161	5.19796		9.9734		9.0583	7.28897	4.07915	12.618	6.66448	8.11427	13.9514	9.48203		7.80982	8.7725	9.21495	9.08757	8.1694	8.23848	8.32408	9.48223	9.75587	4.82912	11.4905	7.9722	7.21396	15.6126
FARP1	97.7011	57.5324	83.0489	57.7269	50.4397	118.865	112.656	201.698	73.5831	88.9575	76.586	77.9109	78.6366	91.5631	129.787	141.919	107.991	59.1349	94.3127	50.6694	76.1732	103.802	83.3709	137.972	66.4222	94.2876	56.2103	68.228	75.1687	64.7937	75.1095	85.768	62.4295	42.2369	65.3765	66.7483	77.4243	75.6337	112.365	135.996	45.399	87.9472	69.2352	66.8442	79.0523	58.1387	101.315	81.8756
FARSA	88.2808	86.6421	94.7611	90.438	116.46	95.5205	101.647	87.9239	98.9798	104.824	91.4955	86.0318	105.382	73.1771	108.791	138.323	94.0554	93.8711	94.1727	94.4545	133.63	91.8751	111.73	84.3335	106.423	112.316	86.6399	96.2064	117.473	69.479	107.33	124.38	96.9809	84.6387	92.7759	83.5158	120.01	98.7473	94.4798	86.659	98.5239	107.155	91.4505	94.6273	111.668	75.2948	96.7082	138.335
FARSB	79.6164	81.3718	66.0954	31.2342	75.806	51.5166	57.1706	31.2574	63.8681	46.9423	80.1871	67.0994	55.5536	83.351	62.843	68.7924	77.8978	72.3987	56.7017	47.8331	81.9774	49.1237	61.9161	37.4326	65.5923	46.6354	70.5561	64.7695	50.949	87.609	58.8962	58.7035	81.1753	68.1067	57.1833	47.4522	74.6748	46.8765	52.224	33.243	66.2693	41.2677	69.6386	60.6536	45.3655	83.6755	59.8148	57.87
FASN	548.445	615.67	668.145	432.75	427.857	719.774	492.586	509.702	875.287	466.831	647.101	1164.9	384.679	561.56	403.267	660.934	557.982	615.837	644.494	421.735	433.375	691.558	482.877	492.634	859.88	456.758	662.549	1207.36	379.04	611.741	380.924	652.307	543.424	622.185	663.205	428.794	433.705	698.887	499.916	506.257	855.563	449.209	665.953	1191.8	375.799	577.881	393.067	655.802
FBL									16.0988									14.5252											19.9976													18.9348	10.4787				14.9994
FBLL1	13.0184	24.311	23.7522	11.1486	8.1325	16.1434	21.5244	18.3132	21.7016	26.3208	34.032	22.399	20.4367	30.6655	35.1698	34.8019	15.0087	22.0705	19.2737	14.1378	18.2788	16.9811	26.0995	21.6926	18.0255	29.2037	33.6407	20.8733	22.2521	23.201	35.5502	34.5699	22.9027	19.7913	15.786	14.1469	20.5915	14.3544	22.8047	17.3736	13.5994	27.4915	23.4938	17.0977	28.3391	20.2927	31.2766	34.4122
FBP1	432.616	474.129	515.92	382.904	276.535	356.124	379.792	344.308	379.091	462.916	381.903	356.214	334.432	489.698	447.441	454.258	414.923	495.481	535.177	395.048	276.105	374.419	407.537	345.743	384.628	464.201	398.573	414.969	376.549	534.644	455.899	437.295	405.32	491.378	565.69	406.98	308.92	392.778	425.672	351.306	374.048	479.886	398.715	441.85	350.758	531.152	460.446	456.803
FBP2	33.7026	32.0971	27.8378	28.4882	21.5378	29.1003	40.539	32.1799	31.2375	32.6642	35.1672	31.4437	21.9363		38.8918	39.7553	36.2314	35.4583	45.8837	22.1882	22.3224	28.564	33.9095	21.9738	30.2343	32.4229	33.2416	41.8389	21.9517	11.9658	38.2949	37.8883	25.8897	36.715	35.8876	23.3774	25.3358	33.1905	34.6358	21.2188	29.326	35.933	28.1284	26.5772	23.5149		35.972	31.7084
FCGRT	26.9656	15.9186		13.6377	14.641	19.9383			22.5819		17.3212	19.2712	16.6528	33.48	23.2819	18.301	20.9382	21.5446		11.3932	15.7788	15.9141	16.0354		27.1473		16.375	16.1128		36.966	19.821		22.8633	21.4261	16.9679	7.94606	14.8763	16.9551		13.5786		13.8128	21.1751	22.394	9.77226	34.6078	19.7409	16.4217
FDFT1	74.7953	68.7228	92.542	76.0589	34.4593	91.2336	119.852	96.8697	147.081	77.5611	80.5334	122.847	89.5394	72.4898	123.038	129.295	73.4308	68.5656	92.0553	74.0028	32.9201	96.2728	119.04	92.2573	127.883	77.9855	78.4401	97.2949	83.0255	66.1653	122.176	116.893	68.3419	67.2155	97.6364	81.1862	33.7228	93.3593	111.36	90.7825	141.469	92.1766	85.0075	102.451	88.2876	65.4743	128.233	107.543
FERMT2	47.8358	52.1597	48.9918	61.4983	54.8289	46.5688	53.999	50.8239	40.6873	46.0472	46.449	44.9506	47.3684	44.3818	37.2598	54.7286	48.3807	49.3999	42.8949	53.5283	53.1301	45.6117	59.6996	45.7458	48.0738	61.2521	53.3693	55.8264	61.6134	46.0376	53.1232	55.0643	44.4223	55.3163	43.2338	62.0742	61.5858	46.4444	56.0888	53.1621	49.563	51.8159	48.1703	51.7248	56.4329	49.5007	45.0467	47.0788
FERMT3	11.7053	6.42366	9.21665	13.3473	10.9362	11.6817	12.3251	10.9557	10.4424	11.6973	11.9508		8.89396	6.4846	7.60361	8.01694	9.95504		10.0129	13.3732	7.84894		8.3144	8.6376	7.73313	17.1633	11.9247	6.72868			9.00195		11.3138	10.2018		9.13003	13.9446	7.30454		12.8806	8.42467	12.6548	13.9429	10.2084	10.395	9.93552	10.1269	18.4559
FETUB	22.8797	11.4635	15.6203	24.3195	18.1601	34.9532	31.1252	30.9415	30.8302	28.8456	38.7541	32.029	28.6774	15.6008	39.2567	28.0351	22.7412	13.2551	14.379	23.567	21.3053	30.3415	32.0945	30.6652	31.0441	35.9269	42.3597	28.8216	29.8413	21.6873	38.2217	30.4912	22.5898	19.5194	23.3776	26.1032	17.2781	30.5378	32.0051	22.9894	30.7494	28.366	37.0309	24.2181	29.3215	17.9243	40.3783	27.4053
FGA	171.577	124.642	130.721	158.757	289.912	201.222	162.458	146.631	143.286	203.655	109.91	146.516	133.351	191.132	167.728	133.499	158.112	128.585	133.479	159.687	261.318	196.552	153.241	144.587	143.343	204.878	120.711	152.927	137.084	195.784	172.421	136.02	165.982	137.479	143.77	160.509	280.378	221.244	165.268	145.667	131.509	202.169	122.484	150.063	140.15	192.878	163.333	124.233
FGB	98.8236	69.8629	70.5186	94.8883	143.52	98.2427	88.605	89.5487	66.9493	110.699	61.5736	74.8038	114.946	93.4219	88.6176	86.3978	96.3386	73.8968	74.6318	89.3987	141.684	104.448	86.803	86.1664	66.0627	106.283	66.4044	70.8613	111.014	104.432	90.4962	80.3827	92.4099	69.6124	68.6731	88.9524	134.616	96.4285	78.8638	91.8163	62.0733	99.5687	59.3336	77.8335	103.597	101.571	87.9571	83.7649
FGF22			8.68255		15.1818	6.20988	10.9654			19.0788	23.4898	17.7208	30.0239	31.0448	22.7264		11.6171		9.71095		15.1725			12.4649			22.5297	19.7037	29.3745	26.2796	19.4185	16.0213			7.65958	6.11576	12.8807	6.29925		12.0069			16.5628		16.9225	19.0419		5.39131
FGG	57.7676	48.5946	47.0179	61.1349	93.3005	61.2838	58.859	47.6498	45.2731	66.5362	43.7626	48.4885	58.7947	61.8685	55.7575	41.4145	59.7381	45.7561	40.109	64.9942	90.9623	68.4819	59.5302	46.1873	46.4159	70.8151	45.0366	50.026	58.8944	65.6941	52.5782	38.4614	62.4876	46.8439	46.4875	62.9189	92.6079	69.1762	55.0044	48.7138	44.1483	68.8847	41.7193	48.6192	53.7891	60.6657	52.2619	42.112
FGL1	17.4128	13.7655	19.0028	15.9907	20.9002		14.1268		16.8682	15.1804	13.9669	12.0198	17.9475	28.3779	11.7723	15.4666	19.7067	11.8191	22.56	16.6755	18.4259	15.1017	17.0531		17.6283	13.0242	15.8908	13.1547	15.7052	17.3106	9.05384	13.2513	19.2298	14.7541	17.2441	14.144	20.9156	17.2811	15.9872	16.9475	11.4517	15.2466	15.0063	16.4751	12.7162	18.3795	16.5513	17.0544
FH	54.0258	53.2903	49.4055	71.9963	45.7233	47.5327	40.5995	49.8132	50.8462	40.098	47.653	48.4856	36.5879	60.5742	51.8457	47.4152	40.085	59.3102	51.1022	70.542	49.256	46.6267	47.731	53.0299	43.6592	44.0067	54.9931	56.2149	40.1201	58.4287	49.0626	43.0021	47.4893	53.7358	55.9111	66.5291	45.933	48.376	46.2191	50.2117	49.9951	40.9375	52.1819	55.4543	42.6315	57.9627	48.1818	47.0512
FHL1	4.49436	7.79304	5.72428	5.98871	9.71188	6.05162	5.80253	8.48779	12.2567	6.90593	6.4148	5.33924	4.43103	7.60851	3.98966	11.1121	6.19666	5.90524		7.7747	8.64356	4.89467		9.59117	7.8093		11.7879	5.84009	7.47438	5.42594		9.13115		4.70941	6.5013	5.96602	7.19	8.42163	6.18253		9.16833	8.47526	11.7975	5.68687	7.65105	10.9696	9.39118	8.60076
FIS1	34.5058	47.2309	40.0842	48.6816	44.1715	43.6313	42.3017	35.8639	45.7724	47.5001	45.2289	42.7729	36.8428	44.9026	32.1113	43.8751	39.3238	44.0661	47.5136	52.7462	48.8561	43.8935	41.3332	34.2393	53.8332	49.0857	47.2131	45.1142	45.694	49.0454	38.8343	37.3056	41.8356	48.08	48.2338	50.8981	49.1785	41.5333	44.9756	39.2304	52.5714	43.9775	47.5641	41.741	44.8483	38.8123	41.0639	33.6164
FKBP11	33.586	35.1693	32.4169	40.9811	48.412	30.8811	45.4684	37.6255	48.9588	42.4225	48.7864	35.6056	38.3546	35.1225	47.7635	46.007	33.1849	34.5239	30.636	46.4829	60.2105	37.3394	52.1884	47.3702	45.0729	42.8845	49.4921	49.8342	49.3852	51.7784	42.1514	40.3131	43.6751	40.4775	30.1624	42.4981	56.3481	33.23	49.8225	50.2941	51.6723	50.2638	40.1693	51.0255	48.7587	47.2029	50.0379	40.5735
FKBP2	95.681	92.1822	71.3917	69.7264	67.9067	59.4722	105.576	57.3992	103.078	96.8421	98.107	113.188	72.3104	262.747	103.008	77.3905	89.5339	86.2214	68.2284	67.2762	79.3499	65.463	93.1596	75.5821	127.123	89.2623	144.675	127.589	78.1544	297.526	107.52	87.5055	69.8579	80.4734	90.8018	67.3379	72.7906	76.5208	100.193	82.8512	136.705	90.4283	144.681	132.539	61.2034	253.877	124.143	87.0403
FKBP3	9.73335	14.358	10.1817	14.7598	20.7295	18.2233	18.3666	23.6953	11.6864	17.7346	10.0461	13.5304	13.7639	10.6548	13.9936	8.52893	11.3771	10.0712	7.40782	17.9995	18.1422		16.6444	16.4414	10.2241	14.115	11.9705	12.3439	14.0801	12.225	10.9454	7.95611	12.1598	13.4862	7.41593	15.6969	20.5222	3.7504	13.8336	18.3871	15.6574	15.6396	11.9605	11.3632	15.7985	13.5749	8.05054	12.5279
FKBP4	29.9854	25.7788	23.2942	26.4981	29.6314	26.7712	23.6754	26.0056	31.3939	26.195	26.4348	32.7131	28.0527	31.4715	28.2483	29.0818	27.9324	25.8204	32.6471	26.2535	27.4472	27.6243	22.9313	24.1359	29.8948	22.6264	25.8713	31.114	25.3587	33.2674	26.3789	31.6511	28.2324	22.5076	28.4826	31.9497	30.3272	26.5776	24.5987	23.8707	28.623	24.1703	30.4102	35.2176	25.6026	31.8993	26.3877	32.6386
FKBP8	19.2595	15.5951	22.503	14.4854	19.4448	16.2939	21.3018	27.1124	17.6109	17.6978	13.6376	16.8872	18.8627	11.6427	23.864	18.6274	23.6778	17.8542	27.6671	15.9842	15.2176	23.9027	25.4347	24.0754	21.0097	21.1475	19.2959	19.104	19.3769	14.9578	23.3041	20.1497	20.7517	15.8678	24.4758	12.2769	17.2411	19.165	20.7479	23.7833	16.0841	14.6178	17.3864	19.061	20.4883	17.1553	24.3316	22.7061
FLII	6.48532	11.8135	7.49105	7.90332	9.38727		9.6245	10.6013	12.5152	7.14454	8.52555	8.96469	7.37846	18.3276	12.2929	15.9971	9.07283	12.3742	12.2211	7.82205	5.92991	9.57251		10.5622	5.73151		7.3765	10.4126	11.0084	5.00029	7.79596	11.8729	6.3936	12.1352		7.48491	9.16896	9.59791	10.7969	14.1363	10.4116		9.65905	9.16156			11.5972	14.1001
FLNA	18.7055	19.9859	8.92973	11.6355	16.8043	12.5606	16.5848	22.3684	19.8987	14.1975	15.1506	13.3266	13.2325	15.8306	18.3231	21.1941	18.9836	18.9005	15.9809	11.2543	18.2018	18.8923	18.6217	23.9161	19.3276	16.4111	20.5772	19.7823	13.1347	18.6803	18.8339	17.2944		20.2992	12.9472	13.1319	15.7781	15.271	13.472	24.1364	17.2222	14.3203	18.0006	14.236	15.6421	18.4576	21.4695	19.5919
FLNB	33.4596	47.1651	32.7906	33.9604	34.9824	26.9518	26.7529	28.575	28.4221	29.963	29.3342	27.7029	33.7053	35.736	29.4112	27.2	31.4305	50.5456	30.6144	34.1392	33.9502	25.0717	31.1347	30.2056	28.5863	34.2164	37.8734	30.7973	33.8798	32.5	32.5785	36.0874	29.208	51.8818	34.1819	35.327	30.9368	25.1366	29.2714	28.8192	32.7294	34.185	33.2397	32.6477	31.699	34.2112	31.9665	35.6053
FLOT1	15.8358	15.6402	9.60327	9.40061	13.479	9.53694	11.1736	7.17971	13.5517	11.5221	14.5471	12.8148	11.5084	22.0477		10.1851	14.5464	16.7497	12.5913	12.8684	12.5857	8.9374	13.0282	7.40992	10.4749	10.8814	13.8075	14.8061	12.8658	22.2652	9.15057	15.3822	17.4773	15.6779	12.6637	9.13969	12.5133	6.44368	11.662		16.1434	12.7595	12.2722	14.8055	15.9433	17.7068	10.641	14.0395
FLOT2	14.2479	14.5015	11.1975	17.506	19.1898	10.7253	13.7642	11.0823	13.3182	16.3529	8.64814	8.89366	11.7752	8.86246	12.9161	13.7108	13.4948	15.5071	13.6673	13.7947	15.3996	11.4592	13.826	15.8292	11.9783	17.2008	12.2708	11.9636	17.2833	9.06444	12.5888	15.5015	13.6215	15.6247	8.78283	14.3481	21.8862	13.2063	11.8467	12.1854	18.2054	13.2927	12.8344	12.6122	16.0579	14.3389	14.928	14.5191
FMO1	1275.81	1183.78	1523.92	1321.84	938.476	1252.38	2026.83	1062.1	1758.59	1500.73	1332.72	2128.63	1163.7	1230.74	1974.08	1553	1322.35	1166.88	1479.49	1329.8	941.273	1257.18	1952.86	991.204	1637.73	1469.13	1223.45	1998.73	1197.62	1374.78	1848.05	1590.03	1296.35	1235.4	1541.57	1330.9	973.601	1147.83	1984.4	1010.89	1737.49	1578.35	1209.14	1906.57	1113.31	1322.15	1933.03	1475.84
FMO3	407.636	327.586	496.577	536.82	257.157	597.35	563.115	314.431	403.8	721.96	356.221	250.276	364.308	487.842	357.071	271.885	382.008	321.723	520.865	538.441	288.026	578.88	524.14	324.54	373.359	709.269	346.853	278.349	406.424	457.048	370.458	302.022	367.79	339.033	507.998	504.239	276.177	587.241	527.215	273.282	400.509	687.474	364.533	249.525	379.554	456.005	346.935	269.357
FMO5	441.823	361.257	512.114	281.192	305.067	346.691	676.323	428.396	639.289	353.488	590.35	661.081	368.767	451.216	604.058	521.776	458.151	372.053	510.597	242.569	285.907	333.92	648.013	439.734	615.479	373.893	587.086	668.89	353.197	447.945	575.739	558.743	451.522	305.78	533.634	215.309	252.111	288.881	554.973	394.363	598.751	352.542	505.338	606.115	323.04	383.157	542.02	515.464
FN1	26.8328	27.9261	34.9716	26.9822	27.9663	27.0757	36.6714	37.2349	38.9401	31.4255	31.8271	30.3598	31.9853	39.1095	37.0516	34.9697	31.2013	28.7235	30.7554	28.8861	26.2316	28.788	41.8989	38.465	38.1109	37.012	35.1617	35.5726	31.4463	33.0792	33.4742	38.2423	22.2216	30.4583	35.6757	29.6446	25.2924	33.9692	36.159	42.5876	37.5242	37.8383	33.1087	36.3785	35.7142	34.0553	38.4623	33.6854
FOLR2	26.1414	27.0046	28.915	25.5108	19.3494	25.0248	27.8223	20.881	30.144	23.928	26.4169	25.2291	20.5736	32.1595	22.9191	22.2679	23.0886	27.4611	32.928	25.8143	24.2407	23.5474	34.7608	26.836	24.5279	33.2178	23.0158	26.3027	23.6382	30.4735	21.4166	25.5678	24.5953	27.2053	26.31	30.2269	23.8521	24.6468	35.3271	19.7183	23.7898	22.7121	30.0422	27.5083	24.4243	32.0891	32.6609	34.6791
FTCD	109.311	132.22	106.885	114.258	108.861	117.906	96.2328	88.9829	118.824	107.727	114.232	133.13	110.004	129.471	89.6499	97.677	108.148	144.355	100.131	109.934	103.573	114.144	96.9234	94.8431	122.018	113.243	114.854	136.716	109.277	135.823	90.055	105.148	111.965	144.729	102.673	116.447	109.802	113.893	96.2349	89.3322	119.245	107.534	122.774	133.055	106.525	144.705	88.0179	103.08
FTH1	20.2559	43.2088	20.1855	24.7939	29.4612	46.1726	34.2777	32.8257	36.9177	38.3353	39.4599	46.2019	38.7493	29.5641	41.7267	24.9462	19.5028	44.9265	25.0558	25.5968	24.3413	44.3906	32.9441	35.0638	37.3374	38.8784	37.8292	42.4607	35.8538	29.3525	43.2339	26.286	20.1603	41.3208	20.4398	24.8384	26.6425	48.1231	31.9899	35.794	37.8926	37.8481	35.2853	42.4663	36.759	33.5108	41.2521	24.6276
FTL	190.403	243.503	144.642	203.364	235.515	277.354	164.023	217.857	202.517	172.463	218.674	193.586	263.623	295.721	258.512	231.809	200.859	265.942	151.285	204.58	231.19	272.652	163.542	209.915	211.55	197.044	229.642	209.599	286.584	298.995	288.337	279.196	221.912	267.247	155.722	196.592	230.334	271.367	147.104	214.72	194.585	197.648	240.454	203.562	278.359	297.56	265.345	243.458
FUNDC2	17.9913	18.5313	16.7458	14.3291	15.501	14.9007	15.2622	15.9403	18.503	9.72639	12.4573	15.2109	15.7371	7.70124	13.8945	16.7432	17.9409	16.2641	17.6942	13.5327	15.2383	13.7971	17.5491	15.2926	14.3082	11.38	15.9042	14.2487	16.5113	14.7639	16.4917	17.6031	17.0807	16.2142	15.1131	15.328	19.6239	15.9453	13.2436	11.7371	19.5232	9.36374	16.8182	18.4706	14.8106	6.99211	16.7939	18.4018
G3BP1	2.15557	4.74914	3.98942	7.9929	9.45884	7.71666	11.0336		12.0162	7.79515		8.14509	9.35818		9.57509	8.63761	6.51519	6.57572		3.97203	9.33065	7.54043	5.76894		6.12281	6.15756	2.79046	6.9549	9.86595			15.3835	4.475	5.43769	5.91317		8.06123	8.9498	3.18242	4.79816			5.61499			7.4306		5.17724
GAA	21.2024	18.2013	22.633	16.7331	14.3652	20.824	19.4474	19.5303	15.6705	16.802	18.1238	21.4645	19.0056	25.3787	15.0329	13.7628	21.0839	16.9156	23.5163	16.9065	14.9796	18.6057	15.0582		17.8326	21.2521	18.5935	15.3061	22.6125	23.3463	15.8575	26.2191	19.7386	18.0474	20.4942	16.7114	20.5214	13.5125	17.7286	16.4365	11.4913	19.0183	14.4488	17.8419	20.1207	21.5086	18.5762	17.143
GALE	8.13455					5.95708			5.86803	4.6903		5.37374	7.79007			7.15256	6.76785	4.83505	4.96133		7.19726	6.88113			7.59693	3.62275	7.26703		6.08985	5.03752				5.12067	4.57209	5.67784		6.58404			2.70574	5.65903	6.47335	4.78808			4.80235
GALK1	38.8713	29.6301	33.7484	34.9918	41.1412	45.9673	29.5412	35.8787	40.4147	37.7549	36.3334	40.2904	39.5636	46.1052	35.4533	37.7584	34.1072	27.8799	30.699	35.238	45.6515	39.9699	30.8791	41.4941	39.1691	31.577	34.7973	41.0614	36.3062	47.7609	34.0187	34.8546	36.2094	30.5992	31.3944	33.6229	42.1411	37.002	27.3873	38.9518	36.7235	29.0807	36.6454	40.7012	39.7924	46.1268	36.9895	40.4633
GALM	67.8231	74.8304	66.3754	68.8195	59.6725	77.778	79.937	62.9008	70.4451	75.0676	70.7203	86.0024	67.0828	109.062	63.8218	59.6315	65.1246	76.24	72.6091	64.2799	69.6228	81.2855	77.8521	61.7592	81.4961	68.1767	69.9823	79.1887	74.1841	103.576	74.2497	56.2911	68.2809	67.6067	70.3158	70.801	66.0355	78.8953	77.5791	62.0138	74.1879	67.5022	74.0417	84.2219	70.7792	110.16	68.1608	64.6917
GAMT	27.42	25.3738	26.666	23.008	22.2655	23.2545	24.199	19.3092	22.59	25.8521	29.8876	25.3387	23.8335	29.1998	23.2532	19.7249	23.7067	19.8489	28.0826	22.9756	19.9142	25.0997	19.8526	24.2371	29.1628	20.8913	27.8245	22.4979	24.5458	30.08	22.0219	19.6156	20.3421	17.1182	16.2536	21.6546	19.7728	23.8868	17.2391	26.9853	25.0295	27.4067	26.6607	24.8835	25.6963	33.7998	28.7785	22.3272
GANAB	151.324	116.506	142.098	140.899	126.726	138.154	153.287	152.692	147.14	170.671	157.054	155.411	116.678	175.559	153.528	127.427	143.795	110.144	152.721	139.443	123.836	141.487	154.463	144.731	131.888	155.179	170.33	153.213	111.602	188.044	153.785	133.606	135.49	108.645	146.797	130.236	131.897	139.374	158.495	135.73	138.884	165.934	169.068	143.607	121.355	177.315	147.957	136.86
GAPDH	1585.91	1569.42	1612.38	646.102	1631.3	1171.02	934.409	879.28	1865.82	853.952	1713.18	1579.59	728.603	3004.35	1176.27	1364.37	1513.41	1586.09	1859.21	638.353	1619.76	1237.69	1047.51	940.78	1895.48	968.852	1895.28	1858.19	665.319	3220.87	1120.91	1428.59	1518.21	1457.76	1837.44	703.249	1795.47	1102.16	1018.02	896.02	2000.93	926.964	1922.65	1789.62	731.408	3066.57	1190.97	1523.61
GAPDHS	103.736	77.7846	166.287	29.9926	191.478	152.789	73.7865	118.044	161.367	81.8267	129.681	116.631	58.5353	181.268	108.091	136.941	110.069	75.8161	150.252	33.5603	140.93	165.08	77.8204	138.508	128.904	98.948	134.131	130.542	49.9578	230.162	125.212	135.494	112.608	65.7771	182.602	32.7752	166.641	157.309	78.9981	136.558	164.778	76.357	134.947	135.65	53.4013	211.058	110.45	136.501
GARS1	26.9383	20.0201	23.1431	19.8987	17.2566	20.7592	13.4543	16.353	22.0369	20.0784	22.0643	23.9769	18.1947	26.9149		21.5576	16.9233	14.2432	20.0942	19.656	19.6358	21.0689	18.0372	23.7871	21.4509	21.2862	21.0335	19.7664	23.0095		23.6567	26.4487	24.7955	19.9628	21.9692	22.7575	16.8513	16.5651		16.9541	22.6335	14.082	20.7552	26.0701	24.8203	29.2548	19.9341	28.4138
GART	17.8959	6.01826		13.4546	21.5942	17.4371	19.1527	20.8062	14.1706	16.8086	11.8937	17.766	19.7033	18.9466	10.7921		15.9544		16.2174	14.023	14.508	18.9406	15.4994	19.4427		16.6541	14.1768	15.7849	18.0623	15.4976	15.4143			15.0077	23.945	15.3605	18.0297	23.276	23.1005		14.7931	15.7983	16.4468	15.9346	21.1269	15.6182		15.295
GAS2	29.3822	37.8715	25.3946	27.4592	29.2404	29.3027	29.7467	23.7501	25.1428	23.4626	25.9889	31.0995	21.9863	21.2199	31.9621	28.6802	30.51	39.3161	28.485	25.8439	26.6504	23.8359	30.402	24.9335	24.7896	27.0718	29.629	27.7257	24.0918	25.4969	28.114	29.3602	28.9405	37.6918	24.7544	26.0286	27.8598	27.3834	29.605	21.4666	22.8224	24.0864	28.4089	26.1982	25.9802	24.3461	32.5145	27.9811
GASK1B	31.7867	20.7957	20.8806	13.3601	21.1131	9.10589	15.5043		30.6795	16.7366	47.8158	57.3385	17.6254	33.9803	23.0566	21.4229	20.857	17.435	20.9825	15.6115	25.6755	24.2294	20.2685		31.0397	12.3029	45.7188	33.8139		45.5765	20.623		31.5492	14.7268	20.1368	14.508	27.7744	20.8344	20.9848	14.6107	31.0703	18.2302	45.5799	34.2443		52.2652	19.4277	16.4667
GATD3	19.3629	14.4903		22.403	21.2727				21.9808		22.8896	19.9929	17.9421	27.4158	18.6765		21.9555	20.5868		23.8301	17.0912		19.8829	25.818	23.0869	16.8052	21.2121	21.3276		36.1078			16.2156	14.2347		21.6377	24.1014			20.9479	19.7694	20.8198	22.9153	24.1439	20.9635	26.4635	23.2668	16.6016
GATM	58.5788	74.7178	44.3007	78.1998	56.4394	65.3338	74.3569	76.5658	47.7659	57.9686	101.199	66.6178	49.4393	63.0387	72.8995	71.0617	56.0687	73.9313	41.7464	85.5755	39.1746	63.9962	74.1727	78.2532	52.1328	55.0143	101.99	59.2909	56.1824	74.3767	70.91	61.8769	59.5034	91.117	47.9578	92.0031	49.811	70.0721	75.107	75.2492	59.8791	46.5352	99.4913	62.8586	51.482	71.2594	74.4696	80.977
GBA1		16.2656	14.1275	16.6627	9.8557		21.2787	19.5812	20.4924	18.443	11.9923	24.2982	17.7822	21.9324	15.605	10.8891	15.7093	16.655	18.8622	15.0707	14.9681	13.5561	25.1577		18.7093		19.8507	21.1757	20.2404	22.2675	16.9889		18.6014	20.3135	16.9491	14.2237	13.545	21.1804	22.0989	24.8274	15.653	12.1724	19.0089	21.2444	17.7182	24.243	18.7413
GBA2	20.5587	23.5672	25.406	21.8914	21.3125	37.257	31.9853	33.4768	32.3852	26.5403	25.9879	28.9147	25.719	29.6861	37.6482	33.1721	22.8384	26.1476	20.8241	24.9812	23.542	29.7039	34.1669	35.0957	37.9381	30.4792	27.2931	33.9962	22.643	31.333	39.4001	28.104	23.2539	21.524	27.085	26.697	26.1251	30.0635	36.913	37.8445	29.2897	28.86	25.5968	30.667	28.0151	31.1822	32.3556	29.0417
GBA3	37.9451	38.3975	31.4609	29.1313	27.5423	48.4444	39.709	34.3352	40.9453	33.9896	25.6197	39.3795	27.8488	29.5602	41.0556	47.21	36.5078	42.0973	38.3598	34.8992	29.4152	38.4879	48.822	25.765	42.3838	32.5035	39.7335	59.8273	34.2721	38.9467	35.478	41.2176	35.7511	43.0195	32.1517	32.5296	33.5708	35.319	35.9622	42.481	39.4431	37.3656	40.8851	55.1427	37.6697	46.5419	44.0578	44.9331
GBE1	50.6439	59.3624	62.3202	55.0866	59.2563	61.1192	51.1349	43.722	69.1464	57.2302	80.0605	95.5511	67.86	75.0526	65.3122	64.4582	51.5678	64.2616	65.4117	53.3385	62.1663	64.5667	68.0241	47.895	75.2447	62.4248	91.891	92.3734	75.3468	86.5243	65.8304	64.837	54.4207	63.8975	52.1154	53.9961	54.7554	69.7447	50.8712	61.3103	82.4733	60.7396	90.3153	94.7742	76.1517	80.1529	61.9612	69.2378
GBF1	4.01905			4.38089	5.15954				4.1628	5.65212	5.16637	3.03352		5.58364	5.87143	4.25866		4.59743		4.87851			3.18428			5.40534	2.31316						4.92843	3.12139		5.08924	4.57703			2.64275		5.19156		3.7618
GBP1		5.14088		4.691							9.05628	3.88262	1.94191	9.89277				5.29749		4.85937				3.65962			12.5666			14.1387						5.55354	3.77739						8.98061			11.7348
GC	59.7138	41.9846	59.1073	70.8408	52.712	62.3797	65.4107	79.4028	66.5998	78.9124	55.2879	56.7293	62.7343	68.2438	63.2945	62.0317	62.1267	43.8168	59.3442	72.0572	53.8429	59.209	68.0499	72.2231	65.7226	84.2948	63.4661	63.1224	63.1877	52.9802	69.1129	55.9529	72.1162	39.4543	53.4079	76.7103	50.0093	62.0768	72.5895	75.4807	65.4192	83.7153	62.8576	63.0007	65.2091	56.1246	65.4682	55.8951
GCA	12.0856	15.3625	13.6495	17.5378	14.1639	22.3496	18.9615	23.8874	12.6412	19.4597	24.5275	16.3381		24.1216	19.1407	18.1871	9.75754	13.0039	10.4625	15.7946	14.3835	21.0273	16.3476	19.0435	15.6998	12.8531	16.0647	16.6171	12.8101	26.1802	18.8591	15.0451	13.6992	10.405		15.9034	19.7818	12.1324	15.5668	18.521	14.9781	13.7502	17.1706	14.7458	16.1549	20.6776	21.7542	18.2219
GCAT	29.1001	34.7253	30.6849	34.2833	30.1622	31.7819	39.9236	37.4763	26.6782	33.9515	35.1993	30.8174	38.1877	26.3747	31.6504	34.0588	22.6788	38.3385	28.439	41.6977	33.185	34.5744	39.5584	31.3496	28.5751	29.6994	35.0051	27.302	36.4685	23.8388	30.5165	33.7472	20.8975	34.5144	27.5941	37.578	29.3528	37.1598	37.9145	32.6652	21.1729	33.7582	37.2338	29.5972	31.4677	19.199	32.0196	31.888
GCDH	42.4362	49.7489	51.6226	21.7805	28.9682	40.5392	36.2642	31.7071	37.6879	24.6153	45.1895	37.5896	23.3904	67.0774	33.9021	36.2745	42.316	57.2382	54.0786	21.068	29.5961	44.2661	29.1662	32.2133	35.347	27.2228	45.3536	32.0369	25.1785	77.3243	27.3107	36.9823	51.6671	47.7904	48.2466	17.4874	29.0878	41.2376	31.8871	32.5403	42.4145	28.2833	42.4614	36.1814	23.146	75.787	31.6627	28.414
GCKR	31.5256	32.3763	29.4952	27.4352	29.8016	33.6944	33.5806	30.0665	31.4809	33.8882	36.8764	34.0026	31.3895	24.8782	35.8353	34.3481	32.0743	33.4346	29.4346	27.7864	30.4436	31.4438	34.8291	32.2325	31.1023	33.2158	35.3479	39.1576	31.0246	25.3606	31.4187	37.1512	28.7532	33.0124	33.0876	27.8538	27.6917	32.0377	36.2758	27.8816	36.1034	32.3454	34.5108	30.5947	33.2794	26.0606	36.7723	36.831
GCLC	25.372	21.2769	24.2539	19.3819	16.7341	28.7342	21.3017	25.7942	23.6533	22.4	15.9673	21.5228	20.1546	23.1258	27.7903	21.4843	21.9261	20.763	21.2853	23.9432	13.4938	28.7956	22.1158	23.4848	24.0775	24.6387	21.3306	25.3237	25.8566	26.2629	23.2773	26.8957	27.585	16.7415	24.8335	22.7149	16.3934	27.9065	19.9104	25.7999	24.4186	22.8692	24.2586	23.9718	22.6828	26.6484	23.9086	21.8737
GCN1	31.9344	31.1531	30.9326	29.2137	28.8474	35.7489	33.8917	29.8132	32.4171	30.9233	30.7217	25.7614	28.8211	24.8427	28.53	30.1861	27.1126	29.4145	29.3037	30.1983	32.1197	27.7044	34.7817	29.0841	32.2149	27.8975	28.2658	25.3273	32.1862	22.8146	32.5258	30.3515	26.9943	29.8298	29.0644	26.3823	33.7671	32.7211	33.7806	34.4841	32.7249	32.0481	26.6774	26.098	33.0416	22.2971	31.5222	33.373
GDI2	50.7232	57.4391	50.5892	54.5921	46.9269	55.1778	49.2894	51.7345	52.8572	51.8189	49.5029	56.0808	48.7379	62.0284	51.9467	51.7939	47.0146	56.2169	42.3672	53.0248	58.7081	51.5472	40.9413	53.2527	51.6043	54.1778	56.0205	51.7284	47.3107	66.4876	52.3337	53.2541	50.3682	57.312	49.1499	55.8703	56.0915	54.4201	48.04	51.0542	47.9896	55.492	49.0764	50.1229	51.149	65.0025	52.2995	48.0283
GET3	35.6789	34.7481	31.7286	31.7441	39.6308	37.0976	34.9062	35.9589	42.0204	37.0282	35.0869	38.9406	36.4605	40.5585	39.8388	40.828	28.7408	36.6755	32.4882	34.4609	33.2126	36.7578	31.7066	39.965	39.4163	35.6418	36.3876	39.0421	33.722	37.5551	35.1748	35.8787	27.2321	37.416	28.8546	32.0546	35.0522	41.1264	38.1274	35.4252	41.9653	36.3171	38.793	36.2075	41.2423	33.8772	40.8608	42.7933
GFPT1	37.6734	48.3593	44.194	39.7169	54.1657	45.5508	40.67	52.5037	42.8862	39.0164	41.7724	42.3431	38.3137	52.1992	42.8406	39.6147	37.7539	46.9793	45.626	42.4918	56.7264	52.4844	42.8664	47.7905	39.8811	43.7099	41.4523	44.8544	42.3754	50.6697	43.4639	47.6761	43.0533	45.1275	45.4344	44.1409	57.4735	52.1854	40.5235	45.3537	46.6743	42.5184	43.0821	46.7342	43.1331	54.1258	44.9745	46.3478
GGCT	18.3909	14.6867	22.4153	16.2251		14.1043	19.8298	14.9688	14.12	13.4233	12.9563	15.6088	15.3088	16.4248	19.8572	22.155	17.0362	15.9375	17.8906	13.254	10.8522	19.7784	20.0866	13.6283	17.3706	17.458	18.4148	15.6671	17.3019	11.077	19.2028	17.9341	18.1052	21.304	16.7391	13.3985	14.0016	18.941	21.6601	15.2982	17.3464	18.7578	15.1417	14.8503	16.6104	15.8623	14.428	17.9557
GGT1	10.1741	14.8067	9.98581	14.7287	13.1439		13.051		16.9933	11.4789		13.0213	15.4674	15.7086	15.1873	16.5573	11.8277			16.6812	13.055	15.0983			13.1351	12.4331		14.5393	15.2282	16.1955	18.8408		9.66683	16.5241		15.7623	17.4542		9.84995	16.0364	14.4024		10.2238	15.7633	16.8384		23.5593	16.2047
GHDC														16.5922																13.8986																13.5528
GHITM	18.8953	16.7553	20.5827	25.0391		15.2707	16.0262	15.8744					20.0975		12.9522		16.6988	15.9339	17.7921	25.6015	19.6995	16.3371	16.6299	18.393	19.0834	12.3571	11.0098		18.0082			13.5912	18.0358	17.5554	15.4434	26.5662	16.4714	20.4455	16.5301			14.2023			21.3469		15.8176
GIMAP4	28.0331	21.6029	28.6829	30.7854	47.3278	31.4005	27.7854	43.2791	34.1079	45.9905	38.1135	30.6231	39.2663	28.1891	34.4217	33.3004	32.8184	21.2769	37.1607	29.8255	41.523	33.3512	25.1938	43.7747	49.7766	41.8725	42.4443	24.3939	44.3211	32.4678	34.2907	43.4909	39.1902	27.4465	33.9368	32.9715	38.871	29.3937	29.8684	43.229	33.952	48.6098	37.6288	27.7023	41.3061	30.6156	25.8684	33.4625
GJB1	26.7301	37.1932	23.9727	36.8872	30.2011	26.243	27.3566		21.7169		28.1903	34.6762	29.0537	20.2739	32.1919	43.2184	29.1399	33.7166	15.5023	25.8903	25.7248		20.7654	17.7042	11.7988	29.2047	23.3453	21.819	36.6565		26.0435	17.4592	15.7952	36.2149	26.0494	37.1107	18.3919	28.6579	27.1539		30.214	20.7721	11.8969	23.5939	38.5163	14.7603	29.0894	29.7306
GK	23.0109	12.3386	23.017	24.5163	21.2637	24.193	27.4657	23.7699	22.6835	11.191		18.7088	25.7595	22.4437	25.8083	17.9491	18.2207	18.6296	25.7026	17.2354	25.0146	25.3015	23.4093	27.6387	14.2842	19.1046	19.6402	21.581	24.1861	31.5793	19.6123		21.0361	16.8498	21.3511	21.5954	25.8623	29.1489	24.0845	21.1607	16.9398	20.384	20.5692	22.8002	20.5635	23.4694	22.9581
GLA	21.2205	14.3205	19.9712	24.8088	13.5546	24.5655	18.4644	22.8536	20.5122	31.0333	16.0392	16.6167	24.9654		22.528	19.2208	17.99	14.2292	17.7194	32.5097	13.9986	24.7395		19.8209	15.8534	22.1049	11.0999	10.016	21.8371	17.1611	20.1479		19.6595	16.4298	20.0728	31.7156	17.1399		24.3204	18.0192	22.3073	20.0312	16.2282	18.5172	24.8014			17.3388
GLDC	13.3838	23.0876	17.1775	17.8014	9.00257	18.2951	15.9583	17.9811	13.6926	12.0064	11.6124	18.0928	11.9936	18.1769	15.8841	20.1722	21.782	22.1731	19.2549	17.9934	11.2975	16.0509	17.5121	19.269	17.5897	17.5684	16.143	16.1943	9.61121	19.778	11.5653	22.6474	14.7227	19.8391	18.2636	21.2559	10.6113	17.2002	15.015	16.6713	18.6346	15.7255	16.8274	15.1058	15.5855	21.2974	16.535	17.8746
GLG1	20.8791	18.0052	19.2576	19.6607	24.6292	25.0716	17.5838	18.8174	18.4001	25.2053	23.0451	17.8496	25.7477	21.4762	20.6216	21.8801	19.1584	19.8378	20.9749	19.9738	19.6659	28.1026	18.9708	21.5235	22.6219	21.6847	24.038	20.5301	18.2437	22.5892	20.769	18.5294	20.1403	19.4466	25.0508	23.2949	25.819	25.7678	20.8742	26.1996	23.1831	19.6832	23.8066	18.8013	25.7204	19.2917	25.0081	22.3245
GLO1	87.2169	82.654	89.8225	84.5893	73.6161	79.807	70.7027	68.514	91.5182	82.2302	80.0929	98.3508	75.7572	63.6769	80.3732	95.7788	87.8314	80.1711	90.7169	95.1419	71.3058	73.1854	74.5823	59.7536	101.689	80.4856	84.3645	92.2775	78.0935	74.189	68.0505	76.176	83.4239	76.7935	91.4618	78.4037	70.1211	75.3762	69.8414	60.6289	95.4549	81.2529	81.7306	84.1061	79.9722	69.6844	81.6315	84.2103
GLRX	44.6455	50.3537	35.9211	49.6058	65.5041	36.2968	44.87	36.0258	49.6037	45.1861	50.6415	52.4558	32.5466	67.5742	47.5653	30.0217	41.4075	54.7362	45.8145	53.1031	50.9043	48.2504	48.253	54.0165	58.1786	44.6592	68.798	74.44	42.8792	79.0776	42.2419	28.2745	39.9549	58.1273	39.3885	50.5343	58.9396	52.3407	56.3163	54.6826	50.0372	49.1949	64.8952	59.9859	50.4553	85.2826	53.7273	33.9221
GLRX3	16.4186	18.4732	17.1783	24.675	22.9768	23.2578	25.6155	26.1937	23.0877	22.2081	24.2867	26.2798	16.484	27.5404	20.543	12.6632	13.7709	17.4151	23.4864	18.1716	23.3429	24.6322	27.4832	26.3671	18.3512	25.7692	24.3586	29.9315	22.6446	26.8427	21.8263	20.7201	16.4739	22.5588	8.93591	25.6031	20.1409	27.415	25.531	20.3758	20.6608	21.6967	26.4544	25.9769	22.6372	23.6911	25.4764	18.6353
GLRX5	18.4267	22.2261	28.8189	24.5941	12.474	20.3459	18.5712	20.1632	21.6996	24.1057	22.2705	21.5639	16.0367	16.7841	16.9253	21.1793	13.0738	22.1924	25.6687	22.3318	11.7091	20.4434	19.0016	22.6448	17.7879	20.0455	18.4574	24.0976	20.944	18.1108	11.658	20.2103	13.9295	18.6184	27.3096	26.7411	12.9659	16.7941	20.2628	15.6595	15.5402	17.0202	18.4857	23.8567	17.2116	14.8075	13.5857	21.7287
GLUD1	1191.08	1003.32	1103.33	969.687	802.045	697.869	1060.69	906.779	1067.05	800.847	891.669	987.405	908.868	626.346	841.555	1098.38	1156	1020.61	1096.28	974.595	833.313	717.619	1038.82	970.48	1034.02	792.297	966.926	1021.26	951.141	669.136	838.116	1173.49	1143.71	1002.74	1127.83	991.311	874.991	718.062	1072.61	890.697	1072.85	794.646	957.015	941.818	945.984	660.509	846.461	1114.07
GLUL	311.348	113.352	210.796	160.805	107.915	172.73	141.935	163.185	208.058	149.506	154.654	210.796	131.833	111.768	232.322	218.455	295.548	108.601	212.219	163.123	106.911	181.784	134.938	160.396	174.07	145.197	162.61	192.269	125.803	121.675	216.91	215.06	273.665	104.677	211.797	142.164	124.902	160.505	134.697	167.356	204.271	145.172	160.416	191.981	128.674	117.553	236.906	226.452
GLYAT	72.4051	93.7288	78.117	113.347	83.2023	85.3921	68.813	67.1166	62.8169	53.8387	62.8856	63.7147	81.1369	63.7606	61.1681	62.4748	80.042	96.7448	69.3425	114.439	84.3842	81.3323	67.8441	69.8065	61.2934	53.6359	65.4771	70.5875	83.2025	68.9104	63.124	61.6319	75.6481	98.9065	65.3555	112.392	86.2231	89.7051	68.4404	63.7163	58.125	54.8516	64.115	63.3989	77.3364	57.5051	58.9852	54.3623
GLYCTK	25.7116	33.2403	36.1023	28.0832	28.5797	32.0757	27.5812	33.2944	33.8215	25.9284	29.3194	30.3423	27.1133	31.1077	28.6826	36.3888	29.1662	35.2853	36.6495	29.3238	23.1845	36.685	35.866	29.6827	35.8809	27.5117	36.6708	36.6488	28.4161	35.2259	24.8846	28.4255	28.7207	37.4754	42.653	30.6214	25.4201	32.5723	28.6392	30.1305	33.3473	27.8276	36.5269	37.1203	27.2782	36.0701	34.939	35.2173
GMDS	24.8687	25.7997	25.8374	24.3521	23.3224	26.4638	20.8328	23.5874	25.9627	20.398	27.1144	26.4808	26.2249	30.7083	29.2963	32.5804	29.8249	32.6606	30.7318	21.2046	29.3542	27.4341	23.4839	28.0728	23.2179	31.1963	27.4711	31.5633	27.4626	25.6874	34.4262	31.4535	30.5051	26.0971	29.3964	24.6434	28.1746	27.5392	16.7199	24.8724	20.7285	23.2287	27.5404	27.598	25.2139	28.204	28.1426	30.3911
GMPPA														16.2805																15.6198																20.6652
GMPPB	31.1495	35.3328	34.6876	32.8608	41.0256	35.9298	27.3611	28.3235	24.9255	26.7894	33.721	36.2059	31.451	36.2214	31.6395	26.9594	30.4232	41.5938	16.8703	24.0435	42.2386	41.176	25.8526	32.53	29.635	27.7081	28.8191	35.8624	27.7192	35.0302	26.1243	25.1285	25.8531	37.5074	27.2732	22.8488	35.2421	38.3083	25.8988		32.834	31.8281	27.7351	34.672	29.1323	32.5013	30.2782	23.9395
GMPR	21.0505	23.9295	24.0994	14.3979	16.2837	17.0872	21.1427	25.1945	23.0991	17.5815	22.0825	22.5365	21.2942	24.8982	22.4135	23.4874	21.9781	18.7235	20.3689	23.9056	18.306	15.8737	19.5478	25.3811	19.2301	20.4999	22.7012	22.7868	19.1181	20.1239	25.9563	23.2987	18.8023	19.3641	21.7054	27.3881	19.0262	17.5632	16.4884	25.9703	23.5572	16.2462	20.6055	23.879	19.3437	22.1577	21.1841	20.6504
GMPR2	15.5796	13.96	14.4617	13.4041	17.1106	10.4859	13.3367	14.5512	18.8791	18.1396	16.8929	17.7177	14.3405	17.2826	15.2765	11.0435	20.6255	16.2962	18.5501	14.7063	15.2404	13.3751	15.2865	12.7763	13.7768	15.834	14.4614	15.2254		13.8278	12.4733	13.5524	18.4415	13.7745	9.95834	15.0818	14.1301	10.1104	11.6498	13.5169	15.5642	12.8398	19.9345	18.182	9.9203	19.3747	15.5762	14.3896
GNAI2	27.8238	32.4736	27.0046	25.1853	30.1989	24.0404	17.0153	25.0614	29.3076	24.2556	35.4125	27.8827	23.5496	32.4316	29.6179	26.1636	27.1708	30.0912	27.1772	27.0653	26.5598	27.2593	21.4706	26.7572	29.5421	25.4673	34.3471	24.5256	29.7061	28.8668	32.2104	26.9502	26.3096	32.8609	27.4466	24.0699	31.5356	29.4013	20.6678	29.7117	30.0768	26.6594	31.598	24.3004	33.3905	33.5584	26.8919	26.0594
GNAI3	81.6351	81.3298	77.8439	73.3904	64.7669	95.0307	74.8047	62.0083	88.9018	81.4014	92.8694	90.8742	65.7344	87.1339	105.671	75.4716	96.5892	103.388	86.8498	58.2154	63.5907	93.8386	77.6562	64.2295	84.8933	76.5823	84.728	61.5507	59.3949	109.526	98.6584	69.9998	65.7913	82.4669	68.0305	66.3333	78.9986	89.3919	78.2797	63.1454	85.6701	75.3012	98.5405	90.8389	64.3973	173.936	84.6556	71.5936
GNAS	31.3557	51.2832	34.8693	38.7709	30.6821	33.4987	36.7567	34.47	38.439	26.2283	29.9061	42.3252	42.1342	22.8128	44.0198	42.706	35.2048	46.2156	30.2829	31.1265	34.2754	36.679	38.3144	35.3937	42.3222	36.7336	32.2092	40.0587	30.6508	47.292	40.1375	42.713	41.727	40.608	32.1085	38.5186	34.9602	31.1109	32.343	35.2165	34.9492	37.8039	34.0579	33.6813	33.1704	22.1237	32.7933	44.9096
GNB1	30.3726	31.4624	20.0124	26.5527	30.0461	26.8801	19.272	19.4013	24.379	23.0269	29.3973	25.9151	26.4622	29.4328	27.7409	20.5488	29.042	34.6485	20.061	25.1817	28.5167	25.1359	24.452	13.1088	20.2041	18.7224	29.4826	25.7238	23.5314	28.4001	21.1865	24.1134	25.7007	28.6452	26.6515	33.7918	27.7163	19.775	20.2974	31.3121	26.7672	21.8679	30.367	29.2099	24.3528	28.985	28.3016	22.3707
GNB2	40.4596	43.736	44.3535	33.2937	37.861	35.7259	34.8579	31.0696	36.8841	31.9342	42.5597	41.4966	37.9779	39.8833	39.7164	35.8372	39.6436	48.9249	38.3865	32.7558	41.2876	33.8266	36.2541	31.622	38.1405	30.9994	39.7208	41.814	35.1607	52.6034	38.4498	30.6632	39.8339	42.4017	35.6773	31.3905	33.3244	36.011	35.668	28.0628	38.5458	35.2575	40.3545	45.7329	32.4554	48.0197	36.8893	38.4446
GNE	21.1021	20.7536	34.1627	24.4816	36.8362	31.8994	19.3496	31.3982	22.6182	25.8147	27.9649	28.0382	30.6808	29.3038	27.8634	28.3445	24.3635	29.8681	28.8308	23.2111	37.4067	26.2295	21.9976	24.8448	21.6788	20.1331	28.8078	29.5706	27.6646	23.687	26.6263	33.5533	19.6157	19.014	31.7876	24.6254	36.7343	32.491	22.9857	22.3413	21.5435	23.7082	27.8545	30.1867	21.8087	25.6195	30.5414	26.5176
GNG10	32.3759	41.9254	40.7853	28.5136	30.9161	30.4351	26.6248	23.082	27.8541	28.3712	37.6716	39.2058	32.5444	25.6936	27.7304	38.6179	37.1273	37.9796	30.3038	35.9681	32.96	31.0354	29.4774	31.6577	34.1584	28.338	36.2844	40.7522	34.0878	24.9381	32.6671	32.2935	31.242	35.7982	35.3779	36.6498	31.6004	28.5529	33.1391	31.0821	36.3147	26.143	38.4627	30.6105	31.0942	27.2707	33.1927	28.616
GNG12		5.17971	3.86696	4.58255	8.98931	9.65148	6.196	5.16502	6.33235	4.65235	5.16239	5.22723	2.91794	9.76402	7.91817		6.00952	6.70076	3.35767	2.42385	6.55538	5.52966	5.13662		6.38804	3.91062	6.6182	6.59457	6.1728	7.86534	5.3959	5.73231	5.75423	5.41159	2.78163		3.63223	4.03407		2.83879			3.89768	2.52585	2.04419	5.50434
GNMT	21.261	18.1974	20.2112	25.6197	18.0535	19.6504	16.297	17.5282	13.5271	22.9956	21.8485	16.4675	16.5526	23.1559	15.9092	22.0802	20.1712	21.6726	23.24	23.9017	23.3835	16.5257	20.8238	15.2277	18.7278	21.139	17.679	12.7733	19.6002	19.6616	16.3719	19.8837	23.377	17.7646	20.5577	24.2964	20.9473	18.4671	18.879		16.8583	24.1128	14.2027	20.6228	15.5153	22.9961	17.7498	25.9936
GNPNAT1	14.4957	13.2461	10.5786	13.3706	15.9515	12.2917	18.6131	14.803	19.8382	13.5381	18.3402	17.0492	21.5671	13.2486	16.873	18.861	16.5379	13.9742	10.9039	12.6847	15.7875	14.7234	17.7463	13.8175	20.2984	16.337	14.2185	17.7151	24.4939	12.7181	17.4821	17.1357	15.1554	12.7521	11.5167	13.0947	17.1013	15.7296	18.7634	16.4713	20.6544	16.4555	17.357	17.4574	19.297	12.3854	14.0812	18.839
GOLIM4	15.122	16.5962	16.741	21.5822	16.5776	13.9924	19.6491	19.7491	18.7906	17.9841	17.6294	18.3498	26.1074	26.3038	23.6773	27.8304	16.442	14.5965	30.9113	20.7297	15.3539	17.8537	21.2475	16.8157	3.90664	18.6268	20.9736	9.86757	20.2091	20.732	23.2978	26.4654	19.3114	13.934	20.9331	20.1861	17.7524	19.1885	19.631	21.2621	17.9559	18.463	18.3858	13.5426	24.9401	18.7253	21.0387	22.371
GORASP2														11.9234																7.22039																10.9789
GOT1	51.5518	56.1143	47.5164	65.8176	60.0392	71.8574	36.0559	45.679	51.6545	58.8185	57.1218	49.1297	52.5541	111.99	45.9161	44.2903	51.7874	55.4175	48.0178	68.0862	61.1005	63.3859	32.6336	42.162	50.6367	59.0833	56.9365	47.1675	53.9992	115.09	39.782	48.71	49.9705	52.1138	52.3057	64.3303	64.5386	71.8344	33.7602	44.2753	54.5429	58.8111	60.2082	48.2232	42.9014	117.69	39.4529	48.1491
GOT2	62.912	97.2343	77.0544	71.8322	75.2117	72.9164	78.7766	71.6198	67.7806	60.4246	91.2705	76.2127	71.7299	93.7967	74.4319	56.5227	71.6676	93.4111	76.7636	66.862	68.6843	65.1691	70.5752	79.5911	71.411	55.3058	81.2305	74.8438	70.6475	99.1299	66.9455	60.0096	61.1314	91.5079	80.2454	67.6387	74.9449	66.8837	75.3251	74.0745	72.9239	55.8061	86.7731	66.7245	70.8369	91.3216	71.9798	62.367
GPAM	11.8177	12.2522	12.2577	15.6899	9.98919	12.1501	11.7841	5.53523	10.4491	13.745	6.69623	11.3531	11.2679	12.2133	9.61136	8.72421	11.3444	12.3277	10.8265	12.2986	10.3662	11.1874	6.73401	9.84548	6.11268	15.2253	8.89742	12.7502	7.64405	8.01295			9.33643	8.55681	13.5832	13.789	12.4605	13.7823	15.8358	11.9088	8.13987	15.9766	10.0954	10.4022	11.3071	10.7906	13.2707	9.41054
GPD1	85.1968	86.3787	73.3877	73.2308	71.7328	74.8963	77.8237	79.2903	77.2853	81.2264	102.073	107.328	75.7551	117.06	84.572	79.8106	85.8812	87.5888	65.5575	77.9499	65.6368	82.3484	73.8297	89.4102	81.9136	91.3404	101.117	105.721	81.1866	117.289	90.2016	88.0987	94.9315	86.5569	71.9329	81.228	66.8505	81.4594	81.6537	76.0539	77.2147	84.9387	105.814	94.7591	77.1527	117.443	90.6875	80.7326
GPD1L	31.3143	29.4013	30.9355	44.9044	27.2401	29.1973	35.9883	31.8774	31.9603	37.4196	29.2501	31.2891	37.126	32.424	35.863	33.7901	31.1597	30.1724	35.4217	40.8472	29.4737	33.2721	33.4851	35.3359	28.0821	36.3727	32.3647	31.9557	39.0655	28.7311	36.6919	37.0082	28.6943	33.1204	31.3661	41.1358	33.2099	32.1344	37.694	38.8417	30.0698	32.7408	32.7674	32.3912	38.3846	26.6249	30.9952	34.6859
GPHN	3.10365	5.47294	3.34402	6.00982				3.52472	3.4138		5.50149									4.97837	6.71358			12.4292						10.3865				6.8923	7.42117	7.23942			2.06599		4.44514	3.86722	7.37575	7.65606	6.83483	11.3558	7.86458
GPI	71.1423	70.065	64.0672	68.0878	78.8058	67.3067	67.0985	57.2325	78.2179	60.1446	86.8881	82.6163	68.7064	84.8631	68.3702	71.2836	67.2695	79.1229	61.5322	63.7225	67.6983	65.8947	61.2645	53.3391	77.6874	65.4895	89.121	87.4026	55.7134	99.1357	67.6852	72.4486	64.1011	74.4447	63.5454	67.8267	76.3464	67.3648	60.8238	69.85	84.4927	60.3832	86.5412	88.4931	65.9837	88.8578	73.3752	77.6626
GPS1																														13.2849
GPX1	36.1457	37.1233	41.2249	42.5446	40.7535	40.3761	25.9407	24.6024	30.4966	33.6519	43.5787	35.3391	36.3334	57.3096	33.6862	32.7503	41.1519	34.7125	39.006	48.7051	39.2397	31.8899	25.6216	34.7656	35.2154	34.4335	37.8951	37.0907	33.9473	46.9728	37.4297	30.4608	41.3424	35.2748	40.0018	46.8715	37.5693	36.3184	26.7015	27.8877	33.1555	33.9439	36.444	40.266	31.7871	48.074	34.2911	30.4408
GPX4														26.879																33.6819																24.6983
GRHPR	84.5954	79.7628	69.0927	66.6575	62.1929	54.7364	70.0567	55.2864	71.6594	58.1598	88.2366	82.4239	60.4159	111.708	67.5638	61.5614	80.9909	80.911	69.5612	71.9962	59.9215	59.458	64.4554	58.1763	69.8106	55.1003	78.4228	76.3503	62.3585	108.566	67.0627	62.1744	75.3398	78.6777	72.3738	73.9216	60.3695	61.185	65.5797	53.5472	65.2859	61.6335	79.2451	85.353	58.2799	90.286	67.2699	56.0588
GRK2	37.6584	27.4166	19.8983	31.8543	37.2479		34.4788		29.3766	36.5784	21.4608	28.474	33.8602	21.181	31.698		32.4453	24.3476	39.3377	39.0177			27.3414		37.1507	32.1235		25.2582					31.9082	29.7153			29.1546	34.1938					23.4606				36.3493	33.5779
GRN	8.76144	8.20446	2.6306	5.97757	8.70692		2.67436		10.4509	5.59968		6.1229	4.90271	7.9268	11.2394	4.4463	7.90626	9.15211		7.89972		5.25733		5.76122	5.14201	11.9084	7.66052	10.9274	8.56946	9.64983	9.10899	12.6927	4.45418	8.50551	7.79582	7.13277		6.66624			8.69848	7.64452	6.9658	4.31651	11.7046	6.32276	8.93461	10.0024
GRPEL1	8.83255	14.1863	13.359	14.65	9.73281	10.2178	11.2799		8.74252	7.43732	14.8919	15.5414	16.2713				14.2039	13.9726	8.73983	16.7223	12.0432	11.6156	13.0943		11.892	13.1155	11.4557	12.3855	14.9366		10.3933	15.0315		12.5215	15.4617	12.7998	14.7048	10.6516	12.1239		10.6564		13.6212	9.78319	15.1694	16.6872	13.6098
GSN	33.813	41.9578	28.2853	39.6458	36.3524	39.0527	30.9688	43.8028	38.5138	41.0099	45.7004	40.9293	37.0796	44.4178	28.4139	42.6064	34.3397	42.6328	32.5879	39.2987	38.9681	39.5444	30.2263	42.5245	37.395	44.3401	43.2943	36.4149	36.9841	41.286	26.6504	44.3776	32.3743	43.7307	27.1333	40.3801	40.9874	33.9304	27.9194	43.5792	40.0134	42.5155	43.8882	41.4282	34.3665	42.8712	28.8017	40.0084
GSPT1	17.5062	23.9555	18.82	18.4263	22.058	19.7023	19.3369	15.7968	15.0313	14.0338	16.427	21.713	17.9179	21.4719	16.9284	21.4003	14.9824	19.0531	16.875	17.4637	17.7603	18.8063	18.4036	21.0647	16.5385	11.9328	10.2009	21.2014	16.1977	22.1597	17.9668	18.9837	19.3989	17.6658	12.2972	20.4798	16.3371	21.3078	15.8801	21.3858	16.0163	15.4448	18.4033	19.4372	17.7703	21.1816	21.6463	19.8802
GSR	10.9059	13.2943		10.4298	7.92019	16.7156	9.09621	13.7376	12.5431	11.7696	8.69044	19.7988	12.2069	37.7278	20.0446		14.6351	16.8825		7.57814	9.55537	10.5914	9.18957	15.2345	13.0161	11.8905	12.4289	15.6264	11.4209	38.8426	20.086	11.9327	3.90693	14.0716	14.9398	7.84376	12.2037	17.1747	9.73725	15.903	12.9363	12.8052	10.435	16.8835	15.9623	32.8605	19.3819
GSS	5.75997	10.357		9.87188	9.40807	5.73182		8.56585	7.11862	7.12332			7.14911	18.8319	8.51325			3.48552	4.07828	10.4243	10.8225				12.3792	6.91462	7.53127	4.92188	4.38417	19.162	7.68166			10.1422		9.754	9.6935	7.05991		10.6217	7.18337	8.83071			9.23956	17.8843		10.1837
GSTA1	39.5564	42.8282	53.6753	50.0477	54.0619	48.1392	29.0818		32.7926	17.7131	29.4067	38.3877	31.7417	82.0344	41.7877	46.0828	33.1882	40.2279	49.6048	36.8497	39.8874	59.2669	25.0965		22.5144		21.7959	25.0751	15.6965	173.028	42.5239	52.5407	43.4162	30.4576	48.6003	26.0637	40.6785			54.9117	15.7794		35.6284	39.1688	46.1384	140.105	35.5088	34.5314
GSTK1	62.5145	113.704	75.3786	117.658	51.146	70.4286	39.0487	28.5996	55.7524	63.4342	74.5719	69.4333	84.775	68.5097	64.3316	45.2548	71.4327	104.825	91.3244	103.722	62.0314	62.0124	47.0615	36.5093	65.8964	71.8225	81.9865	60.2051	72.0933	65.0626	62.1814	52.5501	74.0568	109.646	92.1164	114.554	57.7907	67.7185	42.9529	35.0222	61.3191	69.1406	72.7689	59.9581	73.138	68.0073	63.9424	52.88
GSTO1	270.564	257.617	223.281	283.225	278.647	242.976	217.997	216.149	212.649	245.569	252.625	273.719	251.423	299.67	250.111	178.229	251.394	248.645	233.536	272.284	266.058	236.827	215.663	212.834	212.334	224.506	255.86	294.708	256.965	342.141	233.653	190.189	263.703	234.625	221.214	265.919	276.701	232.711	206.051	203.059	228.608	227.921	262.176	289.428	246.458	319.474	229.705	177.209
GSTZ1	77.6566	71.0751	71.646	73.2627	72.3597	62.4107	64.9122	59.8013	61.539	63.3021	78.0872	70.4474	67.8445	84.6896	77.9156	58.2321	63.4746	75.3487	71.789	69.1201	66.927	60.3565	68.7769	61.6882	67.2544	66.1068	82.5666	77.0506	68.3972	76.7473	74.3746	74.3884	67.5561	74.3842	72.3787	78.9159	67.2413	62.1421	68.538	64.0763	66.4843	62.3342	76.2612	83.8803	67.7027	78.6875	67.9551	61.1514
GULO	82.8355	99.1754	88.4957	123.266	89.8882	88.9012	182.902	139.106	146.566	115.609	113.79	124.028	123.47	108.255	146.271	124.806	79.2163	99.145	92.6502	126.094	66.558	90.015	163.915	146.452	132.836	107.031	109.733	131.784	112.644	111.41	144.47	127.761	76.4924	119.349	93.8691	119.811	81.3291	85.1494	164.227	144.869	133.906	112.082	110.679	125.759	116.346	123.987	137.857	124.868
GUSB	21.6578	20.7645	23.623	22.6016	21.9261	22.2402	22.0312	21.415	22.976	25.9633	19.6756	20.1907	22.722	28.416	20.574	24.9533	20.4176	23.1144	24.643	22.5527	21.8009	22.0959	22.4551	22.6474	23.1636	27.4179	19.5953	22.6435	23.1967	26.5004	19.2062	26.9941	20.0654	25.4529	20.3549	21.6952	22.3697	24.785	21.6923	18.9562	21.8825	24.6992	25.0713	23.0294	19.1838	29.881	21.9957	23.0516
GYG2		13.8847	21.0928	8.39956	11.9852	19.6905	34.9355	31.7454	25.5934	27.4345	28.5439	21.4722	12.0043	23.0384	33.6891	28.6879			23.0534	11.0249		28.8914	31.4321	30.7826	25.6127	25.6592	34.9279	26.7479	15.5987	31.9182	31.5886	30.7717		9.60829	19.6444	13.6877		23.7671	28.4064	24.7414	31.3683	22.5576	24.4702	22.5052	13.3908	23.2426	37.8185	30.4578
GYS1	27.0258		34.7943	29.0892	38.9534	36.7467	25.837	38.4436	37.962	34.1114	52.0391	41.5925	24.8433	32.7496	28.0954		18.4564	27.1448	32.9425	24.1277	30.4489	28.151	23.0526	12.2767	31.3871	16.4825	46.0283	38.4672	19.0165	44.5762	24.1269				34.478		33.8972	25.1806		34.8891		27.6701	45.0938	46.1557	21.3414	33.6316	27.8035	33.1924
GYS2	42.2351	53.5939	52.8711	41.2113	43.3018	49.8752	53.3732	31.0852	62.0493	56.548	66.072	67.3614	49.5982	48.531	59.6831	58.0488	47.2172	55.0217	54.0195	40.8089	51.0986	55.1133	56.0996	36.5741	64.1901	53.6447	61.5932	74.0727	60.7359	38.6211	62.9543	55.2854	46.7445	49.0843	54.0014	40.4935	51.7241	54.4258	53.2892	39.8533	67.4663	57.7403	65.0971	70.8031	53.71	41.5272	60.3169	57.2812
H1-2	13.312	10.244	7.51268	8.15831	14.265	4.75971	19.4661		9.63428	20.6732	25.445	11.5911	8.53273	15.9431	20.632	13.6802	11.166	12.3456		9.39615	4.77189		14.0795	6.86827	8.81151	16.7371	26.3894	15.4761	9.96212	15.7599	18.3967	24.4168		8.9944		12.9707	14.3425		17.1316	9.20227	8.41444	19.7042	26.836	9.63923	11.0165	19.767	19.5947	19.2525
H6PD	41.2	29.3659	41.7683	45.4211	58.5478	53.5172	44.4082	46.446	35.9193	61.7055	43.673	37.762	36.4905	73.0449	40.548	29.2736	41.3773	31.7528	42.0746	46.9638	55.1426	55.5657	41.3707	44.7829	36.446	56.8904	40.7082	32.3362	38.0524	78.5606	41.7777	33.8789	43.7919	33.1457	40.2926	45.0642	50.646	52.104	41.5531	44.3549	35.8792	58.8384	43.5219	32.9956	35.7773	75.9674	42.3497	30.6699
HAAO	89.5953	89.4038	97.8059	84.4438	62.399	74.9648	70.005	73.0765	73.3939	86.8974	72.5636	75.3271	76.5553	86.5809	79.4431	86.575	87.8391	95.5211	93.5533	76.2405	71.8835	70.3194	77.2539	76.032	70.2092	82.4667	66.5062	75.0999	77.7377	92.7396	71.7288	75.271	79.9859	89.7192	87.3187	78.4303	66.0802	76.7003	74.0381	79.2145	69.0314	79.5769	66.5425	75.6542	79.3165	82.9501	69.41	80.0885
HACD3	33.0756	41.6348	25.9922	54.6422	55.0248	42.874	57.9814	46.0928	42.7178	47.019	47.1134	44.235	43.2943	68.6663	47.8273	31.1362	28.4362	45.0391	29.4096	56.9328	49.8863	50.7661	57.1958	38.529	41.7197	53.5059	52.4433	60.4462	39.1007	78.888	53.8237	30.4257	37.2636	44.9657	29.5539	66.8727	47.6048	50.329	57.1375	56.5703	43.6984	55.3069	47.8591	53.915	39.2359	71.9767	50.8462	30.26
HACL1	14.8715	21.0619	20.4191	14.6827	12.3235	15.2657	12.1086	14.1847	15.8472	15.3981	20.1914	14.809	5.29592	14.6645	11.4811	17.7699	14.9799	22.1659	23.2568	12.8318	17.801		15.4107			12.3102	14.6035	18.0238	13.29	15.1783	14.2718	12.9853	14.3621	19.6547	17.7415	14.4282	15.6825	11.0375	14.4419	16.9465	14.2008	14.738	12.0636	6.08645	8.43164	10.5839	13.3956	16.8364
HADH	329.693	394.918	429.987	320.163	332.728	377.465	410.189	403.924	381.828	342.635	335.942	315	355.545	301.598	375.082	397.714	340.193	380.09	420.721	344.558	316.907	372.825	438.218	389.993	359.607	362.329	335.524	309.189	391.706	272.462	374.093	393.597	331.707	351.821	381.612	324.491	303.09	369.761	375.426	340.853	363.599	346.991	291.982	293.719	337.536	261.47	342.716	346.658
HADHA	184.668	172.411	126.517	222.32	87.912	93.4633	125.514	115.836	137.543	107.678	111.007	157.813	131.245	133.107	105.118	168.579	182.495	182.907	127.333	214.793	85.2546	95.8908	134.899	115.153	143.736	106.48	108.466	159.899	133.617	139.135	111.39	155.597	181.428	184.559	132.862	217.005	95.477	96.7697	135.585	128.488	139.836	106.544	106.991	157.308	138.795	129.366	109.715	155.324
HADHB	206.162	210.976	150.766	268.831	118.082	130.056	159.33	149.562	158.654	133.834	124.792	185.167	172.396	144.578	134.888	180.57	203.362	205.093	167.516	273.43	100.764	117.654	163.022	150.586	169.899	131.692	133.483	196.834	172.34	144.151	124.572	184.698	206.574	211.673	158.092	234.724	110.558	123.93	167.353	153.823	159.926	129.4	126.266	181.382	182.022	142.761	134.081	181.617
HAGH	23.1414	26.915	32.4799	23.4278	28.2374	26.3584	24.9961	23.834	24.2114	25.8901	26.9165	30.0146	24.4466	28.6635	24.4856	20.722	25.1412	29.9978	32.9638	23.1027	32.5843	23.5532	28.6233	24.0996	23.294	30.0681	22.0706	28.2246	24.8583	23.0249	24.9881	26.8371	28.1707	31.6906	31.0969	25.6938	30.8001	27.4178	24.0076	26.171	27.1169	32.509	25.9381	31.6702	28.7124	21.5973	23.0981	26.3473
HAL	14.8371		32.8272	14.7248	16.6905	4.20445			10.4699	12.4551		8.16175		16.0753	7.41489					12.1268	16.7124	13.4855	13.4224		17.1304	13.2269	4.89821			14.8796				11.4406	16.4831	9.4469	15.0919	13.9125	13.0514	16.8056	9.14565	9.63273		10.6161		16.3657
HAO1	32.7408	38.5321	39.2322	29.9313	19.7929	24.0252	31.3052	22.9372	23.2093	27.3588	29.3088	27.9977	19.7979	26.9628	26.5243	16.3827	31.7298	40.3665	36.5831	25.5448	20.6587	22.6657	34.0728	16.8805	27.0732	28.0066	28.4809	27.7879	26.0268	26.3391	26.5962	14.9717	29.6161	36.5367	35.9074	24.8406	22.8802	24.2745	31.2999	23.9815	25.3521	26.8935	28.683	26.4907	23.9896	24.0748	24.6281	18.9819
HAO2	56.9941	65.649	53.1199	86.0268	69.3668	64.0719	67.351	42.7831	71.3582	55.2032	58.4457	67.8629	68.2566	57.039	65.0113	54.8846	58.2048	64.0023	53.4899	88.3055	72.4922	64.6278	54.7642	56.2256	58.96	56.8267	56.8576	64.7845	66.7594	57.4891	57.4066	46.536	59.5877	53.7858	53.2112	86.5195	59.8871	60.1411	55.1853	41.4897	59.8469	59.9426	58.493	67.9424	63.4625	46.4356	56.1241	40.5805
HARS1	12.0436	12.4076	12.836		14.6571				12.6286				16.6155		19.9421			13.7659	16.7902	15.1995	12.329	15.1168			5.13537		11.2184	11.3663	21.2256	11.901		19.383	15.3506		10.2289		9.77239	15.9602			18.0985	12.3287	12.8137	8.23114	20.2742	11.6548		15.816
HBA	82.5959	33.5491	74.8606	39.9792	45.8975	28.4441	9.78435	21.5494	89.2563	24.1025	77.4535	171.534	55.6517	222.61	28.271	57.8295	111.574	30.7132	57.0624	34.0455	46.8092	17.7502	9.90877	28.8783	81.3973	20.4852	73.474	162.078	47.6136	201.508	24.6766	63.7899	121.638	38.2567	65.4663	18.8105	54.1812	25.8066	13.583	18.2143	76.7046	16.7487	81.4496	139.985	52.028	228.681	30.0016	62.2668
HBB	2545.17	1586.16	1503.81	2777.32	2659.59	1600.27	817.013	1632.83	2797.6	1317.46	2842.57	4113.37	2658.02	3472.51	1229.13	1780.78	2412.27	1520.37	1608.86	2831.18	2673.01	1595.77	733.737	1597.39	2864.27	1443.18	2982.19	4435.02	2488.24	3672.11	1337.37	1773.48	2408.99	1504.98	1592.73	2786.17	2721.1	1510.58	832.56	1535.9	2678.28	1303.3	2864.68	4289.9	2467.08	3285.73	1242.66	1671.91
HDGF	22.6092	21.1248	19.95	20.5614	21.9621	15.1511	18.6171	18.5849	20.2736	21.9894	19.2667	22.4089	18.1031	19.6068	21.0613	22.6008	23.0779	20.1852	23.7039	21.4017	14.6185	14.5526	17.8534	18.4019	24.5886	24.829	17.5903	19.1638	20.1478	19.6009	25.1409	27.885	18.3937	22.5958	22.6179	22.5791	17.32	16.1203	17.8875	12.3371	21.3181	19.3261	19.9381	17.012	20.8103	24.1815	20.6601	27.083
HDLBP	82.3691	68.7804	75.049	52.6543	78.7671	71.5818	84.2378	72.0638	72.4377	68.4022	64.1423	68.167	79.694	63.2019	74.6727	79.1775	76.7944	68.7334	70.3469	52.2571	78.7203	78.1805	75.6786	77.1046	66.9689	59.3727	68.15	69.6554	84.6637	61.7498	76.4311	88.6617	74.7563	72.9406	72.1034	52.1394	78.0607	80.5282	74.5762	85.5254	69.8802	68.8355	68.8902	74.211	83.5986	60.8279	73.5065	81.4437
HEBP1	28.0271	21.8413	21.2157	24.4603	20.4962	17.9501	19.5142	19.2599	19.8253	17.7562	18.8146	22.7646	20.7484	27.7181	20.1312	20.0611	25.1666	21.2024	22.9135	20.9295	19.3941	21.6412	18.9665	21.2134	17.8308	18.5846	19.979	27.1915	21.4309	20.8175	23.1103	22.311	26.8502	22.4358	26.3963	22.1301	18.1498	19.5965	19.1295	23.0008	18.8588	18.5746	21.5724	22.0355	24.4039	23.1383	21.2832	25.4645
HEXA									9.20221			17.0601															12.4036			22.6055
HGD	145.966	90.9511	100.924	131.409	104.798	99.8371	201.641	105.269	82.3196	164.97	104.917	87.4926	107.625	175.063	140.006	143.518	145.738	101.404	115.403	130.828	122.935	107.238	203.226	111.82	86.1684	157.2	111.488	96.0505	107.354	167.87	148.062	122.797	136.971	93.754	110.136	152.616	106.585	99.0288	190.771	97.8744	83.359	152.027	110.624	92.5179	117.404	171.575	157.755	132.353
HGFAC	18.2058	16.8813	13.9953	20.262	12.7414	17.7743	19.9504	22.2831	17.0358	18.6182	24.0261	16.1948	16.1472	28.8732	20.3364	27.5902	15.5323	13.1122	20.1933	21.3393	14.9305	18.2067	18.6222	22.2709	18.1544	20.9053	23.2771	20.9806	19.3041	20.2636	20.9085		18.2402	11.3707	23.1591	16.7882	19.4246		21.9644	22.6329	22.6794	18.2234	24.2368	21.5451	20.1213	21.1755	19.4376	25.2963
HIBADH	17.275	32.621	18.2427	46.1571	23.3031	28.5066	24.5334	30.8692	22.4201	29.8446	22.4032	18.5903	33.5257	25.6985	16.776	16.9676	23.1862	33.7017	23.369	46.3863	23.4988	30.9566	23.5384	26.0576	20.7625	24.5395	18.6256	23.7749	25.6365	28.7028	19.9663	22.589	14.8903	28.3887	34.0413	44.9775	28.7384	31.7968	21.5788	26.2898	25.2096	24.0145	21.1196	18.5365	32.7241	21.7273	24.911	22.0835
HIBCH														26.0181																33.1271																		15.5624
HINT1														79.6507																81.1889																68.0702
HIP1	19.5583	8.19462	13.5037	12.4859	17.6064	17.2005	13.5346	17.7788	10.0414	13.5238	15.7224	15.458	15.8407	16.8805	13.6792	14.7493	18.366	15.5965	17.0333	15.5979	13.7178	17.3394	16.6695	17.0203	17.2399	16.946	16.0344	14.7702	20.0122	13.6935	11.2289	11.6471	23.3267	17.2182	17.4553	16.4735	24.5364	16.5745	14.7797	23.3451		14.708	17.2153	14.6286	22.197	15.0991	18.9348
HIP1R	17.2043	9.06801	8.87682	7.7346	14.89	11.1637	9.28476	6.53321	8.41672	6.30735	6.98744	11.6516	7.7282	15.8902	7.69015	6.71613	16.0599	9.45085	13.6377	4.40281	16.4028	10.0963	13.1706	10.1625	5.06859	7.94834	8.53166	10.1221	8.20028	14.8728	11.1872	11.1071	15.4712	13.3821	13.5733	6.96905	14.8117	11.4593	11.1238		10.752	8.94403	8.84196	4.95206	10.167	14.637	9.23296	9.99719
HM13	20.8515	15.6503	26.6361	11.8821	20.0021	18.4647	21.0973		20.2186	13.3764	23.2176	19.5561	15.1788	77.501	22.4846	24.1239	24.8788	20.6257	19.4626		16.7791		17.9705		24.4525	12.8661	24.3589	28.5866	14.0272	65.6515	18.931		24.1273		20.4707		12.0245	13.5053	21.7998	13.7735	22.2011		23.6106	28.3504		62.9699	19.8889
HMBS											6.53581									6.1547								7.38156	5.46087						5.34358									4.57204			3.82457
HMGB1	19.1746	19.4898	23.5808	31.5202	20.5944	20.5307	24.1264	23.6311	15.8773	23.1662	12.4072	16.9883	26.9173	15.5275	21.5546	25.5606	16.1924	22.7464	15.3492	30.4641	17.1515	22.3983	21.5552	35.4919	17.2203	25.2566	14.6078	18.6644	26.3028	13.1585	19.9573	23.584	21.6426	23.6828	16.6117	24.0821	14.4469	22.2211	25.5008	26.0542	18.4074	32.4062	16.4205	21.3251	33.8539	12.7651	25.0208	27.8409
HMGB2	13.0508	7.4782	9.66308	6.99606		11.0195	11.5597	12.2042	9.63023	10.9383	7.29112		9.71664	7.81688	14.2771	11.9094	12.676	10.959	9.09796		10.3538	7.56678	10.3875		8.72773	10.8773	9.01873		10.5748		14.3456	12.207				8.10838	13.4912	10.7664	7.71046	14.8983	7.61568	9.99387	7.20309		13.2604	12.5646	12.769	10.7046
HMGCL	171.476	121.264	227.951	110.405	147.603	103.043	142.646	101.559	152.11	146.127	138.634	130.344	171.023	129.737	138.975	195.321	193.215	122.13	222.411	109.29	118.251	104.422	150.173	108.112	168.785	133.201	132.733	131.293	182.112	135.044	135.188	214.301	214.896	131.493	215.692	115.478	119.081	115.501	130.321	106.269	151.036	118.802	150.205	139.103	200.252	138.318	142.535	200.286
HMGCS1	17.1544	14.7177	13.6999	19.1342	11.0616	24.545	16.4686	15.0327	27.8229	11.7005	18.0116	34.7296	11.4603	22.6356	16.3442	16.1299	8.53368	16.4861	13.8354	20.4537	12.9761	21.0535	17.8451	16.0885	26.5877	15.6912	19.2435	27.9682	16.4887	21.9593	13.0996	13.6543	10.6805	16.1096	14.6064	20.0062	10.9863	22.0871	16.847	17.1589	29.6532	13.5749	18.4046	28.0515	15.049	21.4745	15.6039	12.6246
HMGCS2	19.3397	12.7797	10.2868	12.4482	4.88026	11.407			8.60085	10.4549		7.26895		23.1082		18.2876	21.9099	13.3263	10.0382	10.546	5.25959	10.1899	5.2192		8.43951	5.35479				25.5825		17.2106	16.235	11.473	9.77659	11.9241		13.9341			6.93213			6.00381		27.6861		17.1244
HMOX1	47.3026	35.5682	34.1488	32.9688	39.1962	31.3153	30.7751	21.0033	33.1292	31.5203	35.2863	25.6839	35.8747	34.512	35.1892	30.3554	42.3327	35.5198	27.5396	28.9711	39.5988	36.8811	26.732	17.0771	26.4123	32.538	30.809	31.6149	38.1738	36.7173	36.5472	32.6262	45.4465	31.2518	34.8644	34.6005	43.6056	39.3653	33.5865	15.1895	33.2619	33.7409	35.0243	32.6042	36.7909	40.0878	40.3632	34.0013
HMOX2	12.5334	14.2703	15.4911	16.6556	19.5888	13.7419	16.2577	14.0476	16.6782	13.4811	14.9889	14.3858	16.555	14.1281	16.8807	15.0687	12.526	14.5217	16.2471	16.7893	18.223	10.6311	21.1574	16.177	18.183	17.7238	18.4012	18.4856	16.1291	18.5553	12.704	16.4461	13.3409	13.1623	23.5282	20.113	18.7225	14.8483	19.7578	15.1119	15.0946	12.9713	15.6017	14.0305	16.8009	14.9213	19.9074	11.0755
HNMT	2.73617	4.14844	12.0465	10.5619	4.94252	9.53687	8.95754	8.42336		12.9543	4.51613	5.35556	9.38852		12.5012	12.8009		3.82901	9.75518	11.6951	5.14586	7.81876	8.9814	7.74473		15.0567		4.95227	10.8859	12.0944	12.0895	14.3263		4.81616	10.0273	11.0708	4.26556	8.37646	9.33369	12.1857	2.52807	13.8144	2.37975		7.23084		9.84851	8.6571
HNRNPA1	14.186	11.6688	11.345	14.334	17.0622	14.461	20.7413	12.8051	12.4308	13.4682	12.8148	14.1975	14.7004	14.0717	16.9297	18.4463	20.6403	11.2218	12.5087	11.3868	18.0955	12.3741	19.1298	10.3256	15.4043	15.5134	15.2204	11.0453	13.0334	10.2487	16.9197	19.9214	8.57271	10.8659	10.7725	15.7621	16.0321	12.4125	19.2118	13.5774	14.827	12.6563	16.0576	12.1374	13.6917	15.2421	16.6273	21.3205
HNRNPA2B1	166.378	99.1844	111.648	95.4257	197.73	124.156	193.304	165.486	128.852	163.483	160.103	101.181	162.705	131.647	180.856	146.696	175.668	103.504	119.097	95.1558	163.333	125.611	208.568	159.052	142.486	175.413	171.411	110.073	159.086	127.634	185.644	127.587	156.706	111.112	106.975	94.178	179.64	131.761	195.259	149.9	134.249	174.602	171.066	111.555	147.799	120.123	190.596	151.243
HNRNPA3	23.068	21.2675	19.758	26.3251	35.826	24.7171	45.7773	31.8329	31.0296	39.8808	37.823	24.961	34.6256	27.0983	38.1345	25.8257	30.4191	20.9095	23.5392	23.7702	36.5168	26.4169	50.52	34.9749	23.4816	39.9376	39.2335	24.1623	37.0327	22.6111	37.163	31.0534	21.2785	16.8445	21.2806	22.997	37.9197	31.2343	39.3154	35.2053	41.4498	43.2332	39.915	26.2511	40.7456	22.1517	43.6758	32.6725
HNRNPAB	59.7808	38.8695	43.0599	28.7366	47.7302	50.8885	63.3771	56.8655	53.1038	41.0635	67.5018	42.4199	46.5413	59.4879	54.8892	57.6346	64.4618	23.7287	26.5552	30.5523	65.3341	46.8288	47.2276	37.8066	43.1324	37.0196	48.3431	34.7259	67.0267	64.5876	58.5963	55.8503	59.3878	27.861	35.8723	20.6279	63.3247	37.6032	63.4967	65.3587	34.7299	46.8388	51.9717	46.1055	53.7911	56.3574	51.2566	62.8551
HNRNPC	53.8129	55.4156	50.3159	51.879	52.2689	51.9151	60.301	57.5337	59.4135	66.8375	63.5884	43.1854	55.479	57.4302	66.3647	60.9356	51.2725	56.0516	47.8305	47.5254	65.4392	48.2867	65.9372	69.838	54.5371	58.3002	62.6835	42.5774	71.4855	59.3888	70.0319	61.2456	54.2862	61.3336	48.0025	55.7792	63.0451	50.2307	69.3936	65.3435	51.7659	69.507	56.6195	43.2654	60.3547	59.0787	62.2628	68.8758
HNRNPD	74.2987	55.5218	63.1722	39.4931	71.1013	61.3685	60.2822	53.2762	69.9092	63.8543	83.3008	55.493	66.3535	58.7685	70.3643	92.0083	87.3916	60.116	65.0758	38.5418	63.1427	57.3487	53.0785	61.0785	63.1941	66.8766	74.6968	66.3243	56.0949	73.1635	65.7408	73.7254	83.2373	54.4966	67.5955	35.2766	82.0502	57.2859	60.1826	62.5479	61.6498	59.442	67.11	56.2926	70.59	67.6458	75.3421	80.1201
HNRNPF	38.1233	34.0474	30.5447	27.658	46.0332	33.7119	38.1587	39.8918	32.1257	41.4173	37.8468	32.6347	35.6019	37.9433	40.7154	36.1885	37.5889	30.4061	30.3898	29.9991	42.2682	31.5124	36.4969	41.8189	34.1243	39.6452	34.4101	27.4701	40.3976	44.0659	39.9947	41.9764	39.8022	27.2254	35.566	26.1235	43.3746	37.7408	33.7523	39.8319	32.9111	38.7513	37.2762	35.8036	38.701	42.5291	47.9092	39.7163
HNRNPH3	19.0511	12.8417	15.048	8.96449	15.4781	15.0568	17.3174	21.5075	17.8369	17.6779	15.3112	13.7562	16.2507	10.7104	17.7568	19.4071		12.5653	13.3479	8.51571	13.4164	13.0481	14.8854	18.0606	12.854	16.3852	14.5843	9.1504	21.3003		19.7918	18.5529	12.6061		14.2129		16.9127		17.4739	16.5317	16.31	16.3065	17.6108	11.022	19.6619		14.4669	17.7268
HNRNPK	153.221	103.198	126.46	93.7024	158.296	122.471	144.717	154.693	144.182	163.756	147.111	139.642	144.921	136.729	153.387	161.306	142.986	99.4312	114.874	89.1931	161.386	137.51	144.078	140.364	155.568	156.965	167.414	131.529	141.613	130.403	158.841	157.972	124.24	100.753	133.65	80.6604	159.157	127.824	149.591	154.553	145.979	165.146	160.519	127.705	151.927	122.66	155.162	158.271
HNRNPL	20.0634	17.8528	19.0407	13.3661	23.8969	14.2261	15.016	16.0488	16.0633	18.7479	22.6682	16.1836	12.7188	17.5395	23.7767	15.9482	20.8445	22.6524	8.06434	12.3274	15.3221	17.8298	18.3997	11.832	12.5461	27.0388	26.9291	13.291		18.3956	27.9979	17.4258	16.49	15.9332	14.3377	13.2906	16.8239	16.4158	20.1093	17.3217	20.2738	21.3318	21.6237		17.7061	16.3311	20.9675	18.999
HNRNPM	52.2034	33.5011	32.0459	27.0636	56.0375	39.1307	58.7203	49.1151	45.245	47.7269	59.7296	31.2076	47.4114	35.3113	46.6145	56.1177	52.5434	32.5014	30.464	28.203	63.6326	39.3832	57.9537	44.9882	46.6121	48.6027	54.8154	33.7193	42.4842	41.0357	49.8055	51.6763	46.5621	31.4011	32.2657	27.3556	60.8682	28.4692	53.6636	46.541	45.5559	43.4033	47.0788	32.3021	49.0869	36.3464	53.1807	53.3526
HNRNPR	45.8897	47.8359	47.7966	30.1734	43.6055	40.9774	36.3973	55.5801	44.1137	47.9004	50.5292	34.8644	46.7461	40.0782	51.4922	59.42	42.7891	51.2633	44.1335	31.7795	50.1507	36.9968	46.1598	44.3758	41.6548	55.3357	52.4698	34.6365	46.8898	39.1167	50.6785	53.9395	35.8243	48.0019	45.5251	31.7531	48.968	43.0101	42.3018	46.1323	58.4998	50.8907	56.5142	35.8892	53.7067	40.0305	49.0064	60.5762
HNRNPU	90.7635	67.1307	73.8647	52.5286	105.042	71.1523	70.9843	89.1157	68.5624	71.4058	70.737	59.5286	108.073	76.8806	87.7292	65.0225	96.4257	68.2244	83.8313	51.3607	110.176	77.8179	65.9656	85.4758	67.6369	64.872	75.6993	62.3874	105.579	74.7674	82.4375	69.641	86.4534	59.413	82.9488	56.8303	127.723	79.7214	70.0996	91.9103	64.786	68.4918	78.0019	56.1761	107.722	68.2878	92.3328	76.4488
HOGA1	17.5214	13.2506	15.8196	15.1014		10.6493	14.3034		8.77575		13.3089	15.6156	14.6	13.4115	10.3233		13.1531	15.586	15.3777	14.7932		15.3849	13.5187			13.7334	13.2103	11.3048	10.8436	16.1352				20.921	11.4492	16.469	14.9649	8.95782	16.7702			9.65149	11.4579			9.44051
HP	143.128	110.831	159.617	128.512	218.683	169.609	148.647	135.289	93.046	161.108	99.6464	99.8513	140.664	137.576	155.917	135.509	143.557	110.434	162.446	125.5	202.267	174.258	147.55	139.498	92.714	164.869	97.2317	104.283	143.375	157.723	163.399	124.304	146.387	107.999	143.181	131.792	209.771	174.488	147.208	145.435	94.416	168.309	89.4172	110.375	151.935	141.591	158.398	135.862
HPD	146.382	176.844	152.219	205.488	237.22	211.539	154.451	144.611	151.42	189.002	165.337	179.201	139.644	250.59	149.403	124.069	140.857	175.857	151.738	193.536	215.852	207.531	146.612	141.568	154.29	180.926	173.397	180.233	150.572	252.76	149.087	111.486	144.485	169.357	161.925	189.036	219.649	208.437	153.243	141.166	154.386	182.059	175.47	177.26	142.297	240.897	153.419	114.312
HPGD														9.1832																5.00632																6.84126
HPRT1	64.9647	66.7616	63.3518	79.5973	65.6452	74.2926	64.6669	72.2716	61.5317	71.0631	64.9636	60.9754	62.4635	92.7808	65.6806	60.7948	56.555	65.2261	69.4759	79.0526	70.5724	76.4318	59.1259	65.2645	61.4627	76.1825	69.6217	63.7871	68.2024	92.7258	58.1161	51.7497	59.8389	74.87	69.5511	79.3344	69.5906	79.5552	64.3671	81.3109	65.9842	74.7868	70.23	66.7378	65.4758	94.7678	61.7352	48.9416
HPX	40.2452	30.5361	33.6759	41.5304	45.7489	33.3562	26.514	30.259	30.8287	38.5176	34.1258	41.097	34.8086	61.1472	27.6597	19.6046	37.5112	29.3774	33.2864	43.6887	49.8382	39.7148	26.9463	28.6808	32.2006	41.6557	37.3803	42.8946	36.0832	58.5258	33.4663	26.7082	41.1181	33.4781	30.8069	49.6114	50.0189	35.0636	27.1401	30.4962	30.6606	39.9279	39.3922	40.5488	36.5764	62.9589	30.5243	29.8685
HRG	158.947	129.86	123.115	135.23	106.685	154.446	143.996	180.536	435.173	115.347	268.97	277.54	241.553	155.315	200.958	178.857	159.46	122.971	115.797	130.882	100.871	150.524	136.513	178.931	441.789	115.035	258.165	274.209	225.149	162.412	194.914	175.636	157.927	115.745	123.871	134.55	102.284	156.332	138.5	166.226	409.235	109.076	258.625	238.756	217.259	145.836	175.45	168.131
HS1BP3	16.3234	15.5055	12.8543	11.2874		17.7264	11.0863	12.0288	17.5966	13.9869	18.1824	16.5861	14.7737		12.3301		13.1169	14.9579			13.3902	14.8548	12.5553	12.1971	22.5998	15.6036	17.4366	17.6833	13.502	12.2885	16.1967	15.8344	18.9472	13.7565	12.8252	11.5389	15.9952	17.1911	16.201	19.5109	14.3091	17.7356	18.4419	17.7147	14.7212	12.7122	14.016
HSD11B1	383.025	336.065	359.19	370.43	396.833	510.744	539.989	523.393	527.671	552.545	471.648	406.045	460.329	525.312	504.938	373.081	384.502	346.322	394.509	340.734	363.631	502.567	523.299	442.378	557.168	491.151	501.792	381.953	431.53	539.217	519.954	438.665	393.172	301.833	368.833	387.262	424.543	560.735	522.008	489.538	542.861	524.066	448.354	406.565	449.459	513.456	494.927	429.932
HSD17B10	75.5323	94.1287	84.917	87.146	62.7045	58.0257	77.647	66.59	69.7177	62.3324	68.6733	65.6151	71.3653	69.9627	63.0381	67.3783	69.552	100.485	83.4506	85.4793	58.9259	62.4498	71.2821	65.301	69.1306	57.6149	72.6216	65.3889	70.0937	74.9556	61.8045	70.3449	68.4461	97.959	88.0502	91.5521	62.164	65.4917	77.3261	63.8383	70.7622	58.9976	70.0003	70.9255	76.6078	73.1372	64.9537	72.6468
HSD17B11	316.66	320.403	362.807	421.227	357.112	364.389	562.596	448.834	494.404	544.023	443.24	479.911	419.771	444.773	407.832	325.16	348.504	340.866	374.465	412.767	339.032	372.902	480.751	440.704	441.183	542.343	442.37	456.19	423.311	451.425	384.713	351.454	310.667	325.067	355.954	402.59	369.695	365.545	535.478	411.878	489.992	571.959	425.897	474.978	446.733	449.119	389.639	327.46
HSD17B12	125.94	116.6	159.258	158.296	157.115	132.622	152.626	100.068	241.97	105.658	129.118	178.396	159.339	160.167	212.52	149.662	125.71	109.533	167.918	155.397	157.791	139.024	167.662	88.8656	236.503	106.627	134.928	178.224	184.195	201.646	211.548	172.894	138.439	119.898	185.333	168.76	151.893	151.65	152.012	81.0902	236.873	107.571	129.771	182.406	157.094	178.136	215.672	163.237
HSD17B13	1733.24	1949.52	3181.73	2297.13	1991.01	2299.57	2630.77	1777.34	2169.78	2915.4	2100.59	2404.74	2002.45	2258.35	3347.66	2688.55	1936.99	1957.94	3113.39	2183	1869.07	2401.49	2338.25	1868.03	2170.86	2883.4	2175.38	2404.79	2054.72	2290.74	3289.67	2675.11	1808.11	1855.27	3098.91	2163.44	1985.15	2255.88	2596.99	1857.46	2167.89	2944.58	2128.17	2467.93	2012.77	2278.54	3242.88	2612.15
HSD17B2	157.15	152.809	159.863	132.996	69.1106	116.363	177.435	187.68	253.033	206.325	224.956	252.448	175.58	183.29	251.385	212.94	178.507	157.779	187.071	133.136	47.2967	101.733	173.96	167.57	266.299	196.178	229.88	229.105	159.576	152.786	212.074	187.169	143.168	149.818	154.875	125.83	54.8362	107.033	200.797	190.001	253.53	184.528	209.63	252.824	152.156	166.854	241.776	184.254
HSD17B4	100.441	144.981	120.08	110.458	94.0478	88.8439	113.39	93.117	124.397	135.534	119.914	110.008	112.989	107.573	125.311	111.737	103.055	144.389	115.273	117.156	87.7514	91.0976	107.579	84.8382	124.02	134.493	124.376	110.826	110.695	120.588	124.02	125.731	102.961	149.571	118.627	117.154	94.6384	97.1852	110.947	91.7547	126.994	129.221	115.898	109.059	114.878	115.502	126.219	124.852
HSD17B6	982.329	1035	1181.25	1050.57	755.225	1190.44	1049.45	736.699	1204.11	1293.98	1142.42	1149.33	993.016	1267.22	1345.89	1066.93	926.135	953.661	1237.13	1004.66	749.983	1105.17	1014.23	746.279	1167.88	1291.07	1028.16	1165.93	1024.53	1302.74	1294.82	1058.34	929.883	985.787	1204.26	1003.07	758.177	1113.46	1015.97	746.747	1116.1	1219	964.468	1128.37	858.065	1231.77	1240.46	995.297
HSD17B7	38.808	42.9308	64.3799	52.7777	66.2943	68.8	60.055	60.967	52.4658	73.5051	35.3408	50.3698	56.7771	45.8137	56.6597	50.081	38.0501	44.2951	67.1258	56.851	64.12	69.8159	57.8565	63.6814	58.4094	70.9386	40.8655	44.9127	54.6567	44.7989	52.6115	52.4209	37.8968	41.4573	64.7411	54.1858	59.6809	69.1817	60.9147	62.7878	56.2956	71.1937	37.9083	42.6136	51.2179	44.6152	51.4587	50.2155
HSD3B	149.205	202.941	267.584	243.946	175.759	281.164	373.351	345.604	271.43	262.182	255.203	227.89	261.927	255.088	302.695	200.964	162.605	198.925	273.84	241.922	180.993	257.843	342.793	287.624	219.478	240.618	251.599	213.855	236.586	259.138	281.903	214.052	150.579	177.069	274.568	231.388	181.76	253.493	369.884	316.513	255.913	253.325	241.899	209.149	267.998	257.377	298.141	198.924
HSD3B7	25.6283	22.139	33.0768	22.8538	22.9515	24.8984	32.3126	20.6471	33.2144	28.1911	26.3321	33.5033	26.9646	22.6441	26.7092	24.4622	27.9343	24.1578	29.5248	20.5893	23.0266	23.1981	30.4426	20.3677	29.0702	23.1772	21.2575	38.1384	29.7218	16.2514	25.433	31.9841	19.9473	23.9844	29.1227	22.832	25.0904	25.0094	30.9444	19.6334	32.1949	30.0967	21.0145	32.5789	28.9316	21.0459	22.2207	28.0697
HSDL2	162.428	181.589	149.193	128.62	127.185	127.283	124.858	120.95	158.689	132.226	143.173	129.721	146.91	130.708	147.257	155.011	156.269	177.224	142.571	135.774	117.19	128.685	133.543	111.943	153.369	148.053	144.314	130.814	132.356	147.501	149.271	148.196	165.159	175.197	156.027	133.334	127.223	152.463	121.196	125.655	160.892	145.989	149.772	130.259	141.567	144.617	159.216	148.334
HSP90AA1	194.854	203.594	245.729	213.963	210.229	211.585	179.258	234.219	211.32	219.488	218.71	198.196	187.596	222.359	195.842	194.676	179.38	195.475	232.345	212.77	223.699	199.728	173.82	223.067	217.845	213.308	217.166	219.858	184.039	236.821	181.868	192.335	180.694	197.767	221.864	177.511	203.809	194.667	168.973	189.605	223.601	203.872	223.298	217.617	180.175	219.793	178.324	184.232
HSP90AB1	99.4737	99.4149	124.573	83.3238	110.771	110.934	86.415	109.14	112.97	111.661	113.955	107.442	92.3089	162.179	92.5807	131.202	96.2947	103.609	120.329	84.9463	114.691	104.542	88.5958	98.2421	106.177	113.607	118.42	125.462	98.2528	153.122	102.759	107.979	99.6407	101.708	122.576	85.88	110.547	106.286	81.1127	100.82	112.036	110.74	117.631	117.472	99.972	120.387	97.1238	119.386
HSP90B1	1174.35	831.237	1129.1	1329.89	1335.54	1266.07	1277.75	1403.14	1211.3	1670.03	1298.55	1107.38	1090.9	1271.62	1208.27	1069.78	1221.74	822.43	1186.53	1305.84	1380.52	1259.66	1284.17	1393.37	1188.91	1730.69	1295.91	1138.34	1155.42	1322.76	1236.4	1092.49	1264.67	801.582	1189.85	1359.6	1416.99	1279.47	1341.51	1391.09	1208.88	1733.28	1320.42	1078.42	1165.19	1324.9	1235.33	1109
HSPA1B	20.8764	18.9734	10.9808	25.4824	35.0759	24.2764	27.4067	15.9665	24.8817	25.649	17.7694	26.1568	16.2841	24.1029	14.4946	14.3001	17.9893	21.7466	16.5464	21.7748	40.6112	27.0348	28.3616	11.5987	35.3679	27.4123	20.4062	22.1309	18.7514	25.0569	13.3161	16.3679	14.3005	16.3528	10.357	14.0813	36.3352	30.9564	21.3638	17.0696	29.8826	16.9427		18.4547	15.5951	21.7621	14.475	14.8276
HSPA1L	54.827	40.1359	57.9989	78.0803	82.3794	62.8724	63.832	82.9276	54.7102	72.6697	40.6328	67.598	73.7421	12.6961	60.7208	55.3951	53.1219	42.0279	52.347	88.4079	65.5123	76.4424	63.1551	61.37	70.2455	76.6083	48.8329	58.2819	70.6892	9.65241	58.9592	61.9795	47.1806	47.9501	55.7006	75.3743	85.6865	69.7938	75.8075	64.0277	61.0278	64.1952	47.0163	47.0803	76.1561	12.6441	73.4515	67.7822
HSPA4	20.4703	19.1053		20.5161	23.0837	19.2633		22.5968	16.5657	23.2085	19.1694	26.9781	21.8608	20.9961	19.6035	21.3017	20.2993	13.3156	15.4919	13.5261	12.5739	15.0115		26.9158	22.2845	19.6914	19.6191	23.9407	21.9701	20.53	18.7448	22.7803	15.9655	16.7937	18.7157	18.9798	18.8365	24.7349	21.9149	23.144	21.5163	17.824	18.2162	18.7384	23.335	25.6017		19.2983
HSPA4L		12.2424	11.8268	12.8469	14.0384		10.0175	15.8551	14.0735	15.1031	8.36289	13.8069	9.16368		7.87055		9.18893	10.606	17.837	13.7021		14.0166	15.4462	16.0569	8.11862	13.8072	13.9161	14.0958	10.0213	14.3109	13.3914		13.8659	10.0286	11.3504	9.54119		14.2727	8.51572		11.0952	11.8913	12.5521	12.7593	14.8656	13.2456	14.7945	10.0403
HSPA5	882.058	564.754	861.002	929.312	920.865	872.969	991.203	982.947	940.288	1174.12	896.866	840.834	866.041	821.759	899.19	837.555	860.468	550.715	868.146	923.714	908.047	890.038	970.809	1024.7	908.076	1204.71	934.235	840.049	867.037	899.722	891.715	863.875	883.026	594.639	884.494	917.543	954.201	920.118	999.914	1022.35	959.118	1256.34	949.204	799.679	882.595	921.382	918.445	869.005
HSPA6	379.052	280.677	375.528	322.858		424.011	427.06	337.494	461.904	441.013	485.153	409.963	282.035	649.798	354.102	305.318	348.517	300.976	386.865	310.167	455.085	373.26	395.759	352.589	509.311	439.469	406.742	418.964	303.893	572.185	354.566	320.255	369.344	261.757	408.729	300.741	451.742	385.571	447.08	364.257	406.744	470.045	479.167	413.442	288.204		388.05	361.113
HSPA8	542.929	459.977	559.614	447.637	529.107	485.024	435.24	483.518	497.017	444.543	488.318	476.388	485.809	488.952	515.75	438.47	517.853	451.984	553.879	430.154	551.054	514.152	454.689	506.537	467.285	470.767	476.168	503.407	492.183	572.102	515.286	483.325	530.329	461.779	560.521	434.173	559.159	497.702	452.199	472.889	489.638	463.634	488.715	495.333	491.823	516.728	527.764	452.323
HSPA9	86.5296	93.8133	101.083	132.271	87.1361	96.8648	99.4145	89.2376	80.6022	71.9104	80.4563	94.8895	101.549	70.8887	75.943	76.5048	91.8195	87.3587	98.6192	116.234	86.3298	102.089	96.3941	94.65	83.1828	72.0359	79.4432	92.1513	113.835	77.5565	74.9944	79.4241	93.8054	86.688	102.371	126.121	86.608	104.154	79.724	84.6941	75.2782	69.9107	76.5286	89.1779	97.8288	74.5594	80.0584	88.306
HSPB1	165.22	221.333	131.476	140.8	179.188	168.97	237.9	226.724	160.674	226.968	197.66	219.393	166.614	141.174	185.433	161.728	147.532	225.49	131.803	148.72	190.431	155.377	227.363	221.716	166.392	211.974	206.678	214.639	155.328	162.611	191.913	155.43	160.861	201.449	131.572	162.713	187.844	163.027	243.072	222.055	136.098	206.998	189.252	202.35	161.641	145.656	173.952	141.497
HSPB6	14.2213	6.70505	8.08706	7.05827	10.9774	8.98107			15.4971		8.93444	5.2285	8.4644	10.7038	12.1896	10.731	10.5509	12.7286			8.06457	10.8017		6.50582	11.1873		6.52402	10.2132	11.2396	11.3997		9.79366	9.26158	9.31473		6.453			10.7378		13.3199	9.4325	7.37598	7.78519	10.8474		9.282	11.4126
HSPD1	158.484	229.983	247.976	194.344	141.321	158.458	150.558	169.428	163.43	120.651	156.451	149.112	144.553	185.368	127.216	131.697	153.306	225.125	243.003	186.711	138.585	158.553	139.697	158.591	157.541	115.559	150.318	148.943	141.61	167.179	122.22	148.289	140.28	226.997	238.458	184.089	141.137	153.711	149.377	160.009	155.91	121.244	158.296	149.625	137.325	177.194	125.759	143.823
HSPE1	149.307	197.77	198.957	151.905	131.572	132.425	109.492	161.482	126.936	107.958	156.777	149.667	131.523	136.316	125.859	126.286	140.867	198.904	187.382	174.581	124.575	145.153	117.767	153.658	133.16	108.943	165.491	152.221	103.29	160.064	139.336	143.675	145.475	209.628	213.855	168.596	118.123	154.369	116.519	154.413	122.076	119.675	157.861	138.178	144.734	156.255	123.884	135.052
HSPG2		2.52723		4.54014	5.19156				2.67408	3.75465	4.11663	6.18122		7.11306		4.07806		4.45223		1.26851	4.46097					2.351	3.57351	5.11627		8.93852	4.57493			4.38636	5.8714	1.89545	3.33664				4.26607	5.21089	4.14684	4.06471		7.04391		3.6169
HTATIP2	17.3523	19.243	17.6808	18.3521	15.4914	18.5236	18.9755	18.4978	19.7636	19.7809	12.7177	16.4201	22.3534	18.4141	20.776	25.036	19.7597	18.6632	17.9625	23.9148	17.4419	22.9571	26.6321	20.4517	18.108	19.3882	19.3121	16.3345	23.2295	18.5443	24.201	22.3897	17.8869	23.086	16.1537	23.8716	19.296	22.0308	21.1631	22.2117	19.664	20.1867	12.5849	19.6783	20.2394	15.4474	21.8985	17.2685
HTRA2	41.9254	32.9587	43.8872	22.8986	34.4466	38.4449	22.0187	35.7867	29.4726	17.2906	30.4027	26.9422	24.7848	12.1873	38.8591	24.6196	77.5388	34.3163	28.8459	25.515	43.7242	23.3758	25.2291	21.1465	39.1623	19.4304	26.5696	33.336	22.2897		33.3955	24.9424	31.6199	37.9026	32.2139	18.0345	28.4576	22.6877	24.0949	12.3967	29.5158	20.2327	31.651	25.5045	20.0265		33.6941	19.8037
HYI	25.1341	24.7535	23.614	25.4133	26.3934	25.5119	27.7353	22.0732	25.3077	22.5599	23.0341	26.9026	25.7742	25.9744	26.4022	18.542	23.7591	25.1357	27.0043	27.6794	24.8587	26.8844	25.97	21.7171	21.5066	19.5206	26.5878	25.7563	28.2684	29.2325	28.8107	19.3431	25.5447	25.9106	25.3551	27.55	25.439	33.9634	29.15	25.8784	26.2938	20.2272	21.7933	25.86	29.9782	28.8501	25.9926	24.0624
HYOU1	195.62	132.799	175.457	204.297	223.886	214.851	231.306	225.465	194.097	225.133	215.132	168.467	187.582	188.695	205.89	181.508	199.34	135.948	174.136	194.967	224.244	220.391	238.99	230.943	197.522	238.278	216.733	181.46	195.809	193.385	208.938	176.99	212.808	139.188	176.301	200.697	232.313	224.372	234.091	223.052	198.446	228.626	216.341	178.072	202.083	175.63	212.583	177.521
IARS1	25.1831	24.6214	23.7967	22.1396	25.568	25.3709	13.6138	16.5882	27.4878	24.6452	26.7827	34.0867	22.5875	27.9013	19.7577	28.1604	17.5104	25.5091	31.8634	21.2515	29.5557	24.6384	17.788	22.3746	30.9953	16.5106	30.8884	27.7165	23.1691	32.5541	26.6747	22.9732	22.8456	31.0566	31.0199	21.0794	22.934	26.6759	21.9819	20.3221	27.6205	23.0755	25.5232	26.0475	26.759	27.3599	25.0467	26.4121
ICAM1	13.0716	18.7484	9.79939	11.925	10.754	9.90344	7.35241	17.0313	11.9585	9.02719		8.4696	17.6372	15.3914	13.0879	13.5613	11.9212	14.6949	7.64626	11.6433	12.7456	11.4081	9.58368	12.7768	11.0173	6.27446	14.0397	11.9635	18.2051	6.43305	8.50429	13.8077	13.8137	19.3444	14.5235	13.9713	13.3058	11.1754	9.59464	12.1384	12.2218	10.1637	9.92201	7.65422	15.6883	9.35283	15.317	10.8755
IDH1	98.0337	117.954	112.778	112.455	94.583	108.417	87.2035	91.3008	97.4912	102.218	105.899	114.802	93.033	120.412	98.8005	86.8484	95.5899	113.219	110.63	108.486	92.9501	97.6886	92.3923	86.0975	88.1719	98.685	99.1206	131.656	98.4636	141.543	94.427	99.0044	106.623	117.952	108.874	115.259	92.6082	94.1928	88.7477	80.2909	98.6599	108.682	97.9629	121.784	88.1979	126.861	99.2155	98.8905
IDH2	55.8659	84.537	63.4906	80.8006	60.4663	53.8689	48.148	58.3132	48.7811	49.9639	63.8005	53.365	61.8857	73.0134	45.7302	52.173	52.8614	87.1598	65.6859	86.3791	65.2798	55.1473	51.652	57.9184	50.5949	41.7699	61.0167	58.8818	62.5776	82.2089	44.3188	49.4305	52.2795	91.689	61.3349	85.9956	65.8362	52.9001	51.2375	56.6502	46.8166	49.7185	60.6133	58.189	61.922	80.2184	50.585	54.5996
IDH3G		8.33498	3.8307	10.4598	8.11887	6.8171	9.33998	7.80851	7.16928	5.78246	3.00407		8.08564		5.51908	5.10441		7.76776	6.58	7.30398	4.13052	6.40673	6.81542	8.87978					6.07231				4.12889	7.28357		7.52003	3.49996	9.71991		7.07644	7.1793			4.6264	9.79343			2.97824
IDI1	81.9294	100.159	79.2199	103.797	60.2741	111.694	103.497	86.9674	114.893	78.2266	97.9528	122.804	92.3502	83.8476	80.9053	73.9525	86.9628	100.261	79.139	107.633	58.4519	110.877	103.389	85.7435	113.412	74.7208	98.4028	120.113	93.1089	94.6125	85.7687	79.5518	67.1204	96.7701	76.9714	112.981	69.4551	106.658	101.687	85.0405	114.033	82.4088	103.379	128.38	95.2347	82.0108	93.7063	73.5384
IFI30		15.886		17.2434	28.6372		16.0858	15.3411		18.6627			19.5725	16.1009				13.9966	11.1772	17.8977	20.0491	17.8972		21.2622	22.4302	10.8756	14.6999			26.4612	15.4616			14.7453		17.7149	22.1177	20.4361	14.7206			22.1217	23.4394	17.3303		24.2763
IFI35	18.9785	24.68	20.8597	18.3237	15.167	22.5334	20.5143	18.0691	24.8663	21.3635	24.5302	18.9273	19.5695	22.1973	22.5077	23.5967	23.4831	23.9773	20.7932	13.1922	24.5045	17.4298	21.8328	16.9464	25.2434	22.2416	25.3989	24.4864	21.0983	25.9298	24.0031	26.96	16.2768	23.6381	21.9728	18.9692	21.0626	21.1671	20.6774	21.1531	24.2669	21.4294	20.6028	18.7931	20.8723	22.8983	20.822	22.9046
IFI44	17.9389	20.424	16.8615	18.0667	19.6353	17.163	23.3389	44.5435	33.5495	24.9094	34.3424	29.5928	26.7161	47.3659	23.2927	45.9281	18.2502	17.2294	20.2741	19.7742	19.5425	18.4085	20.7015	40.6554	46.1843	28.7925	32.0211	30.9496	23.9585	50.4657	28.8302	40.0825	15.7224	18.888	18.3423	23.2084	20.0157	19.8125	27.4972	41.497	40.4392	30.9701	34.1707	28.2777	30.5689	47.9049	22.3027	42.2984
IFI44L	31.3379	52.7291	35.295	41.5025	36.1766	37.7328	48.01	87.6766	66.3267	42.2937	58.0649	46.0846	48.9416	98.3137	42.0733	66.8477	34.7746	50.2125	33.1372	38.717	33.029	35.7289	57.7859	97.1768	69.5332	46.7898	57.356	51.6458	55.1293	100.356	42.9563	65.8284	29.6961	48.2724	42.6944	38.9863	36.3323	39.0436	44.8993	91.0225	62.981	43.9348	59.7774	50.6711	48.6455	97.5508	39.9092	70.1859
IFI6	19.5623	15.1334	19.4034	21.2654	22.0424		13.8881	29.3529	22.7478	26.4087	16.1144	20.5455	17.8865	41.1742	15.7567	26.9023	23.3939	11.5708	17.114	21.102	11.8994	12.0105		36.2784		28.0618	10.4625	13.8471	15.6946	35.4801	15.9256	34.2865	18.3928		18.6092	17.9033	13.5338			34.4912	25.8228	23.1123	12.6076	12.7218	19.4158	33.8537	20.5942	30.597
IFIT3					6.47478				10.8717					11.5491				7.08934							13.284			12.8545		11.8328																13.2235
IFIT5																														6.9141																8.33855
IGF2R	23.9135	18.9033	20.907	19.7988	25.4963	25.2918	21.713	20.8038	23.5697	18.7619	18.7859	18.1264	20.8626	19.3961	21.4276	26.1203	21.9162	19.0939	19.9239	19.2598	25.4994	22.3686	23.8346	26.5991	27.1382	21.0724	19.3553	22.5519	22.5503	21.2183	23.7008	24.2319	24.8634	15.4574	23.7545	19.0119	24.1159	21.8165	24.0272	23.9995	24.8919	17.6335	20.2105	21.0493	25.9235	16.8126	23.2089	32.7665
IGHM	113.664	35.5227	55.2766	52.4604	108.928	57.7483	35.328	59.7162	53.9316	84.8137	78.7058	61.7348	60.8917	81.8127	46.1856	46.3842	117.371	38.5028	58.1817	50.7255	113.521	60.176	37.0872	57.4379	58.2275	86.2842	74.5302	62.8663	71.7544	91.7551	43.8111	46.3215	122.756	39.441	54.9573	55.9563	125.663	61.4688	37.0463	59.6416	55.2055	85.3756	80.8589	65.0956	67.8389	90.9584	50.4389	47.2541
IGHMBP2	75.0629	186.622	57.5176	104.609	48.4748	67.3607	70.0178	28.3732	79.9727	51.0463	92.6704	80.6256		39.6539	57.5514	51.7579	85.8521	156.102	48.8772	102.222	111.491		68.4125	44.0933	80.3782	87.3836	97.4562		80.1107	87.9669	102.112	45.1319	93.3824	232.812	52.8982		112.543	82.2942	69.2183	43.6386		84.8976	114.48	70.2423	66.1687			37.7365
ILF2	21.3019	14.7454	13.54	11.7463	13.0801		15.0659	7.65721	12.2392	11.3199	15.6994	15.3798	15.0224	19.0734	15.6762	10.8968	20.0617	13.2506	14.6211	8.90746	18.4131	10.04	10.4228	14.0471	12.6378	12.2398	14.032	9.65575	14.4508	12.643	15.4977	17.3178	18.8685	15.079	14.5251	10.1564	13.5114	13.4694	15.3355	12.4171	14.0065	17.4768	13.8278	20.6564	17.3452	23.4057	17.6194	19.2827
ILF3	14.622	9.74252		8.00586	10.6759		9.83441	10.6087	6.62432	9.77783	9.27603		11.151	5.58899	9.08908	9.92063	9.07394	5.07433	7.97985	7.69742	10.3526	8.48922	10.0603	9.4065	6.45102	11.9245	7.68509		11.8443	6.93981	9.3698	12.5199	10.4556	4.74822		7.96724	12.4027	9.71021	11.4215	10.463	7.75146	9.63841	9.7646	7.70238	8.58555	8.43313	9.6455	11.5778
ILVBL	364.13	309.317	455.006	388.153	317.559	428.454	516.957	456.31	418.406	497.596	354.227	371.09	426.121	325.353	525.584	474.155	414.233	314.361	456.427	386.386	319.07	428.245	514.413	472.671	406.986	518.545	357.844	389.102	420.284	331.727	556.871	473.836	371.963	316.843	423.631	379.248	301.323	436.787	504.077	478.776	401.021	506.532	350.127	397.169	401.894	343.452	542.376	471.461
IMMT	23.1811	20.9127	17.5469	28.4767	21.9064	13.169	17.7492	14.4417	13.5526		10.3277	18.1004	23.015	11.961	14.1027	13.8772	21.8268	21.8033	18.6554	26.5293	13.0195	15.5672	19.2385		19.1617	13.076	9.76351	13.2615	17.4772	15.6083	15.9552	17.3003	23.0136	23.119	14.2534	28.7629	15.3723	16.2858	20.5751	18.567	10.325	14.0112	13.6923	14.0776	21.3576	9.67991	13.8285	12.4
INMT	46.5821	41.1755	36.1574	35.8918	39.0057	37.4862	46.1058	67.5912	47.446	49.6709	43.9523	59.9739	49.837	38.1549	50.1755	38.8646	38.6265	46.0091	41.9782	37.9858	37.8938	52.0202	32.9349	42.8698	43.0949	51.4323	45.1383	45.9843	37.6079	47.6478	54.4355	38.2579	37.0685	37.0364	39.8037	31.8532	40.2394	36.6409	35.1322	51.6745	42.6789	39.9591	55.4931	48.1048	45.754	43.407	43.7852	40.4643
INTS9	33.7822	53.8981	30.3573			26.0993		24.5307	24.043		37.6643	30.0236	27.9779	24.2434		20.7885	33.2014	73.6529	23.4739	45.541			32.6195	31.3554	23.8107	26.4255	35.9267	26.0283	24.456	26.6309	44.3272	28.2647	30.776	62.3715	25.06			24.5511		26.8188		30.5836	40.1176	26.0556	38.4941	23.6255	36.1806	24.5387
IPO5	17.1161	13.6471	15.6763	12.8254	14.4923	15.7543	16.7283	17.2251	15.079	15.2898	28.9312	15.9494	13.9997	20.196	18.0775	13.9853	13.8673	15.6397	16.5569	15.1669		20.0474	11.4211	19.6905	18.8858	20.1685	20.6046	15.4544	14.4502	17.6054	18.4842	17.2864	18.2739	15.3837	17.2065	18.0807	14.994	16.2921	17.3867	19.6458	19.6447	14.85	18.3528	18.2339	15.0435	16.8508	13.777	22.6716
IQGAP1	23.4421	23.6738	13.7801	33.6801	22.0766	25.3539	25.1133	27.1271	23.6448	20.4151	25.4907	23.937	18.4483	19.8765	17.5064	22.1025	19.3511	26.0644	15.6421	26.7274	24.8381	23.726	22.906	21.7864	25.1998	27.5352	19.4459	32.6474	17.2919	23.8375	22.3852	22.0058	23.639	30.9439	19.1947	30.0192	21.1757			17.0716	23.728	19.1603	22.047	27.7674	18.4082	25.1586	26.9614
IQGAP2	58.1146	72.4098	56.9974	58.6825	61.2045	64.2694	64.868	56.1186	70.1533	58.6779	65.4375	73.2349	64.0222	58.7377	55.5843	62.5972	58.6324	74.468	54.6842	56.5699	63.9793	65.531	60.6646	55.7221	73.2883	61.0416	66.45	72.21	68.5981	61.9984	54.4104	66.0572	58.3081	73.8689	56.1869	59.4172	62.6041	64.7168	60.5324	54.1784	72.7245	64.6285	67.4715	70.9002	68.8051	59.771	55.4421	71.1275
IRF1	112.863	200.108	90.8863	132.826	130.859	102.578	83.2617	93.7879	108.487	97.2367	128.951	96.24	103.794	136.973	136.364	87.5563	109.083	208.007	88.2324	130.863	126.19	104.584	79.2628	88.8671	85.2265	98.3327	114.747	91.7814	78.3288	122.142	107.773	75.233	105.648		81.4277	125.145	121.215	99.6777	77.6874	64.9311	67.7253	94.9096	127.491	51.9679	87.2569	104.376	99.023	76.6026
ISG15	28.7621	30.7843	21.9141	40.5423	33.6692	14.4674	21.9483	100.995	35.578	34.9707	23.2225	24.3274	29.1571	159.017	14.1326	37.5574	26.4669	29.8036	14.3549	39.7634	32.2804	14.8093	26.324	94.8987	34.6388	32.4071	25.2131	23.295	25.0194	158.48	20.6086	38.6136	29.0675	28.3177	15.8345	37.0962	37.0712	9.42627	23.2473	96.7057	38.2881	34.1333	26.9847	28.7064	34.658	163.966	16.573	41.3211
ISOC2	21.679	22.7996		22.5483		17.8556	15.9714	25.5759	20.4535	17.84	19.6917		20.3156	10.7518	17.9	20.9668	25.5202	22.2953	14.4795	19.4556	13.6178	15.5051	16.2774	18.5443			15.3756	10.9509	18.66	15.6458	10.6012	20.0971	20.5088	23.2945	17.2197	20.4621	16.8738	20.0138	24.2342	18.7021		15.3701	21.0933	14.6332	19.181			23.8015
IST1	8.82412	10.2514		11.6876	11.868	8.97796	11.7326	8.02124	10.9578	7.47135	9.93379	7.96616	8.5366	7.67146	10.2708	9.85713	10.7805	10.4439	13.087	8.15551	11.6311	8.06968	11.9482	5.58736	9.88819	9.09806	15.7379	8.32256	10.1026	9.216		12.6813	8.17127	9.52958	9.70866	11.5114	10.7455	12.5686	8.30004	8.79171	10.4586	5.10434	12.7864	7.13399	11.3588	8.76538	9.29397	11.305
ITGA1	15.0112	18.4002	12.622	15.25	15.415	16.1618		19.1049	19.7915		9.14007	17.9175	16.7856	14.7105	19.0738	25.3148	14.3515	16.9051	17.0098	16.9998	11.7825	16.7128	16.631	20.8517	24.5555	19.2744	16.4603	19.2313	16.7033	15.1082	17.7986	18.8561	18.7867	17.5656	15.0727	23.6023	18.0289	17.3558		20.3714	12.6626	22.3486	18.5039	19.7726	18.0779		22.8689	19.3117
ITGA5	14.8003	16.1856	9.44189	15.6116	12.9806	11.0241	16.4913	14.7799	17.395	16.4494	15.9058	25.1352	14.075	15.1082	14.0778	16.2372	19.3467	16.6312		15.8125	13.5223	12.6785	18.5489	10.3286		10.9296	13.7501	17.9276	20.2148	21.683	14.7384	18.8022	17.084	18.6067	19.9364	16.6877	12.5284	17.6627			16.5479	12.3869	17.9875	17.0336	16.0176	16.775	16.7993	19.2803
ITGA9		12.3066									14.0917			9.16479				11.2382												9.66882			10.963	17.4495			12.3145	10.6434			15.3206					14.8468
ITGAL								8.70695						9.56648													15.0803		3.7124	7.13955							5.71586						12.1567			8.58866	16.7827
ITGAV	40.7938	25.7314			31.1721	42.0843			25.7232	31.8216	31.6766	32.3746	29.8934	32.1134	27.5115	34.3916	36.2444	23.729	35.6621	35.6768	28.105	41.8277					38.9065				38.8757	36.9423	43.4903	29.144	35.2912	36.3063	27.0659	38.3389	35.9646			34.0081	31.1257	33.959	29.8389	36.8262	39.4276	37.4454
ITGB1	64.8898	83.7182	56.4013	52.8477	55.4659	54.6611	59.3523	57.7775	81.1011	59.869	67.4203	75.6417	62.4587	66.3496	59.6576	77.1778	64.1779	85.3276	55.0175	56.4345	57.3117	59.951	60.4133	50.8998	78.4678	56.7688	66.0807	74.0556	70.2421	71.4677	58.204	75.2401	62.857	86.5608	57.6407	54.0578	60.6253	60.9205	62.5417	59.8461	74.8316	57.637	67.4578	74.6588	64.8811	74.6074	64.6917	78.9454
ITGB2	12.7052	15.2273	12.4581	16.461	17.1359	8.81049	10.14	10.6029	17.2072	13.5399	11.4874	7.8546	20.3098	18.3232	9.88852	21.3247	10.697	13.7762	9.7337	11.5242	15.6993	10.3961	14.3507	14.4711	8.678		19.6631	13.0724	16.0537	21.2514	13.1842		11.1475	16.4565	10.814	14.804	14.6153	13.011	15.0888		13.308	22.5486	19.0074	10.5312	14.8809	15.1028	10.678	12.7778
ITIH1	26.0235	26.0577	24.4131	32.8527	22.3179	28.0029	26.1705	26.2571	29.5515	33.6666	30.1499	26.3867	26.8436	34.3286	28.9355	29.6737	27.8691	27.1958	25.9937	31.9114	26.5969	27.7716	28.0951	29.0312	28.3905	30.2795	33.6099	27.9812	32.0755	29.2501	30.3914	25.2303	30.8151	28.2915	26.4705	33.383	29.3804	27.227	22.7166	35.3388	24.4906	32.7689	32.5941	29.5539	32.595	36.1739	29.3991	27.721
ITIH2	19.7698	19.5257	21.9937	24.8669	21.2615	22.4599	17.3361	22.1932	23.1472	25.3502	23.5971	19.8909	22.4126	22.3878	20.7758	21.7342	21.9106	18.1192	23.7611	25.2845	17.6038	18.6397	23.8279	23.4173	24.2644	27.6443	22.9059	21.2107	22.1437	26.3189	20.1873	27.0754	13.714	17.717	22.2816	25.3468	18.7972	21.7811	19.5408	18.9647	20.1377	25.5594	22.9365	21.0583	22.4442	19.1099	19.2975	23.6087
ITIH4	32.1519	21.0465	41.189	38.6143	96.8559	61.0089	29.6797	44.1343	23.6577	37.1117	25.6702	22.0392	36.4414	42.6154	40.7128	30.0742	31.263	26.7452	40.1674	40.7601	111.502	59.0375	27.9224	43.3796	30.9101	42.2465	20.5627	21.3456	41.4102	43.0984	41.649	27.3357	29.0328	28.7347	39.3712	40.6227	111.348	54.2197	27.3454	45.7594	26.9717	41.8627	20.3716	20.9505	36.9055	42.059	40.0059	24.7248
IVD	53.054	72.8946	62.0557	74.7598	43.1871	52.9689	58.3596	56.4632	46.8888	48.1766	47.7857	48.6475	56.1666	58.4254	48.1458	47.2909	53.7988	73.2722	56.3078	75.3904	43.4324	52.9179	52.4264	47.1501	49.6583	44.2609	51.5591	43.4284	58.5533	64.7227	45.4187	49.0805	52.9529	73.0313	68.8277	71.2565	45.1035	53.5634	54.9259	53.9084	46.7092	45.813	52.3263	47.6094	49.7531	68.6386	50.2116	51.5703
IYD	45.9765	46.556	44.4739	116.248	98.7035	61.6571	52.0867	61	76.1766	43.2252	123.426	184.568	62.5563	49.3376	41.0404	62.2284	43.4964	44.8167	42.1066	103.936	119.068	52.4806	53.3213	57.9821	97.7432	56.2111	111.381	182.452	46.5746	52.7073	51.6809	58.0153	46.2677	51.6512	39.3833	119.339	105.476	43.1336	59.5785	64.8823	92.6761	43.4054	138.031	154.299	61.6337	42.6088	54.5652	46.0279
JCHAIN	14.0515	4.75482	13.1342	6.69993	17.7393	12.3498	5.88784	11.0611	8.69413	13.6787	8.45652	9.90269	8.44319	13.7252	8.04889	11.9252	16.0807	4.97645	15.8105	4.77429	14.8394	7.03176	7.56087	7.28052	9.03953	10.8416	9.69352	6.99202	11.1269	15.8444		8.7795	14.9703		11.4959	4.40828	19.4374	7.71481	6.14806		10.6083	9.78161	11.9619	10.197	12.01	13.9014	5.38301	6.28229
KARS1	41.7097	30.4132	26.9351	27.5198	38.3724	41.2671	22.7596	42.7278	36.5882	30.3303	33.5382	33.3592	33.4876	27.9343	32.3077	35.9731	35.362	30.2606	31.8685	32.1891	37.8447	45.5608	28.3827	38.1292	35.6706	29.3423	37.0238	35.8676	27.4648	27.4213	34.6353	40.0456	42.4813	28.906	29.0539	26.0224	37.834	40.3349	22.7728	39.8828	33.8528	28.3853	31.4976	34.7898	36.5842	30.8647	35.6646	39.598
KATNAL2		138.117			134.06	92.0963	70.3487	64.2427	110.97		66.4791		67.2595	167.31	87.5956			137.328	107.642	97.3049		101.108	89.3786	61.3	118.052	59.3534		107.197	86.7796	152.562	90.2099	72.5863	114.126	142.29	141.833	99.8721		105.3	62.4779	61.7936	95.1389	66.6327	124.87	118.162	78.2126	145.755	102.239	73.5661
KCTD12	20.2749	14.2468	20.6848	12.3643	21.3207	19.1194	15.4493	21.6202	17.6742	14.1608	24.1847	17.3797	24.7925	21.308	20.1561		19.6591	14.958	16.1418	14.7028	17.8222	15.1045	15.4194	23.2697	18.631	14.448	15.8081	19.212	19.7505	24.6518	14.7927	16.229	20.1149	15.5348	18.2139	13.3944	16.4305	17.5354	16.4072	24.6318	18.3852	18.4004	20.7445	18.3921	23.9446	19.2331	19.1491	18.4122
KDSR	22.1681	19.1635	30.5219	23.8069	14.7573	30.9631	31.6672	29.023	25.6449	33.6034	18.181	21.9845	21.3455	19.7541	19.7159	28.5543	26.9558	21.7605	32.2096	20.1483	17.7276	24.0031	29.4945	31.986	26.2043	28.4603	20.4914	20.0065	18.9154	26.7847	26.1918	24.6739	24.8194	23.2119	26.7006	23.8342	19.0987	26.806	34.7555	28.0989	25.0146	25.2268	20.5751	21.2875	19.8085	25.1761	26.6565	36.1076
KHK	69.2325	60.0757	64.1309	52.9157	46.7043	57.2719	53.9801	50.6123	53.5345	56.7771	63.9381	59.2638	59.1673	53.674	71.4607	53.4927	52.3903	62.5234	52.9384	48.9798	48.9812	56.4563	41.6068	59.0512	42.9712	53.1829	62.7782	51.9052	67.1436	49.2609	71.0979	57.9616	54.8805	61.6719	47.4596	65.0718	54.91	57.0997	49.6988	53.5719	53.654	58.1101	56.5077	56.274	63.2666	49.9043	59.6221	71.4351
KHSRP	19.0475	22.0537	29.8801	21.2561	28.6715	23.7677	24.9103	28.0698	25.9706	26.6587	21.7436	26.0381	27.435	25.8291	30.3938	36.7806	27.4492	25.8163	27.3052	20.0352	26.573	25.6596	26.0578	24.5389	25.5527	24.3954	25.8808	19.9316	26.9974	27.7383	26.7581	26.003	26.8401	20.7003	24.3246	19.8032	34.0584	19.5581	27.9504	22.0878	25.0091	26.4695	25.961	20.76	29.2964	24.7083	31.5999	35.2218
KIAA1217	41.4006	43.5692	26.3179	27.8842	26.6282		29.4889		27.1364		31.1347	18.632	14.7877	22.9883	27.4569	16.0755	30.7817	42.7366	27.4383	21.0955	26.2162	26.807	29.8354	27.6484	27.2467	29.4581	29.2493	27.7322	28.5257	23.8448		30.7908	32.6574	39.198	26.5262			26.4588	25.5086	27.1456	28.0741			28.442	29.0481	28.6768	33.7238
KMO	28.1274	25.6271	20.6489	48.441	31.9591	31.1472	25.7558	28.8303	27.6049		25.8534	30.5956	19.5917	28.414	33.7546	28.7221	29.4025	24.49	22.5747	56.1156	27.4254	34.1995	26.783	31.1713	30.2146	20.667	29.2371	30.0158	15.1118	28.2273	35.6685	31.4558	33.1339	25.5537	27.4242	49.8962	35.2449	27.8768	23.3224	29.6925	31.5693	17.4744	30.5688	30.631	17.561	24.8289	36.0646	32.1051
KNG1	13.3994	10.9801	15.2646	13.7375	18.2866	16.7697	14.2019	19.5308	19.6649	15.0053	19.6075	17.4834	13.6725	14.1346	16.0187	14.7776	15.8134	11.1947	8.45154	14.0566	14.3493	13.9914	14.6697	22.8664		12.4208	16.9074	16.048	16.6269	14.1362	19.2957	14.6847	10.6943	10.0214	8.78492	15.3366	18.1562	14.631	16.001	16.4536	15.6027	16.683	18.2761	18.7823	14.8188	14.822	16.7406	12.3245
KPNA3	8.03499	6.64011	5.91598	4.73619	6.70732		9.97215	9.63499	6.78388	7.35778	9.32724	7.38958	5.2183	6.88656	7.97189	6.88685		5.52651		4.35479	5.94599		5.01745		7.92164	5.78354	5.36684	6.57326			3.85605	6.99618	7.76429	6.28013	4.51838				8.95678		5.33449	9.27188	9.80697		8.539	6.4007	4.87615	6.22147
KPNB1	9.81136				11.2668	10.9071	7.93435		11.3161	9.65572	15.7738	6.29025	10.4684	32.899		10.9489	8.85223	11.1536	9.2957				11.2198	14.7136	12.0509	11.5155	18.3631	7.83624	3.01693	20.4629			7.44176	11.2809	8.53655		4.17118			7.77121	13.8525		8.90206	9.16106		35.1172		11.7928
KRT1	259.763	401.692	320.895	213.595	409.787	486.858	354.863	380.534	484.028	304.409	689.487	536.771	373.885	1048.23	405.255	293.32	297.571	408.347	326.026	196.896	361.145	491.72	378.957	366.003	486.565	301.704	666.426	492.757	384.597	1046	394.268	345.09	290.13	423.636	374.063	227.979	353.795	464.958	357.001	461.312	452.853	299.113	667.865	518.827	366.48	1059.01	407.697	291.704
KRT10	34.155	67.5147	36.709	31.4658	90.3837	84.9296	83.3317	72.842	98.5094	60.6225	177.829	130.133	30.4782	139.079	73.3762	45.1253	42.6242	64.9558	42.9464	34.9	85.5513	108.939	81.0789	77.5795	99.1304	55.2114	161.191	119.725	30.6196	136.375	65.5749	50.984	46.886	67.7909	37.6529	31.8938	96.5579	104.715	79.28	78.4499	87.9593	59.2417	158.13	118.597	29.5013	124.381	73.9796	51.3601
KRT18	69.0085	149.968	60.1157	25.9189	60.3758	77.1444	64.1883	41.3194	63.7938	49.7994	67.0645	78.7403	70.4633	169.282	62.6596	61.548	80.4137	140.134	58.8341	16.8546	55.9777	69.7221	72.9746	38.3854	54.3396	48.2202	70.7067	75.6337	66.3802	153.664	36.9959	73.9401	69.5513	164.278	62.9331	15.7611	62.0721	62.4496	79.6266	51.8536	51.6423	60.0215	67.396	83.4066	82.2233	227.946	59.6458	64.0243
KRT2	56.5423	123.634	72.8139	46.4473	113.939	145.685	86.7699	119.796	119.828	66.24	186.907	142.999	59.3956	285.148	117.484	88.8108	67.7144	130.691	65	44.1249	112.266	150.797	102.327	121.114	114.71	72.3169	191.79	140.645	54.399	278.383	128.569	79.6687	66.7615	123.747	78.0902	45.4988	106.596	136.418	102.87	117.047	114.218	64.8426	198.442	158.468	53.3001	289.576	125.029	88.492
KRT3	8.09779	5.669		7.87139	5.28602	11.08	9.14732	13.0409	9.3811		10.9904		7.76534				3.84061				9.63921	9.88248		9.75287	5.5468		12.5955	5.03261	3.51387	7.05965	9.95357							5.57862				5.2914	5.72689	9.63309	9.17718		5.09266
KRT4	42.4405	20.2069	112.385	19.4302	46.813	78.779	32.8316	85.7878	31.8753	22.4099	37.7346	27.1945	88.7069	16.1021	82.5516	89.8143	42.1031	14.632	31.5674	17.7091	39.5498	68.5848	42.2263	94.8687	30.0775	54.3169	24.3721	19.6464	51.9553	9.35496	48.6256	59.297	24.5885	14.4986	53.208	20.54	12.7428	31.7984	19.2961	26.0804	16.637	27.7839	13.7835	15.7392	33.215	10.0553	31.7666	40.2408
KRT5	20.9719	21.483	23.5194	20.6288	24.7868	35.1231	24.0231	29.5246	32.5954	24.3717	35.3059	31.4768	18.9268	41.5919	21.5343	20.2098	20.1195	24.1964	16.3274	20.0477	23.8913	37.3672	27.0869	28.8271	26.5245	25.337	35.6018	28.1625	22.3758	36.006	23.313	15.3033	18.6595	20.4221	22.9691	22.0722	26.4688	34.5595	26.3896	25.3855	30.2251	23.1628	38.8028	30.1695	20.408	42.8034	21.118	24.3326
KRT75	469.353	775.654	460.629	361.741	697.172	1084.54	633.406	716.934	902.359	659.656	1373.46	1028.96	635.424	1290.46	639.635	674.041	527.379	736.266	419.574	397.198	762.577	1019.22	636.625	815.776	969.411	683.713	1234.75	1110.11	715.869	1369.49	710.633	727.053	496.625	825.044	529.795	331.341	713.051	1040.57	689.684	811.076	1006.8	626.854	1381.48	1090.59	672.037	1428.96	700.508	669.733
KRT77	109.072	211.681	168.734	86.1526	252.644	272.151	225.086	228.54	258.271	157.016	317.143	325.624	205.356	421.66	179.553	173.748	117.957	183.453	131.649	112.08	163.612	260.131	138.303	186.596	215.899	158.92	351.97	242.255	160.662	439.606	184.324	152.014	121.357	131.851	118.622	94.1832	160.703	244.049	203.607	237.881	228.123	150.719	352.995	330.539	181.073	420.608	177.975	134.673
KRT8	53.535	130.495	44.2615	31.6582	41.9545	54.4813	57.4656	41.6106	29.2252	54.8612	36.1424	46.8263	55.7004	39.1295	37.1579	44.1394	54.7012	131.208	45.8222	36.3271	43.6231	51.1721	52.3618	42.6924	36.8968	51.3342	34.2453	52.8802	59.811	51.8251	38.082	43.863	49.5506	148.73	46.8643	33.346	45.2625	59.7814	58.9036	43.906	27.8544	50.7737	37.7283	54.3877	62.8979	41.1848	38.3726	47.1023
KTN1	14.2699	12.5078	9.83941	11.0806	14.5975	13.924	11.8062	11.7419	9.08292	10.673	12.1084	11.5679	14.3741	9.70325	11.9849	10.919	16.3332	10.0358	8.53118	11.1302	14.7052	11.0717	12.6817	9.81809	12.1956	14.1009	7.55911	9.82767	14.5387	9.82962	11.3831	13.2888	8.55524	11.7527	9.92476	13.0087	12.8594	13.7884	13.4572	14.4787	12.3921	13.2263	9.28722	10.4408	13.423	11.3117	10.639	14.6732
KYAT3	14.0996	13.7785	13.253				9.69057		20.6306		17.3299			34.57	12.2142		15.6475	14.1374		10.6717	9.68661		15.8279		13.7853		19.7595			26.6297			15.3945	14.0326	15.9425	10.0536				13.1923	11.7227	12.6658	19.496	13.1061		31.1663
KYNU	13.3899	11.7669	13.8975	12.5926		6.32994			17.8634	8.85508	10.1693	15.0883	11.2443	16.3094	15.2205	8.86471	13.2351	13.0179	12.1438	10.8874				6.5553	12.3505	10.5848	12.698	15.955	20.3793	15.9195	22.0122	13.7651	17.1522	11.0555	15.7753	13.5324		11.158	8.02211				10.9449	18.194	13.8564	16.8339	14.127
L2HGDH		16.213	24.8359									15.5692			14.8607			14.5718		13.8595				18.8939	18.5322								22.1397	11.5319	14.865								16.9827			14.049
LACTB	19.0932	20.2633		14.3181	12.549	13.2985	17.5411		14.1582	13.8401	14.2991	16.4391		26.7357	10.6232		21.6126	18.4738	16.6369	15.1757	10.7354				15.8929	11.9034				34.3069		12.9259	20.5806	19.8583		21.0354	12.7077					13.5272		21.4277		23.5783
LACTB2	20.0252	19.123	17.1918	24.6278	18.4036	16.8946	17.2658	21.071	16.7102	16.6631	15.5541	20.879	24.7871	17.914	16.1282	21.6541	20.3081	24.5119	19.2306	19.085	12.0524	16.7547	12.4638	19.623	21.6864	16.0108	14.8997	20.875	20.7042	16.332	19.7457	19.8991	20.5557	19.0556	17.1805	21.3837	15.7558	15.3003	17.5217	17.8815	25.2852	16.2399	18.3519	18.9716	24.406	16.5702	18.5937	23.8362
LAMB1	32.8934	31.9139	36.9235	26.7812	16.55	33.6221	22.5446	23.8836	22.4262	26.2598	32.9573	32.653	20.9545		30.8786	16.0409	29.1178	34.3509	27.6036	25.8256	17.4541	24.0794	23.0664	20.2905	15.4051	18.2493	29.7668	34.4185	22.6898	3.79785	26.688	21.8809	23.9857	30.343	34.2134	23.9447	19.5643	27.1649	22.15	19.1545	20.254	33.5398	30.8392	26.4643	22.6993		30.972	15.9609
LAMP1	25.2525	22.1315	14.2371	17.1045	17.2366	14.3606	16.8951	19.0455	16.0582	17.892	20.0545	24.1554	25.3697	53.4235	19.9926		20.6091	17.8903	15.3997	21.9351	21.3016	18.2534	16.7394	16.6965	18.3694		23.4588	21.637	22.4011	44.9202	17.5248		23.7135	24.9448		16.4086	17.4922	17.471	21.1163		15.8081	21.0483	21.2867	26.3262	18.6051	70.4958	23.673
LAMTOR1	7.33439	4.79264	9.23435	3.15774	10.352		7.85147		8.31643	7.6343	5.29493	8.31989	10.7033	6.30508	7.12827		10.2838	7.70255	9.40309	6.0285	6.50323	6.85475		7.1436	12.4282	6.74605	8.27483	8.47257	13.2936	8.41844	7.24586	6.74989	8.05589	2.43829	11.2464	6.03451	7.8368	6.90274		9.28197	4.22968	6.11954	10.6233	9.7731	11.4298	9.74655	7.71875	8.34506
LAMTOR3	20.5021	17.7281	15.8349	17.3099	20.1067	19.1384	17.0746	18.607		17.1253	20.3136	23.5872	26.3882	23.2943		18.1834	22.8631	18.553		20.3886	21.7532	17.2766	24.6556	24.045	19.9958	19.1791	25.0446	25.4454	22.3495	22.8994	24.0447		19.933	19.4048		15.9715	20.095	25.2256	24.2953	20.9428	26.1871		15.9602	29.5217	24.2961	25.6995		20.7999
LAMTOR5	18.8259	16.9065	18.3295	17.4746	23.88		20.589	18.2803	16.2217	19.5093	14.6145	15.4488	24.0377	27.075	19.1659	28.3372	23.6869	15.4222	25.1012	18.0652	20.5102	20.2302	19.8983	20.0114	17.9677		17.7774	19.219	20.8233	24.3699		20.1303	16.658	16.672	19.0906	19.2155	23.5377	21.2118	15.9742	21.0542	21.3972		16.7671	19.8295	22.285			18.0882
LANCL1	27.8093	23.9835	24.5406			26.083			28.1923	12.2442			24.4477				29.6258			24.2773	26.0341		22.8965						25.0922		21.9274					21.8851									34.3198	31.1593		28.9957
LANCL2		6.08781	3.99661	4.14474	2.17137	6.02154	4.45795	5.69511			6.40008		6.70828		4.97903	2.21049		5.09138	3.15286	5.95508			2.30277			3.57286		4.72112			4.85534					5.22322	7.5027		3.93441			6.1158		3.99276	7.50635		5.24916
LAP3	161.967	151.162	171.434	166.877	154.751	152.771	118.459	150.895	135.064	118.614	129.761	149.127	115.654	227.726	162.115	124.637	152.292	139.979	184.409	150.195	157.804	151.413	125.943	160.549	141.642	123.561	128.361	137.959	124.247	251.557	153.437	146.498	164.665	151.012	175.991	160.453	156.588	153.864	132.4	167.116	148.193	134.162	138.97	147.588	113.973	251.029	173.475	147.477
LARS1	16.6618	17.8551	17.6244	12.8437	16.04	15.9403	12.4331	17.5292	17.28	17.7308	15.3486	19.0287	12.5019	12.6172	13.835	17.2929	16.0692	15.3869	16.6162	16.3247	11.8669	19.7489	11.2931	14.3875	17.8287	17.5007	15.1345	20.1613	17.1147	19.5623	15.875	15.0259	17.9578	19.0085	18.9037	14.9374	18.0545	16.2667	13.4375	15.4373	17.7409	15.5848	16.9619	19.1983	14.9791	17.0629	14.9117	19.2261
LBP	58.8173	60.5175	47.8583	48.1439	58.9644	43.1645	49.3894		63.8115	49.0519	53.2761	66.2379	35.7742	52.5504	56.6364	47.5341	51.0748	57.6084	51.7394	45.4328	59.6344	46.3326	54.0423	26.551	56.5001	44.2626	51.457	54.2171	32.085	64.5098	47.0194	53.209	65.2221	62.5124	44.7112	40.2474	59.289	34.1211	39.6797	28.7208	71.2725	40.0015	46.1485	61.615	37.3159	62.1005	54.0995	47.4974
LCLAT1	19.3711	18.3677	22.4406	20.7408	15.0215	21.1092	23.1668	27.0488	26.5771	23.6549	16.6464	23.7122	19.468	29.2775	20.9159	24.0205	22.1454	19.5914	22.8596	17.7243	14.7836	20.9224	22.5886		23.5715	19.3909	23.5143	25.0748	20.498	22.439	25.2611	22.5489	20.0717	17.9782	24.2698	18.6091	17.533	19.2347	26.9073	23.6118	21.0042	21.948	16.7603	22.1056	20.3936	20.3034	20.5601	19.7325
LCP1	22.7945	21.7802	15.4389	21.3479	20.9249	26.0402	25.1226	26.7123	20.6335	23.3051	27.4813	23.0208	26.3411	42.8478	22.2718	17.3958	22.1785	23.5518	16.2348	23.4472	23.7865	19.2712	21.0766	27.3599		23.5935	24.9661	16.8129	30.3986	42.2344			19.2909	20.5535	18.6035	25.3099	22.6027	25.0119	17.9728	30.2003	28.9179	21.7344	27.6865	19.01	27.6089	43.0955	20.13	22.6932
LDAH		3.95463		6.67634		5.27462	6.98838	3.15375	6.32373	7.34705		3.736	9.63077		3.74333	1.4017	3.28072	2.916	3.78928	7.59649	7.73762	6.491	7.27774	5.75298	5.29058	9.25205	4.35444	2.75996	6.00113		5.19588	6.09803		5.00229	2.6354	6.53728	3.902	6.37499	6.30622		3.60729	9.89258	4.47606		8.98202		5.59243
LDHA	32.9531	32.3591	19.2499	23.3597	29.5077	26.4933	21.5091	21.1834	30.8611	21.7623	34.9394	31.1605	22.5758	40.7514	27.5916	26.1828	30.4532	31.5852	28.3949	24.6254	26.3277	28.5046	19.8037	20.8443	27.172	27.4823	34.9842	32.8469	13.3392	36.3857	30.463	27.0189	33.6614	30.2734	23.6698	24.5922	26.5494	29.2723	26.6445	21.0783	27.399	22.682	36.8752	27.8292	24.1769	40.9262	28.2815	30.4814
LDHB	88.1038	67.6026	61.0225	64.1677	64.946	61.4743	51.709	49.6754	85.6376	47.9651	70.9314	79.3462	50.528	81.9689	51.6547	60.5924	87.9772	64.4997	62.6335	62.4368	70.3101	56.9148	47.2214	47.207	90.4719	51.2871	71.9343	73.8576	48.3333	98.3956	52.5134	63.3665	83.8465	65.5259	61.3683	64.4922	69.8777	62.9942	52.7581	48.6037	88.6031	49.2368	73.2954	71.0574	51.3423	93.9678	57.3312	64.8433
LETM1		5.05611	6.12094	6.16716							1.85803						7.55675	7.01774		7.5426									4.36514			7.51498		7.66249		6.50345						5.65244
LGALS1	18.2555	14.1393	22.8159	10.4006	13.594	13.753	18.0463	20.3595	17.4893	18.2241	17.4588	17.07	14.3077	21.168	16.3929	19.8592	17.253	19.2476	15.4493	16.2297	18.1794	20.4275	14.0005	19.8981	19.2546	16.2443	19.0611	14.3168	13.6294	20.9989	16.6119	15.6111	12.0233	19.9881	15.2711	16.2306	22.3065	24.1873	11.3597	23.733	15.6619	14.8949	19.2894	20.8605	17.1732	27.0836	20.4125	21.4821
LGALS3BP	32.1038	19.4037	15.4726	20.5386	27.0147	26.2906		31.6997	10.9031	19.7527	30.5728	22.8705	16.838	51.4666		24.8843	29.3955	18.2911	19.9396	19.3688	23.9975	24.4907	16.3299	31.9328	21.8546	19.8432	21.6663	26.4402	18.2105	51.6338	16.305	31.5454	31.8746	18.5695	15.5125	20.6765	21.0401	24.2998	18.3276	33.5277	16.4036	29.9484	31.4059	17.395	23.5879	51.3261	22.0802	20.7159
LGALS9	34.494	23.9744	26.9277	28.0774	23.3735	21.8842	25.169	45.2883	35.0588	28.6529	20.9536	21.7697	22.4835	36.2844	24.486	29.7866	32.6872	29.2485	25.9681	23.7825	28.1488	25.9517	16.2706	44.3215	31.345	31.0382	24.3076	27.0181	32.012	44.103	25.7515	31.7474	31.9177	29.2661	23.0189	25.9671	26.7354	22.7527	25.4989	42.8492	24.2172	29.1981	21.3052	25.6309	28.6668	45.0369	27.9235	21.2328
LGMN	129.897	106.176	132.269	124.041	109.608	145.639	143.078	114.19	133.699	195.263	150.358	165.461	118.733	113.361	117.033	122.73	122.03	100.711	135.766	113.66	110.111	131.082	151.956	114.04	140.293	164.154	138.193	151.689	121.624	120.314	116.827	122.943	110.047	104.729	136.414	130.062	114.969	135.639	140.144	111.252	130.96	183.14	135.574	155.029	113.212	107.509	124.875	126.67
LIMA1	5.31795	7.30358	4.92786	5.63209	6.2844	8.07137	4.09226		5.01378	5.68714		5.43269	7.09545	3.60999	6.19874		6.04234	11.394	6.97397	3.53972	7.94989					3.90661	4.46877		4.51331				8.08018	9.7817	3.28918	3.62448	8.8624				3.35434			5.14876	6.39291		6.52407
LIMS1	13.935	10.3836	12.9974	11.6905	18.1314	13.4557	15.5709	17.1401		13.5395	12.9394		15.1935	9.32426	11.8244	17.6234	14.2481	12.5419	11.0089	8.78736	21.9056	15.741	15.6139	15.18	14.0276	14.916	15.0011	14.6813	13.9372	15.2066		15.6764	15.5664	11.608	16.6622	14.2014	16.6545	13.5315		15.0628	11.3794	13.8344	12.9068	7.82593	13.5063	10.8117	12.6753	13.4582
LIPA	39.6773	38.8957	54.4664	48.7257	46.9307	42.823	61.9685	49.8503	59.3849	96.6477	44.6769	47.7211		90.5965	51.8025	41.7791	44.5711	30.7678	47.5842	43.9263	57.5607	50.7195	61.3834	37.8767	41.2619	71.06	43.471	69.7849	52.1418	97.8944	56.9558	23.4791	46.7515	31.4118	49.1938	44.1501	48.2012	44.2055	58.4123	41.6758	62.6493	90.1262	46.8452	60.2184	49.655	91.4372	52.741	39.2881
LLGL2	11.5794	13.8301	15.9037	17.0483	18.5974	15.5731	14.477			11.5692		16.8756	14.3171	7.24181			16.1754		11.3224	17.9107	21.1056	18.5516	16.0812		15.2947	27.5747	12.5663	12.2983	13.8557		18.7916			11.9821	14.8764	11.4127	18.7838		13.7107	21.2141		13.6493	11.5828	13.5057	18.2186	16.1902	9.51542	14.9846
LMAN1	110.43	76.2238	96.7522	111.641	105.93	102.183	118.089	111.442	111.085	151.456	129.678	104.987	116.191	98.4288	107.844	106.593	104.212	84.9345	98.3086	108.243	111.444	112.011	116.317	105.804	107.809	132.893	132.248	100.101	112.99	101.535	119.389	97.0468	99.6212	89.402	103.044	110.199	116.813	115.103	115.071	108.913	117.724	145.604	135.493	103.813	114.654	108.483	114.087	111.574
LMAN2	113.574	91.2787	107.775	138.533	158.429	134.894	135.39	112.427	105.046	134.87	138.206	128.43	143.149	113.571	107.672	90.5751	113.143	94.1201	107.941	131.664	132.117	138.066	138.145	112.937	108.438	113.146	138.776	119.948	126.731	113.744	111.565	85.5107	109.42	85.758	113.676	123.956	144.107	140.09	126.989	112.175	107.119	124.217	131.211	117.754	129.996	120.431	110.493	90.6911
LMAN2L						4.20518													6.19875	6.70515	6.57424	7.4189				9.14235				5.34829	7.10732							7.57136		9.1608	4.75732	9.44625	4.96042			6.18862
LMNTD1	28.831	58.7632	48.3432	37.6996	31.1873	39.834	39.4597	44.1608	26.3659	34.8981	40.2129	30.1532	33.9184		41.4074	32.3876	36.3352	52.6197	43.0262	15.7672	37.0937	39.0668	33.7167	50.0824	23.7575	31.6812	37.3953	31.5127	41.3576		42.5211	29.3931	28.2684	47.4871	49.966	45.4242	31.2463	35.0933	36.3942	43.9296	27.1111	34.772	36.4048	34.719	28.879		41.5129	44.1388
LOC100125542	123.328	73.6452	43.6745	98.1479	188.027	67.4397	45.6058	52.6168	100.721	91.2906	124.938	130.425	53.9574	309.225	52.5185	37.2427	140.586	52.3045	63.8026	114.433	217.986	96.1354	44.4423	48.5426	107.418	91.8961	122.391	124.885	68.7551	445.853	50.1682	42.5593	142.085	71.8741	65.9155	123.02	253.193	95.59	41.8774	48.8129	80.7759	102.3	149.846	135.9	55.0849	352.245	58.2944	42.1898
LOC100152150	15.594	22.7997		15.3876	26.2669	21.5764			25.743	15.534	11.2351	18.3068	16.9131	29.214		15.6344	16.2988	20.9181	32.4369	12.8346	22.2555	19.4947	13.7796	15.7847	28.046		16.4983	20.6763	20.2589	28.1935		34.4253	12.2364	20.4308		13.1981	24.0389	22.7385		2.13309	30.1284	16.5787	14.7184	17.8358	12.7448	24.9411	16.3309	23.164
LOC100153094	22.6991	25.9638	33.3681	40.5597	32.83	32.4551	27.4427	32.3377	27.6267	34.2761	26.8155	32.4182	33.5429	24.2205	29.2506	33.6997	22.0033	26.7406	33.1467	37.8421	30.9587	35.8616	27.9919	32.3907	22.9245	35.7991	30.0527	28.0791	37.9177	23.9472	38.0734	24.3646	18.6931	24.1482	37.9029	39.4083	31.0483	37.9664	28.3844	35.8284	21.9292	32.9533	28.5159	31.6398	34.2555	25.3309	35.9987	32.2114
LOC100154179	12.9741	8.00427		12.0248			12.2828	11.1777							14.9524			7.36389		11.8035		13.7464	17.0133	14.6633							10.4435					9.40191		14.5869	15.2636		12.288				12.666		10.9592	11.2998
LOC100154647													56.1513	35.4457		30.4087		39.0699												25.8376											50.7552					33.4568
LOC100157017	8.0528	8.51769	5.97256	10.3588	6.08738	7.24929				9.83088		7.40419	6.83668	7.01299		5.71841			7.35358	9.15397	8.90803	10.2236						10.142	7.59828	9.39433	5.60925		6.52437	5.39475	8.7576	7.02907	7.51392	9.23498			8.16758	9.86609	8.57921		8.50369	7.76375
LOC100158003	660.745	852.04	2075.26	841.847	872.089	778.18	963.023	879.404	782.893	736.687	719.936	690.207	846.613	752.181	903.494	814.012	672.868	849.533	498.124	847.78	850.604	877.597	992.55	908.389	907.851	735.304	748.264	747.427	801.036	789.482	899.013		731.582	852.54	510.435	778.911	788.945	843.876	974.486	906.82	829.179	789.935	717.67	707.615	812.228	744.084	862.58
LOC100302368	204.911	272.054	205.309	260.476	438.085	466.232	370.223	349.115	428.427	364.378	360.537	374.149	332.489	485.62	302.387	167.826	163.948	281.949	184.429	251.741	416.944	421.239	412.844	312.378	435.716	329.668	410.489	338.225	330.954	593.804	326.865	184.838	183.199	317.314	183.982	280.984	473.157	456.108	359.41	377.549	381.87	356.898	398.55	365.317	340.465	480.088	321.355	155.78
LOC100511343	65.2883	94.1477	57.481	55.5092	63.4985	74.6413	75.7328	63.8612	75.45	65.1615	64.9444	87.0156	64.9245	59.771	54.1648	76.3408	61.7685	95.9499	62.371	53.2371	63.3313	62.6903	74.195	67.4741	82.4288	70.3642	65.8167	82.6349	69.9124	58.7028	54.796	68.4139	55.7169	100.11	52.1199	59.0498	61.8065	61.862	74.1524	66.3557	71.9696	60.7307	65.1401	88.0549	68.3813	60.1078	56.3628	68.0472
LOC100513601	9.19419							20.227		8.82509	13.0072		10.8645	49.6783	8.23935	11.2627	8.21111						13.0326	18.5795		9.05285	12.7665		9.51049	46.0069	9.53832		7.74359							19.8186		8.63951	17.5655			41.8751	8.57366	12.0401
LOC100513779	55.9339	66.4244	46.4363	49.7907	30.15	44.2769	69.7164	50.3081	54.0066	51.4395	57.3129	61.8617	62.8389	40.6215	67.3837	76.4883	54.3027	67.7175	49.7712	56.0478	26.4814	42.6918	67.9718	49.6747	55.9273	43.7882	51.5284	60.5943	57.8424	38.4507	62.1927	77.2394	56.7253	72.5249	46.1864	50.5512	34.302	47.6075	72.0989	57.9125	48.817	53.6192	52.5324	60.6355	59.8671	42.6615	61.4149	65.533
LOC100513982	160.463	141.746	218.803	145.498	127.207	159.729	200.125	177.39	203.493	199.71	169.187	176.2	197.988	167.128	224.656	168.318	158.216	145.396	223.246	160.825	135.131	173.714	217.438	192.262	183.624	204.343	176.697	198.188	200.793	164.788	218.918	161.356	148.286	131.454	216.045	144.222	136.227	158.791	192.708	182.784	178.548	192.505	157.144	165.494	176.351	145.199	206.449	182.285
LOC100515185		40.2672				39.517				12.7224	25.6593				30.7513	27.1362		45.9258				31.5947					29.5193				27.3305	20.7826		38.1544				33.9762					18.8388				29.013	28.2797
LOC100515222							17.3621	15.0144															16.3258	18.3532															15.7582
LOC100515394	41.0223	33.4927	37.4292	54.4883	29.7989	77.4588	60.6226	28.7474	66.5791	56.5759	70.7362	78.3824	51.3445	33.9019	52.1859	50.9728	37.718	34.7393	33.2791	47.3859	30.4846	76.3049	58.3516	31.5786	65.1491	52.2759	59.7634	73.7969	50.782	35.7108	50.5036	58.1084	43.421	34.814	41.211	55.6682	29.4547	70.5534	62.9864	32.9265	68.3048	49.6478	64.6528	70.623	45.1761	33.3649	48.5908	56.9062
LOC100515741	312.634	258.206	248.235	486.287	310.644	438.48	381.777	246.207	372.571	432.06	392.535	429.18	379.76	306.46	374.507	277.367	274.031	241.331	222.574	445.125	246.827	454.415	332.558	243.289	348.456	406.647	413.926	448.05	368.544	289.125	368.719	270.765	242.285	226.875	219.413	431.565	292.977	443.223	306.289	241.352	357.864	388.797	413.354	394.015	339.4	245.615	332.06	283.172
LOC100516628			49.6691	25.7127		21.742	112.395	94.6237	53.1746	62.3425		56.5943	33.2882	168.52	43.6128	16.8976	49.3884		48.2042	25.8623		23.4297	119.237	94.9337	43.252	62.093	72.9382			198.362	44.8089	29.0199	39.1896	27.7199	46.6348	31.3971		28.0252	65.9861	100.406	64.385		53.428			159.987		24.3646
LOC100517803	18.7936	17.6678	10.5464	21.8945	22.6271	15.9978	13.6566	15.3835	16.1743	13.6055	8.07162	9.7649	18.2426	9.00877	19.2256		17.5857	19.1778	12.1421	22.2908	28.7572	21.1385	10.8069	19.8704	14.5027	9.60586	10.349	9.47649	18.2746	12.7924	15.1706	6.68987	16.5177	15.4053	11.8718	22.3312	29.99	19.16	10.7185	14.7439	16.4059	8.92417	12.0069		20.7672	12.1563	15.8064
LOC100518644	23.7633	27.5345	21.4355	24.1561	24.2963	23.8952	19.7711	19.6377	14.9591	17.1689	17.499	17.3836	22.3865	11.3183	20.7606		21.7112	23.6158	21.3491	23.2582	28.5877	23.5205	22.1265	17.6805	15.6633	17.2983	19.6686	13.5201	22.9904	19.6941	13.8469		26.8349	22.647	19.0966	25.9892	30.2987	26.9437	19.4087	19.8462	23.6129	14.2068	16.6666	13.578	18.3656	8.07339	20.7842	17.1786
LOC100519130	34.1445	14.1159	28.6409	54.899	36.8865	34.2352		40.9871		24.7348	14.3823	23.5919	53.5447	23.4444	69.4824	57.4591	33.7591	14.9417	32.7232	45.0658	37.679	44.0305		35.9284	13.7438	24.3298	18.5767	20.0792	58.4405		59.4813	48.1549	35.8843	21.8432	32.4288	41.8615	40.8399	35.0826		40.605		26.5752	18.3093	21.4942	55.4218	18.2548	63.696	41.4287
LOC100520329														29.1469																28.2308																26.0765
LOC100522130	49.7334	55.3013	46.2857	55.0843	44.8161	43.6802	40.022	44.915	41.8424	43.0793	42.8461	46.5018	46.3659	44.216	43.0721	40.5154	49.8685	57.9311	40.8394	56.8089	42.1486	44.2909	42.8125	51.4942	41.4598	45.6711	40.5726	50.754	45.5306	45.851	44.418	43.3346	41.8628	55.5232	49.2495	61.9731	45.0676	48.7583	40.2982	40.8786	40.5669	46.1012	46.7342	51.2936	49.1971	42.9691	45.2691	44.4166
LOC100524873	25.2529	21.3567	15.3115	49.9137	17.7902						15.2993	15.2375	14.9339	22.0851		19.3188	25.0412	21.7631		51.2775	15.1491					12.854	10.7609	14.9812	17.6893	22.6174	8.48514	15.4193	19.6784	25.6139	11.0076	50.8566	11.9637		7.32911				14.0278		17.6821	25.2301	15.0337
LOC100526118	62.1251	172.816	216.044	178.886	104.044	171.511	92.9221	126.495	165.785	75.1101	148.734	209.723	151.861	35.0628	174.048	195.078	70.969	182.12	221.537	184.206	118.528	175.401	84.1163	135.975	204.855	63.4696	177.038	163.209	176.39	68.2377	198.077	204.663	85.89	188.895	240.29	215.877	116.532	192.284	102.697	174.868	208.291	91.312	154.721	253.611	211.9	55.4943	211.562	238.801
LOC100622246	76.6565	90.2582	73.5041	69.1531	49.5574	49.2976	50.4501	43.2492	85.3283	54.6618	94.9523	89.1244	56.834	87.6639	49.1105	67.7452	75.6488	92.9849	68.9891	68.4753	47.6975	53.5247	52.1011	46.7371	83.251	55.4277	92.2137	98.4995	55.9915	107.276	48.0519	64.9036	75.8005	93.3854	71.8108	63.7893	49.3965	53.3541	52.0919	41.9512	88.8284	55.1841	95.2247	97.4636	61.9129	103.651	49.0984	69.7851
LOC100623255	388.411	225.883	357.043	333.456	319.801	399.306	448.026	317.272	443.241	645.528	504.814	369.834	391.595	704.093	491.01	419.725	338.583	230.924	395.091	330.566	265.785	422.361	457.987	347.186	448.109	580.942	474.744	419.044	434.511	663.772	523.848	384.509	396.197	210.116	395.761	343.876	320.856	429.048	400.991	290.672	425.804	619.346	470.066	402.812	410.452	748.129	526.603	361.252
LOC100623504	393.452	301.455	368.492	480.907	317.931	557.314	663.463	445.886	375.579	624.518	518.762	488.846	386.969	450.819	437.187	374.391	388.15	297.047	392.865	468.096	304.219	544.53	685.332	466.918	348.874	548.962	499.335	491.446	397.022	484.267	435.171	398.281	381.289	316.54	379.596	461.768	328.47	554.927	662.555	398.001	370.45	583.227	499.183	459.206	417.834	460.24	459.856	407.35
LOC100624149	44.1553	38.0034	21.7209	39.1381	38.1145	16.769	39.0067	25.846	34.3647	29.1995	48.9216	25.0533	36.8317	26.664	32.8004	29.429	41.7945	40.7807	33.2399	38.8761	37.564	38.6278	39.9879	29.1443	35.708	27.5467	25.7056	22.5433	29.2265	36.0524	39.5742	30.5892	47.8014	43.173	38.9265	29.8698	41.7018	35.4627	43.6239	32.9253	32.5183	27.9737	31.1852	39.2276	41.1202	31.3237	38.8695	44.1983
LOC100624333	90.2158	77.1644	90.7014	79.8576	59.9109	90.4418	64.2549	66.4264	103.803	91.5413	112.709	121.432	78.8111	70.1215	105.252	96.966	87.1217	80.3685	85.9498	79.7818	63.1316	96.3499	59.4488	59.0908	105.624	84.3023	96.788	105.873	89.188	75.322	113.687	84.7122	88.9185	74.3402	86.675	87.5861	66.8447	87.3081	64.4113	82.0375	103.831	83.5359	99.1961	110.569	77.8531	67.449	111.213	89.6825
LOC100624788	137.904	123.237	95.1467	179.044	117.534	177.659	224.308	149.524	135.865	161.162	180.06	162.77	160.552	100.649	142.156	140.605	119.499	149.402	106.784	187.513	100.703	189.475	215.338	161.815	166.314	144.842	187.027	159.855	166.293	157.189	135.435	141.475	145.864	132.855	105.057	168.863	102.657	153.386	216.472	133.105	137.26	154.539	165.539	146.9	152.325	138.786	146.362	139.584
LOC100624891	341.213	300.467	350.509	632.302	344.5	673.511	524.795	369.215	373.157	466.838	413.453	451.509	526.819	259.571	425.015	408.732	343.37	304.016	321.493	599.627	367.083	677.844	536.749	385.747	372.059	421.9	439.116	445.308	560.969	248.177	433.316	463.708	366.215	294.941	302.093	502.799	338.751	676.57	451.578	360.953	379.379	511.958	453.915	383.153	474.573	246.292	422.795	408.306
LOC100626015	21.815	16.9634	22.8593	26.9105	20.9967	27.603	24.5369	16.3885	24.9259	21.1652	14.9813	16.44	25.1371	15.0386	19.2649	18.748	26.7389	16.6402	24.3673	21.4088	24.5904	21.2016	24.3089	21.2907	19.3316	21.6633	21.8152	24.016	31.9368	19.2854	21.0212	35.2834	22.7695	15.7502	20.7236	28.7606	26.3403	19.211	32.0603	20.9282	25.7892	24.3776	17.09	26.488	24.9678	17.0744	18.6289	25.2233
LOC100736962	117.655	82.5819	214.288	101.763	162.51	99.4085	117.554	135.617	177.107	148.934	230.196	191.741	90.1386	241.347	124.289	98.9739	117.751	84.7228	213.549	88.6533	126.007	95.3739	100.458	109.428	154.86	123.735	238.465	175.87	85.7531	235.263	106.162	98.7906	96.4975	71.973	187.464	85.3766	132.437	83.2718	104.393	136.584	185.933	140.02	216.494	189.147	91.3064	231.618	112.148	86.4395
LOC100738056	16.8249	15.2136	18.0453	21.5857	23.0927	18.1778	16.0898	11.8973	13.679	20.2647	19.8665	15.3907	19.6212		15.7951	14.9682	21.0742	20.4123	24.9942	22.2164	22.7868	24.5789	19.1073	10.5612		21.0313	14.1292	17.7416	19.3366	21.7351	16.2105	15.4232	17.5013	16.7179	22.8878	20.8429	23.9126	21.4529	15.1817	12.4918	18.692	24.5156	15.8112	13.8076	19.1623	17.2861	13.3538	11.6852
LOC100739741	20.9568	24.3967	23.1033	29.3228	21.0276	33.2612	26.9411			18.0717	18.9988	17.3239	26.5941	25.4267	21.5961		25.0251	23.2241	22.5124	32.8641	20.2292	35.8925	26.895		23.7091	28.0346	22.6358		27.9086	19.0017	26.8132		32.4593	25.8309	20.4236	30.3814	22.4919	28.1437	21.9604		27.1583		24.1185		32.59	30.2375	21.4441	22.1839
LOC106504545	34.9445	22.159	21.2085	23.7234	22.6052	28.3226	29.6403	34.1059	23.4355	14.9434	23.7242	22.4275	26.6638	23.278	24.8658	24.9096	33.3204	19.9654	26.3283	23.8416	23.491	29.2026	24.9948	33.1035	29.2097	29.7092	22.2187	26.0547	27.9445	24.9287	23.2985	29.6824	29.6986	24.468	16.2598	25.8763	21.7356	31.0911	27.0721	38.1418	18.0753	28.9273	25.2017	23.9881	27.2706	22.0951	25.8133	29.8548
LOC106504547	13.182		13.4511	11.7577	27.3477	14.6449			9.61424	10.1638			8.02898	21.2633					7.79902	11.0266	21.0414	12.7523		10.3197		11.9372					8.52919					12.1906	27.5123	14.5588	6.34574	15.9934		10.5379			8.64433	18.2248	7.80528
LOC106510200	230.722	253.705	245.511	231.658	145.413	199.87	219.5	210.11	176.25	242.058	153.163	124.144	142.691	434.469	221.424	218.529	210.045	262.383	235.442	233.004	129.169	209.001	202.359	196.029	174.299	232.842	168.137	145.215	157.381	388.989	219.986	158.946	174.252	236.83	227.141	211.15	145.59	233.02	201.104	195.501	166.811	236.222	173.028	120.206	171.255	368.259	231.238	183.962
LOC110255172	285.892	274.845	261.246	205.625	158.504	172.261	218.862	222.844	209.01	186.591	167.048	271.142	194.317	185.38	230.183	220.703	252.91	260.189	223.794	200.192	128.198	176.445	168.154	186.222	204.883	192.68	182.447	264.085	197.581	184.781	214.517	228.293	224.222	265.381	230.261	210.95	144.788	172.663	186.124	194.852	186.208	151.322	189.757	284.472	176.783	195.083	226.865	247.214
LOC110255331	23.9466	30.9358	32.6907	32.6018	29.0246	27.9435	24.4594	29.9659	27.1536	27.7987	29.9748	32.0393	26.2306	28.2998	27.0113	25.2996	25.7048	34.5144	28.1548	30.7547	26.6747	28.2059	27.4406	27.7555	30.1243	24.44	26.9346	30.0781	32.2491	26.8368	30.3608	31.1166	30.2467	30.2873	26.37	34.3874	26.3811	27.7435	28.2731	29.476	27.8941	24.1196	28.7626	27.8804	33.389	29.3901	20.1186	24.1398
LOC110257570	19.6593	30.1466	26.5825		22.4226	40.22	50.4463	38.1443	33.065	19.9227	44.6257	45.1327	28.498		41.0675	57.5845	26.5871	32.9976	36.9802	18.8262	23.6232	42.9932	50.6349	46.7078	40.4526	16.9879	36.5427	35.6511	23.6546	28.7872	32.2053	40.5418	39.5509	31.8937	53.9487		20.2461	39.2994	42.3146	29.0561	42.4262	31.0037	28.7267	37.6732	27.796	18.6286	50.769	41.4185
LOC110257738	46.033	29.9735	40.3863	29.2512	24.144	19.8949	32.5598	33.3115	29.4967	32.2879	25.22	28.6802	33.652	28.9851	25.1538	45.9516	42.6673	35.3527	43.2154	28.7969	22.2198	24.181	24.7055	25.1094	34.9176	30.382	20.8431	28.3902	38.2323	29.9553	37.4635	49.7671	43.3079	32.0531	37.8125	26.2603	23.7922	15.441	30.2575	29.9421	30.7292	34.4701	30.2446	29.5391	26.1966	30.7277	26.0423	39.7828
LOC110259107								2.52377
LOC110259328	108.198	117.601	108.912	155.86	96.5505	101.409	109.836	48.3277	107.697	133.845	118.019	125.49	158.865	89.1111	109.264	97.1711	103.581	123.728	104.856	152.877	105.081	101.958	119.57	51.5988	108.009	127.013	99.6423	124.87	168.328	82.4683	102.173	91.0935	105.96	107.275	94.7944	143.386	94.333	94.3593	116.274	42.6413	97.3111	120.497	103.74	114.778	155.909	71.0789	108.005	92.1056
LOC110260088	170.378	168.4	157.28	123.627	179.534	149.949	138.972	155.358	184.988	154.927	153.241	157.978	145.627	160.774	145.284	169.039	148.275	167.016	145.348	135.559	164.313	167.866	122.126	126.701	181.116	140.317	141.669	170.739	143.045	161.174	161.431	157.832	156.835	170.218	153.477	117.717	181.526	172.949	127.432	155.038	149.239	139.419	159.01	157.669	142.924	152.024	151.362	163.508
LOC110261008	219.247	200.499	283.301	147.673	154.849	194.158	325.805	253.492	412.224	239.633	285.278	391.748	210.695	274.456	289.738	324.621	208.304	192.632	252.051	158.932	146.911	182.63	321.994	243.905	386.83	266.292	268.949	407.03	194.866	254.773	275.797	320.829	206.573	171.474	259.857	150.803	158.863	173.782	319.532	217.879	377.098	248.026	243.185	387.412	188.638	228.428	244.397	288.334
LOC110262116							80.0574	66.8486															91.174	53.6767															83.1283	56.2123
LOC396684		5.09377	11.2451	17.4055	21.8517		13.1942	23.4735		19.5262	17.1144			28.1335	17.8563		18.7458	13.4698	19.71	17.844	19.0896	20.97	22.2101	19.6171	15.1261	18.5515				25.5325	20.6219		14.8546	13.858	16.6901	18.0166		21.0648		23.0284			18.2015			26.5331	24.904	15.7711
LOC396685	32.3856	18.6956	36.0558	23.8144	24.7894	50.8907	18.8758	23.807	47.4885	63.23	36.7566	27.084	28.5264	32.0413	21.973	32.0712	35.8601	19.723	44.1775	25.4112	25.892	43.9192	21.6836	23.35	41.1962	58.9101	44.1279	27.1422	30.5018	31.3229	24.0347	30.1579	32.0714	20.8883	46.2107	30.6275	27.3721	50.6559	19.7561	18.4023	45.0342	69.079	39.1736	24.8731	27.0458	28.5846	26.6309	25.2184
LONP1	19.1367	26.5555	19.1178	25.9819	18.1034	19.5309	21.4232	15.5864	14.6493	18.8103	21.3692	12.6235	20.1058	20.769	16.6693	19.2321	13.6061	27.7782	20.1329	25.1547	15.3479	19.2745	23.2145	18.9156	18.8163	16.7086	16.7386	20.6808	20.4947	19.8081		20.9741	19.2846	26.3712	21.776	27.8199	17.3783	20.7224	18.0913	15.8314	19.9654	19.0288	18.1924	17.5049	20.7001	20.4565	17.0347	22.4347
LPCAT3	12.4878	13.1812	10.8976	17.1485	22.146	22.205	23.7441	21.1086	21.0462	18.9118	18.0053	19.576	16.4332	17.5379	14.3988	10.0067	16.2244	12.6564	9.44986	18.0975	18.6452	22.1356	24.2436	18.0383	17.2792	20.0942	16.2727	17.634	17.2147	27.5373					8.30673	17.289	24.9671	20.2968	18.6135	15.7223	17.485	25.3545			16.1531	26.1325	14.0994	13.2476
LPGAT1	69.2243	47.7889	65.9297	69.1505	48.9805	71.2265	90.6704	86.735	69.8454	76.488	69.7186	80.996	49.0072	58.9203	69.6086	72.2278	60.1469	54.1342	74.6888	68.0688	51.6602	67.9186	94.8389	86.9888	74.7519	83.1609	64.0251	87.5331	56.1618	68.5982	80.4258	67.8633	59.884	52.7909	74.0846	69.9434	54.5545	68.9243	97.2755	86.5038	72.176	75.6702	63.8868	87.8825	51.9151	60.519	77.1271	73.0863
LRBA	10.6408	9.31089	11.3382	10.6846	10.3426			12.428		8.48208			8.61637	15.9699		16.019	9.28248	10.8877	13.7616	10.0138	9.13474		8.91734		13.2758	9.80238	13.2865	10.0192	5.48417	13.0336		10.9753		7.98843	9.25714	8.90069	12.0658	11.8081		12.1829	12.0515	8.41341	11.8678	10.9189	9.67864	13.3546	8.64384	15.004
LRPAP1	43.9498	31.5325	35.7981	34.7529	35.5447	40.6568	45.5136	49.0167	37.5797	42.6577	49.8641	39.3602	38.6233	39.4537	54.2086	40.9817	50.9239	27.9509	39.3836	40.9886	34.3614	36.696	44.0864	49.1902	38.057	42.494	43.3861	34.9719	33.6889	39.4842	41.492	45.1187	53.2474	29.1958	32.763	43.3163	37.3606	45.418	40.714	53.2598	40.825	44.8349	48.6055	41.5702	38.2674	43.1533	44.1521	40.5299
LRPPRC	7.80079			10.1292	5.04924		5.64084		6.30173	6.60184			10.0003				11.2482	4.13437		8.25959		11.4397			5.23385			7.07271		6.7122			6.00317										4.3425				9.20793	5.64819
LRRC47	6.5758	12.5728	8.53387	8.41722	9.20113				6.39683		5.92597	9.99728		6.49142	5.37909			8.93992						8.52374	7.7682	7.13628		10.7872		2.45802	9.49791		7.78584	9.58659							9.9486	4.80605	4.82616			4.83454	11.1058	10.0033
LRRC59	24.7023	23.1449	14.5498	19.257	26.9431	19.7848	17.8883	15.568	11.1997	16.9361	17.8116	20.8173	21.4635	35.2945	16.0741	23.7767	28.4131	19.4724	16.7011	22.8013	24.4905	18.5556	15.3825	11.6934	12.7981	17.0076	19.9132	20.7499	23.4204	35.8929	18.4685	15.848	26.7389	21.7069	11.7277	21.2924	22.989	20.9379	16.5094	14.2049	15.4096	14.4664	18.789	24.8751	20.7218	62.0483	14.2617	17.7389
LSM2														14.367		9.48221	14.7157									17.4656	13.2746						15.3318
LSM3	32.6748	17.849	20.7586	21.7125	26.0168	21.1811	21.2362	16.7364	23.4424	26.5579	22.6722	21.9256	21.1942	16.3308	24.3961	20.8323	28.2812	18.108	20.8122	25.6767	30.3866	18.3166	28.4976	20.0701	25.8977	31.6331	25.6417	23.9514	25.0528	19.7765	29.8607	26.1228	38.0978	18.8952	23.2609	26.4826	24.4215	20.1499	28.3739	16.1886	22.3931	27.6977	25.4754	22.9102	20.877	16.7896	25.8161	19.4791
LSM8	39.1522	31.7496	25.5752	30.5427	26.8858	17.3401	25.9333	21.3191	28.0307	28.6102	35.6578	27.6055	26.4975		30.0967		28.2603	24.8176	33.4891	26.9975	29.7332			16.9601	29.1644	25.1273	40.2382					21.8998		27.5702		24.5595		20.4775		21.0183	29.2018	25.6485	26.6579	28.5819	25.9044		26.7682	22.0009
LSP1	8.88291	8.43021	10.2594	6.43423	5.30544	4.61211				10.6302	14.2129		7.73751	8.79193	8.61862		11.2254	11.282		5.08653				14.718			11.3825	8.99776		13.6935				7.26201							7.18932	6.02086	10.7471				9.72039
LSS	191.297	216.705	235.164	180.376	142.818	251.259	318.442	280.867	273.374	225.322	246.962	283.892	217.987	181.646	314.69	243.433	194.898	213.413	241.242	177.447	150.93	245.87	314.277	280.278	276.145	217.704	238.614	275.563	209.67	202.535	306.951	261.653	197.372	208.448	245.285	179.8	157.658	254.368	323.201	284.227	275.569	227.959	249.782	280.743	212.983	194.151	308.081	253.828
LTC4S	92.655	89.7926	114.618	60.0747	69.9608	81.6757	93.0859	58.4155	96.3234	99.555	143.223	98.8946	57.9545	121.763	87.4149	73.4204	92.7904	87.8611	110.351	60.5648	85.8745	84.6635	114.169	58.4301	72.5985	73.6961	104.452	99.75	66.3887	160.047	104.508	64.5381	109.507	102.7	121.807	77.6789	77.5567	81.7007	126.261	54.9915	98.4683	107.075	114.65	107.735	56.0211	197.032	90.4072	106.159
LYN		4.99195	2.11402			4.20339					2.66204		2.11633				2.00028	3.54276		3.7008	5.14065	1.89707							3.82209					2.45996		4.64426					4.78552				1.93829
LYPLA1	52.2913	50.8314	55.3408	50.3671	42.2519	46.9897	41.5104	42.5946	48.7236	44.601	35.719	49.7864	45.5229	44.5295	44.4759	57.0239	51.9774	49.1928	42.1779	52.1382	44.0291	48.6286	46.008	39.2213	41.4676	38.6552	55.2759	54.2438	58.2637	44.0203	56.0094	46.25	53.5352	51.7555	49.9106	49.3485	34.3915	42.4679	41.3236	46.2102	44.3483	35.8463	44.2563	51.1597	46.4557	39.8406	43.522	49.2793
LYZ		3.51992						6.76681																8.24357
M6PR	64.1738	48.4978	64.0158	69.5762	81.1973	59.3166	47.5097	51.8872	57.4588	64.3511	53.9707	56.2618	67.982	53.7696	56.9787	67.4255	65.6863	51.6931	51.5322	65.764	85.9377	52.1499	57.1053	50.5537	53.2695	62.7062	51.7685	41.9856	61.3018	64.0826	46.1218	63.5505	40.3108	38.7326	60.7974	64.1833	83.1008	67.8434	35.3041	49.726	27.8283	62.8548	48.6534	45.3226	54.0482	59.0187	58.9298	63.5968
MACROD1	19.0942	22.825	19.4489	23.8836	18.0338		23.8842	24.6741	21.5755	21.9819	25.1563	24.16	27.7239	20.4707	17.6402	31.4715	20.028	22.4741	11.9665	24.6927	19.0536	21.3096	21.0468	15.8644	23.3365	30.5613	14.7006	21.8281	28.0244	17.0292	17.5886	27.0809	23.7816	28.459	23.9215	24.7486	18.5485	9.81583	23.1511	22.4886	18.9634	11.0395	24.7218	22.2827	25.0758	9.75101	20.1411	21.8084
MAGT1	26.4191	18.1904	25.9564	27.54	31.9581	30.2062	25.5912	20.1421	23.3449	28.8054	21.7054	21.9356	30.6391	3.95129	28.516	20.2884	25.6094	19.0024	29.0699	31.6027	27.681	29.891	20.8134	18.4305	19.2399	25.5538	21.0981	17.6394	26.6645	4.36168	24.2639	26.3529	27.0182	22.0135	31.4275	36.4067	29.7975	31.1154	26.8888	26.4676	20.1272	30.7894	20.4416	25.317	31.414	4.94082	25.998	25.5343
MAL2														31.7642																35.9853						6.53724	8.62203						8.84918			27.0372
MAN1A1	23.5415	15.332	14.4859	17.1911	19.8868	27.6961	20.5146	23.585	17.3038	21.2821	20.9152	22.1863	19.8824	9.72759	25.9559	30.6041	21.2606	18.4604	21.4883	19.2055	28.2214	17.5575	20.8358	28.263	14.3927	20.0632	18.2849	21.8485	22.4601	23.504	17.8314	26.7082	19.7925	22.8973	22.8274	18.2556	20.2974	17.7726	20.0616	20.9304	17.9812	26.7	19.0392	17.0628	20.8885	20.9342	25.7681	24.6894
MAN2A1	29.223	23.4422	32.2211	35.1814	42.6458	41.7243	35.8899	36.3241	30.0559	38.5296	33.7047	36.5379	40.1199	29.8235	33.3015	39.0313	30.7179	27.4175	31.0003	36.6348	39.447	36.567	37.437	31.8522	29.7972	45.1628	33.3124	32.8498	38.4713	36.3859	36.3332	33.3211	30.5538	26.0075	31.431	37.2988	43.9372	42.3201	37.7915	36.9786	29.8781	42.967	35.2781	33.1209	41.6803	34.7524	35.0919	38.0762
MAN2B1	12.0107				11.398	12.6533	11.4194		12.5987			12.0504	17.2221	19.2959		14.4701		11.5092	15.1695	10.7764		14.0858		15.2059				9.5851	14.2905	14.9151	6.63503				8.97874	13.2287	12.3741					15.2858	12.2384	16.0014		13.1507
MANF	92.7607	63.89	91.2791	101.166	110.343	93.284	116.308	114.509	82.578	117.123	101.935	83.0861	78.3753	85.2053	99.2048	88.2129	86.576	62.9582	73.9435	105.68	104.109	96.6627	107.703	106.598	80.6057	112.713	97.5319	87.3231	87.1124	102.687	99.4359	84.3503	84.1184	64.518	80.3544	101.463	106.091	92.9313	103.873	105.701	74.1294	109.771	90.8675	79.5432	83.3621	77.5386	103.632	84.0731
MAOA	49.136	61.02	56.4184	55.7931	43.1881	43.4398	50.8876	46.6928	47.6477	40.7673	38.5327	38.5575	38.8709	35.5248	53.6641	43.7279	51.9212	65.762	60.7227	62.9215	47.5312	44.0796	50.4315	42.6685	46.8302	45.4988	41.7067	36.4678	42.6543	37.179	41.5347	50.6259	53.0242	66.0889	58.5608	65.4166	38.752	46.0951	45.6625	47.262	47.4572	43.3175	40.9289	42.3728	40.2717	41.6921	48.5848	44.659
MAOB	266.092	353.928	318.995	310.732	233.976	238.506	282.485	226.732	300.971	244.982	237.513	231.382	202.487	247.151	290.459	222.269	262.831	374.417	307.871	299.96	231.181	238.328	272.038	224.289	291.426	247.285	236.708	236.17	199.392	278.983	285.13	233.52	259.062	357.254	315.345	293.154	234.66	241.905	277.29	218.072	285.388	248.284	241.777	228.872	200.514	270.975	296.912	240.608
MAP2K2	8.36906		7.33427	4.22224	6.56689	7.51612	8.62422		8.92098		10.7723	7.38195	7.45939	5.22788		9.73867	6.02285	4.3119		3.71289	8.76078	10.5297		6.55023	12.1868	4.43964	8.8643	6.84151	8.8172		7.61385	6.921			7.57483		8.28056	5.66229	8.95584	4.41784	11.4399	3.26639	9.80694	8.48216			10.3254	5.99757
MAP4		7.8412			7.99641	9.20496	10.3725	12.7697	10.651	9.53347	7.15836	11.1302	12.0035	8.5459	8.69049	10.0219	9.59937	10.5335	15.4633	12.0269	9.47034	14.7471	9.22947	11.6829	9.28731		11.1219	7.22392		9.17623		16.1987	8.81867	8.67332	10.9645	10.8555	10.9027	10.1125	13.9544	14.1618		10.6429	13.5522	10.412	8.73759	8.9343		16.0711
MAPK1	22.1398	25.1389	22.8398	19.5341	24.2284	25.2745	30.4555	26.4485	28.7114	23.3839	20.7705	22.2855	25.7449	66.1598	26.9561	31.1453	23.6673	21.6958	28.4808	24.0757	21.1292	26.7733	30.24	35.4931	21.7017	26.5379	26.2458	22.3393	27.0338	61.9393	29.755	26.1284	22.9326	17.1244	25.8581	23.3396	22.78	27.8828	30.5857	27.9002	25.3036	31.1302	23.1841	25.0939	30.2167	58.4569	28.3555	26.6777
MAPK14		8.27704		5.82258			8.22503		8.97395		8.56582	11.5196	6.72744	7.38122		7.39262		9.42292		7.74784			7.94511				6.86095							8.00214		7.99398	6.19306			6.04657		6.44692	4.53331	8.18357	7.74035
MAPK3	25.6154	21.0385	24.223	24.3456		29.3535	28.8089	33.0307	26.4036	22.2287	21.6723		31.6528	29.0599	29.5729	36.0082	20.3159	23.0926	33.986	26.1563	30.5418	25.4664	33.9787	41.7502	41.9152		23.127	30.5007		26.4445	32.1142	27.8696	21.8422	20.2979		23.6355	26.3863	26.4821	34.4756	38.6403	28.3871	23.3142		27.6873	28.8536	22.4691	35.1477
MARCKS	7.85178	6.01351	8.19075	7.90225	7.13145	6.86163	6.33645	7.00647	6.55558	6.3891	7.40383	4.37512	9.78279	7.50217	5.77564	5.60089	5.94993	5.86771	5.71531	8.35883	6.69389	7.7265	7.09725	5.1247	4.49084	6.54526	5.50072	5.01093	9.69244	3.91926	4.42964	3.2254	3.19714	8.38902	2.6871	7.63345	7.89464	6.55956	7.51969	8.55967	5.29152	5.7528	6.14319	5.69289	11.3391	5.10094	5.91144	6.72971
MARS1		13.5759	12.1259		18.0016	18.5366	11.3298	14.3331	18.0225	15.0523	16.7593	13.624		22.06	14.4865	10.9338	14.3381	13.5211	13.3859	10.4975	13.3737	18.1575		16.337	18.7777	13.3395	14.2165	15.3596	19.0643	23.1056		17.431	13.4645	16.2745	21.432		15.6169	16.4378			15.3331	12.3159	16.785	14.8064		22.7509	16.3918	17.8849
MAT1A	144.907	182.212	179.267	164.008	188.958	193.485	157.05	139.618	197.721	175.891	166.444	177.357	178.168	178.277	177.308	188.687	141.637	190.388	185.876	167.69	180.049	186.311	144.638	154.154	186.301	190.165	174.382	187.777	179.19	161.895	167.55	193.754	139.163	187.145	182.911	169.44	182.191	178.24	149.808	148.782	187.891	184.446	170.552	173.209	171.919	160.454	175.457	184.675
MAT2A		10.8104	12.2332		12.8196				10.8982	11.4127		12.0719						11.4182	9.09565	9.46379		11.1985					9.29866	11.7815		13.0648							11.7315			10.1469			12.0254		10.7247			10.86
MAT2B	5.14277													11.2223			10.3422													20.3817							7.37305									17.5791
MATR3	14.4386	22.9577	19.4478	16.0255	22.9096	22.0515	16.7566	15.1027	17.2159	18.658	13.1153	16.9512	18.3469	12.8254	21.3025	21.4452	17.6659	20.8199	13.1812	15.2718	19.1502	11.8264	18.5391	16.8648	17.6714	16.6943	23.1376	14.7937	17.0898	14.9271	22.9529	28.9131	19.5741	20.9545	13.8281	18.5161	19.5009	16.2961	14.8659	21.8765	16.5023	13.951	17.243	10.2799	19.7285	14.8846	17.4732	18.5587
MBL1	22.589	10.8497	24.9853	38.3295	24.4977	32.8475	25.586	27.4469	13.9082	27.9807	23.9223	12.8737	19.5201	16.2682	19.4078	21.4362	21.9464	13.4995	23.6029	35.4335	19.4329	40.7794	16.3881	20.6494	11.5583	30.2245	26.1285	10.211	17.1766	14.4604	18.6307	19.1061	19.6319	12.7411	28.1333	35.098	21.5607	32.0171	20.8826	26.5913	13.6661	30.1909	24.5527	12.8086	14.7268	12.1948	17.8946	17.7533
MBL2	22.7759	11.6683		18.2055		41.8762	21.2601	23.7952			23.9237						19.2734	6.4425		17.462		39.8005	19.7519	24.0914			19.6015	1.26814					13.549	9.82119		11.5757		40.6392	24.3817	21.3969			21.7877
MBOAT7	7.01161	5.73397	9.16523	7.39725	4.20334		10.6866	10.0585	9.3234	8.54033	8.06857	6.43395	10.5507	7.30313	11.8398	9.72128	5.34974	3.3739	6.58182	6.76447	8.06781	8.24694	5.45015	12.4332	8.00983	9.51505	4.08069	7.39444	11.3165	4.65765	6.31422	4.62985		6.86142	8.87111	6.23206	6.91966	8.1314	12.56	6.9465	7.40398	9.20566	6.6947	4.66957	7.43945		10.3956	7.59195
MCCC1	23.906	25.5907	32.9332	19.44	13.5976	19.9592	24.5569	16.7338	15.4092	19.3661	13.2707	18.6485	17.94	15.5583	16.7455	22.2828	23.7928	26.7727	37.4868	24.2173	18.2907	17.3243	28.5924	21.492	13.75	15.4409	15.9324	18.0452	25.1222	15.2817	16.9831	20.9767	23.8846	19.3116	31.7703	17.9314	16.4618	26.3477	23.2226	23.441	19.8173	13.8658	13.6688	15.315	18.8427	13.8831	24.0352	21.225
MCCC2	20.6441	24.1112	22.0005	27.142	20.52	24.7183	26.5809	21.9883	16.3518	23.867	20.9758	18.3959	28.2283	14.236	23.6563	19.094	19.7191	24.1377	27.6192	22.6451	19.7648	26.2978	29.3699	24.3319	28.9518	22.314	16.3575	20.0953	22.4617	21.0953	23.6164	19.7932	18.3884	25.0058	19.5379	24.5807	18.11	25.1155	29.6293	24.328	21.5381	21.3427	19.4028	21.3068	21.823	18.3883	23.9576	21.983
MCEE		10.2415		7.51106			6.05789			4.77498	10.0691						6.47523	11.27	8.22141	7.29968														10.7219	5.61659	9.3338						6.28915				10.8002
MCFD2	24.574	31.411	36.715	47.2428	34.4834	64.508	57.3206	56.2656	46.3531	61.7989	36.8789	36.5403	49.6484	25.336	48.9162	44.3793	34.9591	33.7833	21.292	55.4598	49.1528	47.1425	68.7064	40.2542	38.2211	55.504	44.5201	35.1303	50.7956	36.3108	55.0718	43.707	22.7137	31.6253	18.2203	56.4538	46.8441	56.5281	52.1199	62.1216	41.3054	49.9234	53.5632	35.7475	43.4474	27.6184	52.1749	39.2396
MDH1	179.165	175.897	178.44	211.598	218.444	168.453	169.952	177.223	189.721	170.283	177.869	197.616	198.953	212.142	191.014	185.724	179.984	178.618	174.024	200.179	202.8	188.81	169.708	161.399	184.085	173.411	189.645	188.152	174.033	215.166	193.382	164.278	180.991	183.896	175.838	195.892	231.358	189.054	157.118	180.193	191.659	167.164	197.487	209.011	183.606	195.913	188.676	166.297
MDH2	284.625	328.912	312.035	243.311	200.804	183.897	267.76	184.108	236.63	199.788	235.317	220.822	191.388	243.638	183.827	216.171	280.235	342.755	308.669	247.458	198.497	187.735	282.362	185.215	242.903	196.369	245.441	239.262	205.803	262.657	185.246	216.036	283.279	353.339	320.706	260.115	197.628	196.101	271.328	202.685	242.06	195.106	250.686	254.619	207.715	271.708	194.493	226.654
ME1				6.19405						10.7767	11.4191	10.7923			11.3264					6.49982						4.07607	10.9521	7.89613								8.71511			7.10349				5.55433	11.9696			8.86316
MESD	18.8348	21.2042	23.3658	33.6658	36.3779	35.0141	36.6777	30.315	31.7272	33.1345	32.8927	28.0498	27.9055	38.7362	33.2229	36.0459	18.4438	22.5891	21.8617	35.1984	41.3987	38.2769	37.9883	38.3316	37.6571	43.7458	27.2586	25.8695	32.6243	42.3608	25.1189	31.4034	22.6097	21.8805	23.888	32.1437	40.1991	40.0596	35.659	37.8225	34.0227	43.8806	32.6586	31.2848	26.7431	42.0482	35.0809	30.9528
METTL7A	41.4482	22.5204	22.3942	28.3228	18.7806		31.2617	41.2972	13.3174	27.5106	44.227	36.64		34.3407	35.3188		35.3154	19.9454		29.2108	18.3789		36.0822	29.8007	40.5856		37.8847	39.1387		30.6491	44.2981	28.4387	36.7398	32.206		26.1989	36.5414	35.9547	36.6091	53.8455	20.3104	31.385	31.4408	42.7668	27.3716	30.9663	46.8991	52.5844
METTL7B	949.356	880.096	999.486	700.831	575.215	757.654	766.346	537.994	980.703	950.318	982.261	1182.05	760.35	924.029	1404.57	1045.73	905.1	819.924	944.54	733.401	605.795	751.113	777.689	545.571	971.729	993.947	929.855	1232.11	719.359	966.396	1375.35	1112.28	884.553	824.838	947.552	668.819	609.092	765.716	738.663	431.023	917.969	1054.66	951.882	1118.61	728.584	1103.29	1386.35	1064.21
MGAT2	15.6757	14.3865		13.5224	12.2645		19.2068		13.6472	18.2158		17.4745	6.75779		17.2885	16.1587	12.9219	11.8849	13.4831	16.9528		14.3995	18.1726		14.6675		14.2198	14.961	19.473	15.8887				13.6121	12.904	13.6317	11.5677	18.9563		18.2075		17.0278			17.0472		18.5795
MGMT		2.18606		5.10033	3.1973	5.04855				6.76796		5.19518								3.80494	3.50966					9.29839					3.68893		4.15772							3.63731		3.16739			2.92879
MGST1	113.353	130.572	169.347	114.407	173.692	200.879	280.303	171.44	256.31	226.114	163.488	243.408	151.375	247.114	203.048	153.775	128.217	130.692	179.307	100.487	180.431	204.477	282.013	196.816	235.053	233.38	171.304	214.863	152.151	225.354	195.427	140.779	119.534	131.983	157.281	104.754	190.065	204.685	275.562	185.683	261.172	232.067	170.507	248.102	170.011	224.08	200.369	144.418
MGST2	14.9004	8.64874	19.7673	12.5054	10.2502	9.42987	17.0082	13.1425	21.3595	26.5784	11.6964	12.5294	17.2969	9.62319	22.2101	9.42346	14.7233	9.35204	16.5166	11.3326	11.2284	13.1183	15.5865	17.9175	13.2428	23.7004	13.1331	9.83575	18.7012	15.2494	20.1763	8.73253	8.50389		16.5974	13.1616	13.5436	14.9278	18.6772	15.5252	15.0813	29.512	14.2052	11.6933	13.5385	11.1712	17.0999
MGST3	5.86727	14.0988	9.70895	10.0736		10.9875			18.3464		18.2163	11.2615		24.1954				15.2269			13.2704	13.8764			24.1494		11.0344	10.792		23.0629	13.8747			14.5797	10.7928		11.9401		14.202		15.0469	9.33329	12.1925		5.11108	26.968	12.804
MIA2	13.1162	15.1424	18.4158	17.4843	15.6423	18.6854	22.2721	18.5641	18.8156	22.3489	14.064	14.6658	19.4	14.2083	16.1049	16.804	16.5833	12.6439	16.5578	19.2576	17.5732	20.861	22.9	18.6757	19.835	24.9541	15.0212	14.0665	17.3533	16.152	15.6578	20.5315	15.6138	13.3655	16.5393	17.9627	18.7596	19.8634	23.1672	23.2615	18.0813	26.2785	15.8877	15.5129	18.4655	9.90384	18.3481	21.0042
MIA3	37.1767	26.7847	41.8991	35.0835	35.9408	31.1893	46.5916	42.5446	35.6293	49.4009	35.0725	34.1783	37.7671	30.0759	33.9642	40.7391	39.1972	27.4923	41.1305	35.4678	33.7521	37.7024	44.6634	38.3754	38.4451	46.8988	29.5733	29.0472	39.3037	30.1892	34.4054	47.2669	39.0994	28.4665	39.3786	39.3988	36.7694	35.9605	42.0051	41.55	37.0059	48.4872	33.9145	32.3049	36.2832	26.4571	34.8194	45.0235
MIB2			12.6101	8.83852			15.3288	8.4146	4.08486	7.89835		9.73845	10.3842	3.56396	11.7323			9.00651	6.33773	8.81916		9.08025	13.7454			8.77944		6.29009	12.981	4.73591	13.36	13.2024	5.90806		7.86729			5.26743	11.9021				4.88026		8.78115		10.7502	12.2673
MIF	24.8722	30.46	21.132	21.9904	34.7529	23.7487	26.3884	19.02	34.5755	23.338	21.4749	50.4894	18.3845	227.4	24.6407	23.3987	21.1224	30.4003	22.1937	22.2181	29.7201	21.442	25.724	19.8896	37.6107	22.1602	36.2283	45.4877	20.6113	208.535	23.9767	25.3349	19.1632	31.2824	22.4384	22.0306	32.5198	18.2915	32.0847	23.951	35.4466	23.4098	32.42	36.4031	21.121	169.935	24.7352	26.4831
MLEC	80.5862	57.0905	94.5724	125.312	120.859	110.248	91.8415	94.5961	60.5958	111.449	67.3562	66.6937	104.864	70.2591	61.351	78.8026	75.451	57.2521	82.0675	128.41	119.624	106.604	68.1446	88.6288	58.641	104.454	68.9324	63.1954	112.45	89.7488	76.327	64.0483	70.2271	49.8453	83.4984	126.548	114.331	109.85	74.9551	93.8892	52.3425	94.6776	59.8799	64.7007	104.515	74.441	70.7479	60.3552
MMUT	20.7147	36.7678	30.0253	42.8802	24.6732	28.2471	33.0796	23.351	26.7472	17.667	19.292	33.0152	28.6454	23.1494	14.9135	28.6438	22.0463	36.7778	30.1673	39.2036	16.3545	25.97	27.2416	16.9927	29.1496	17.3158	17.8278	26.6111	27.0063	20.9582	17.9006	26.4294	19.3496	35.9197	26.8204	46.0127	19.4097	23.2553	37.4117	21.1817	21.9198	17.1853	21.3628	27.1102	28.4272	14.6554	16.8293	29.2677
MOGAT1	21.04	25.0715	27.6713	32.3019	19.3712	26.8422	44.3022	37.1543	22.6058	52.835	19.1031	28.0831	29.955	21.7888	35.2378	27.5184	18.9231	25.2488	21.6751	33.5482	28.8387	39.252	50.7701	30.2023	20.0005	39.9207	23.1462	35.7115	29.7688		38.4014	22.7064	26.9493	26.3883	24.3328	31.4768	25.0351	39.1561	47.49	31.7154	26.3928	42.5848	21.2954	31.8248	35.2371	19.3856	43.5071	28.3653
MOGS	20.4613	17.1533	12.835	16.9628	16.4212	17.1039	17.4424		14.4811	16.1474	17.1339	19.3379	11.4744	28.9446	10.5857		21.407	13.9391	18.8577	19.8415	20.3998	10.4457	15.7582		13.6853	20.5522	18.4242	15.5824		27.8431	14.0625		19.516	20.0459	13.1819	15.5467	18.1853	14.7682	22.6707			15.1722	21.3815	14.3373	16.9484	42.6336
MON2														3.73142
MOV10	6.03142		4.93927	8.52483	8.40805	6.18872	4.31304		9.84023	8.74578	6.17567	5.98041	5.84297		4.44654		6.25813	5.153	6.37387	5.47952	12.9544	9.07534	7.67195	3.72906		6.30988	7.26811	6.88614		2.40335	2.79067	8.14068		4.40771	7.63536	5.83559	6.82542	4.84516	6.5009	6.11896	7.71457	7.36148	7.02731	7.09069	5.04005		5.12613	6.18362
MPC2	14.4516	25.7791	17.4493	35.3672	15.411	12.6073	13.4301	12.6375	9.44036	5.94905	11.1958	10.1669	12.309	17.2457	8.21486	13.7254	18.6907	25.4913	17.0616	34.223	17.8482	15.1325	19.8329	14.6106	14.9409	14.2676	8.50017	9.86736	15.8753	14.3803	10.9614	12.5554	18.4172	28.2744	17.2404	34.8058	15.5415	15.4111	16.738	14.3726	11.9542	14.4455	12.9504	14.3599	12.8618	14.5225	13.7097	8.53158
MPDU1	14.9745	16.5965	15.6928	17.1813	15.1308	14.646	21.1118	17.1457	27.1081	21.3059	19.6501	23.5596	10.6196	40.2199	14.9535	11.989	11.0833	13.8595	14.6507	16.4157	14.5967	17.2158	19.8479	18.9434	23.4934	22.7602	21.0243	18.8491	11.8636	38.9724	18.8169	11.2187	14.4653	16.3964	15.9754	14.7181	18.4968	12.5216	21.1055	12.2042	25.7288	22.9449	19.0718	23.9751	10.0499	37.5652	11.6946	10.6088
MRC1	52.5579	48.234	36.5351	40.2647	46.4852	32.759	37.2463	27.59	43.699	31.5026	34.3107	38.4191	38.226	47.0548	45.0831	36.3207	52.0192	46.7486	34.5941	38.9942	45.1305	33.7391	37.5392	29.9577	43.4663	29.1729	38.7838	38.7467	37.6617	47.9864	42.4263	38.9548	49.1427	45.169	33.6755	41.4224	45.3595	34.5998	34.8841	30.2081	44.9749	28.8948	36.09	34.8169	39.0205	44.0657	44.9356	38.2075
MRI1	21.8263	22.051	18.3189	22.5998	17.6495	25.8161		28.5811	20.3338	25.5935	34.162	23.3471	26.5519	28.6619		27.4798	22.1742	21.9512	22.331	25.7477	20.1975	22.7928	21.6119		38.1965	25.5606	21.9535	24.2373	28.3868	19.29	24.5489	30.8402	22.6175	23.262	24.7125	22.1257	24.646	17.9969	23.4402	30.6773	28.0024	25.8165	21.9786	23.4114	24.1048	17.1227	27.0139	27.8078
MRM1		9.82621									13.3481			32.6198				13.035	12.1542									10.8478		32.1315													16.8268			37.8059
MRPL12	24.1602	22.1282	23.9274	23.2319	15.7072	19.6484	20.5022	23.039	21.9175	19.3577	21.9727	24.5553	18.7334	18.9459	15.2242	23.3873	19.9993	24.5516	27.1901	20.7122	13.5947	21.791	16.4536	21.3364	20.1911	18.2777	22.5111	24.9661	21.0015	23.9696	15.9147	23.0007	26.3381	19.8191	22.0521	23.2204	12.9926	25.0713	17.7791	23.6972	21.5586	18.8157	23.1855	23.0614	21.7274		17.5903	22.0798
MRPS36	24.5303	39.9971	25.0465	18.789	23.0591	22.8494	20.0089	13.631	18.3398	17.7719	32.121	28.5308	18.7356	31.1848	18.81	22.8606	27.6263	39.7183	26.8639	17.9978	20.9348	28.2881	21.8009	16.9615	25.4868	17.6753	35.5186	29.7018	17.4494	30.0941	19.9304	26.9394	30.1934	39.7499	26.5756	18.9182	24.5197	32.8243	21.5986	24.0999	21.5654	16.7532	32.9268	32.6448	23.4571	26.3641	16.9167	22.9314
MSMO1	19.0459	25.7916	22.0741	24.146	17.9705	30.1916	46.1401	15.3129	42.8153	35.0516	35.8656	39.8965	24.2745	21.687	32.68	27.0505	17.24	21.0588	32.4804	22.5076	24.5958	32.6381	42.5999	23.4993	46.1385	39.8839	38.449	33.7418	24.4092	40.2981	35.7659	22.4629	19.0531	21.7812	28.9683	25.7534	24.7246	32.7556	32.0393	22.4433	27.3436	32.973	36.0052	38.0988	20.7569	31.4913	33.406	26.0355
MSN	57.318	50.7993	50.2561	48.7716	59.5703	52.1792	50.3278	63.6031	51.77	44.5467	52.5979	58.8142	65.6425	65.2646	61.6041	76.2931	58.5926	48.6092	50.0993	50.9082	57.0087	51.1358	48.8338	56.9296	56.0659	45.6861	53.0648	53.2688	55.7721	64.4079	63.4657	59.8259	74.1723	48.4649	47.2646	55.937	58.7587	52.5742	43.7724	59.9286	49.3118	48.8512	60.1055	51.0707	61.1637	63.8633	53.5113	60.5958
MSRA	8.49314	14.68	10.2668	14.0054	16.8292	9.02986	10.3868	12.6651	13.0553	11.1758	10.1365	12.4192	14.1009	11.221	12.4094	6.1339	4.48373	16.7025	11.2698	19.1848	11.7254	13.8733	11.669	13.1421	7.63967	14.9811	13.4137	13.5149	12.0107	15.2104	13.9462	8.52365	7.34488	15.0712	11.636	19.3258	11.9363	15.72	11.6719	3.13092	14.132	18.0073	11.7713	14.291	16.0502	13.4953	14.2421
MT-ATP6	11.5675	12.6366	10.8824	15.955	9.87447															8.15349	6.42321		9.80111					12.5269						13.511		12.4549	9.84827								12.736
MT-CO2	82.1155	93.6245	66.0246	77.8318	53.5029	52.2469	64.272	36.8473	49.9149	28.7661	36.9793	61.8462	54.9043	64.1227	44.5388	51.02	88.062	100.446	73.5285	74.3027	48.473	48.9429	54.3541	35.7896	55.6184	33.4895	39.0442	53.7503	51.4157	57.2146	43.1777	46.0996	98.9102	92.5368	71.443	75.6764	47.7548	48.9116	66.5138	38.0808	63.205	29.9756	42.752	66.5157	60.1422	61.8512	53.2617	53.3967
MT-ND1		18.9276		18.3039		9.20511					8.97184	12.4266	10.6838					20.8187		24.6705	12.0093	11.864	10.6273		8.53571		5.55376	12.0032	15.5138		7.9445		15.3382	20.2545		24.0829	14.6405	10.4068	12.5886				10.4317	7.36788	13.7801
MTAP	30.3736	21.1005	23.6269	30.9619	29.768	27.2833	22.9673	22.8347	21.7778	29.3414	26.444	26.6978	27.8457	23.5555	28.8322	27.6525	26.1774	26.2579	29.2973	28.5898	29.263	26.9428	30.3194	30.5922	23.8197	30.1796	25.04	32.4475	30.5381	21.0952	31.1102	29.3166	25.1389	22.3495	31.4776	31.4561	29.5186	28.859	25.3783	25.7129	24.6151	35.2294	27.2606	29.7279	29.9272	23.0129	25.2527	29.4416
MTARC1		6.82509		10.2355			4.39149		3.2701				7.04033				6.84329		12.4976	8.38483				4.09887										7.36466	9.66367		8.09988					4.87407
MTARC2	60.2752	75.3233	55.7419	105.181	70.6222	57.1014	56.1649	54.6536	59.2649	58.7139	56.8628	52.1667	61.4251	58.7798	66.9905	37.9002	60.5103	68.6407	52.6006	109.138	72.5893	62.066	62.5501	51.7276	59.5556	56.9001	53.5036	50.3124	58.8574	56.6319	62.7516	39.6993	56.9528	67.3635	50.6246	97.3973	59.9425	65.5348	54.8814	55.627	52.6896	58.9566	51.2372	43.8304	54.4527	53.8892	63.1738	38.6737
MTCH2	45.88	59.7836	37.0588	64.3986	52.9818	38.9106	46.326	37.0608	46.4074	32.0652	38.4099	45.1845	31.3757	60.4399	38.9857	26.2827	39.3028	60.2945	33.367	61.5533	50.6292	36.9737	48.1595	38.6243	44.5154	38.2504	42.8266	35.065	34.565	72.8684	41.0696	28.5709	38.9412	54.4012	38.1685	59.9181	50.1111	36.4646	37.3305	37.4637	39.5539	35.1358	48.764	30.8631	30.9692	63.9456	36.4089	24.2748
MTDH	20.3059	15.3124	16.5922	22.4663	26.8326	22.4454	25.432	20.0575	17.2001	21.6074	14.0164	20.1879	30.3309	18.0874	22.2903	22.4681	21.1247	14.4018	23.3764	23.4754	27.6768	24.2962	23.5485	25.4464	19.4073	26.0216	15.4201	15.0068	27.5098	15.2511	21.4022	24.6669	16.4352	15.3604	23.7845	20.7245	21.1054	19.5117	23.9151	23.1821	17.5243	22.4966	15.6884	15.939	29.9136	19.858	21.4959	23.3326
MTHFD1	228.719	270.599	205.721	304.01	196.195	197.347	221.295	160.198	183.41	211.581	176.77	201.076	177.813	152.688	224.655	200.909	236.361	275.42	217.253	301.31	198.87	192.952	215.433	166.135	174.882	216.296	178.119	197.902	169.391	162.728	212.678	191.873	229.546	264.302	208.541	288.84	198.368	193.396	219.333	161.92	183.573	205.91	181.436	191.573	171.583	150.454	223.34	203.307
MTMR10	153.401			136.898	140.521			133.349			156.054	181.01			160.859				160.392	82.5906		189.896	141.395		148.694	161.287		161.719		148.879			146.445		177.015	35.4997		176.307	74.2623	95.8329						135.306	94.1328	83.5642
MTTP	362.917	255.38	383.266	431.08	348.323	488.589	528.379	474.218	396.442	580.081	434.14	411.007	342.528	375.02	451.221	375.178	376.949	262.546	385.676	414.813	340.897	465.597	517.862	445.487	395.82	578.034	428.516	402.081	335.992	426.171	422.851	378.292	373.65	259.099	378.557	400.454	349.599	459.24	514.833	461.06	399.826	572.088	432.125	400.628	340.659	404.733	434.503	375.055
MVK	54.4789	43.7676	49.2787	40.6601	40.5042	54.2595	44.9972	49.2782	49.9959	36.8895	48.8386	45.9197	44.1246	38.5487	53.5316	64.0039	50.6475	37.5306	42.9152	45.3262	43.8818	53.3019	42.9295	51.3971	50.396	44.6147	41.3874	53.1584	50.2928	42.6429	64.1842	68.5534	58.0308	40.8717	42.0327	38.1493	42.5596	49.6586	46.3934	51.5197	51.0192	38.3117	46.3215	53.6178	51.3625	43.7102	58.9431	62.9451
MVP	34.2636	39.9203	42.6169	54.4511	83.2161	61.8785	34.8229	45.8835	48.1972	47.8166	63.051	46.3847	55.1203	54.7321	46.4574	50.8929	39.0064	40.2752	43.6552	51.8871	84.3205	62.253	35.0561	49.8627	47.9646	47.1339	64.7866	49.4629	58.857	59.3136	47.4238	56.7365	34.2407	40.165	45.2042	54.0102	82.632	65.0654	38.5709	48.0294	52.0124	49.8777	63.5231	48.5075	57.2158	59.9064	51.178	55.9006
MX1	81.4302	53.773	22.663	36.2808	29.8567	29.3142	28.3638	75.1575	82.6332	30.3196		63.1721	78.3152	431.141	32.983	126.449	80.5863	49.6756	19.6573	35.852	31.3591	24.2237	29.7466	72.5963	81.3929	30.1709	23.7315	59.6361	76.4114	463.785	34.7962	129.63	80.2739	45.6727	21.0601	37.4827	28.6525	31.6196	31.6861	69.6351	80.8887	28.0734	19.8613	61.3551	74.89	481.896	36.6701	116.652
MX2	15.6533	3.87847		13.9404										25.4947	24.9008	18.6197	24.7768	9.12014		11.4167	14.1936		6.4656	29.4945	12.366			9.78263	14.8388	29.9979	26.33		13.3431		3.1993	12.9109						12.7611		6.58984	10.3365	24.7318		18.8151
MYBBP1A				9.86335	12.7931								8.70786		9.38897	15.3478	7.78354	3.65729		11.8779	13.2283						6.63756		9.48185		12.9564		5.48125	7.36951		7.82315	12.1763	9.208							8.45082			14.1281
MYCBP	14.4116	10.4524	12.4087	10.7537	15.1567	11.2387		16.7661	10.4124	9.65074			15.1281		11.0767	13.6592	14.4178	11.1616	10.7989	9.82745	16.9028	12.4506	8.85552		11.0764		12.3022	9.38894	6.16274		10.6853		15.475	8.31259	13.2247	12.7358	9.95333	16.168				11.4837	12.3326	10.8295	12.5628			11.6113
MYDGF	117.073	71.2316	84.2142	118.207	93.2945	118.723	107.746	116.522	103.442	111.768	108.605	119.908	103.609	74.0779	99.1774	118.04	107.978	74.9223	107.554	122.213	91.598	89.3467	65.2766	136.372	111.299	98.7827	117.399	133.479	91.5127	117.538	108.741	98.572	104.14	63.1668	98.9256	145.743	81.0631	108.739	119.141	118.125	96.7321	128.943	117.967	99.1323	92.0727	90.4016	108.22	115.272
MYEF2	19.5553	19.8235	22.0407	21.6033	24.2412			27.564		18.2568	14.4846	21.3132	28.2733		22.0857	27.4388	21.9908	18.4747		20.9855	27.312	20.2026		23.7844	17.7374	24.1581	16.5282	13.6896	27.2733		25.2757	24.6076	18.4302	9.59578	25.4082	25.9116	17.6455	22.02	19.5291	27.6371	19.5631	21.1213	18.9051	22.0533	30.3076		24.1391	21.965
MYH11	13.2538	19.0102			14.0901										9.92451		11.6996	28.2051	11.1527		8.09513		9.87343		10.0604		8.13765				13.435		11.9195	25.1205				9.08803								12.8264	12.5618
MYH14	12.9215	23.2626	14.3816	13.808		20.1534		11.7608		9.62518	8.32531	10.0498	11.4677		17.8171	12.0203	15.4307	23.005		10.2624	5.79745		8.22443			8.15096			8.36145					22.8468				12.1753		9.6197				8.06384	8.02893
MYH9	101.754	288.357	124.74	138.504	146.471	141.293	110.478	109.642	96.8678	112.932	78.2538	100.75	118.327	125.084	124.516	98.0631	103.416	284.809	121.423	148.486	144.674	147.073	98.9985	105.169	101.365	105.204	79.1658	107.366	111.469	124.09	118.437	100.848	96.5228	285.196	115.141	142.478	143.797	140.28	110.928	108.103	106.225	112.65	73.9425	101.871	114.091	123.919	118.986	90.5382
MYL12A	19.2135	83.8373	22.6014	38.3747	41.9696	44.9821	32.5678	35.9801	25.5693	33.1729	19.7666	29.4396	32.7951	35.1001	30.3343	16.2583	23.2088	87.8243	27.0036	46.7692	39.8402	39.4889	32.912	31.9001	21.704	37.7477	22.7626	27.3152	36.3004	33.0489	32.1958	18.9248	26.7968	85.3191	21.3216	35.2258	38.5616	39.5776	34.697	23.4762	25.9706	27.3971	17.9944	19.0494	33.1024	33.5681	34.7619	26.0896
MYL6	53.8809	143.492	52.4897	57.3257	55.8308	56.6866	46.515	34.5686	49.7075	41.9254	33.5166	46.9155	41.9428	65.565	55.4272	32.7064	49.3771	151.207	49.1736	56.1409	66.0679	54.0146	47.3996	38.2304	44.6647	37.0118	39.8075	48.6561	42.7922	67.4275	51.9745	41.5482	50.2651	135.827	53.0609	63.2843	57.9025	58.5358	46.1236	44.159	44.577	37.9863	40.6088	51.9086	41.3008	66.4713	55.5009	39.2402
MYLK			13.6904	10.2594	15.2372		11.8455	16.8234	16.1069		14.29	13.956	10.4409	17.6117			11.9896	11.1023		9.9857	12.9936	14.1946	14.6783	16.0263	11.7743	16.2966	11.1802		17.7631	14.7705		10.8136	12.1147	10.6779	9.39194	10.9421	14.0903	16.3239	14.1983	20.1298	14.2672		15.7195		15.299	13.2479	18.088
MYO18A		10.9113	3.61354		6.77993		4.88439			3.07473	1.57363				8.03836			8.9384		5.30286	10.9097		5.11828								5.40412			13.3046		7.89817	6.31205		6.95805			5.19851					5.86553
MYO1B	26.3619	28.8568	21.8513	19.0952	28.7141	27.7546	23.1185	15.2751	27.5358	25.3946	23.2202	24.5356	18.5691	24.1881	26.7086	32.5202	31.0673	32.1251	24.1048	18.1051	22.2485	22.7912	30.3417	27.7307	27.1514	22.9355	22.4888	20.9691	22.0355	28.5791	25.7399	28.7243	21.334	30.5289	24.7602	23.3227	25.0197	38.8358		29.0296	21.1373	24.2387	20.0667	24.3507	26.4272	27.6712	23.8856	24.9358
MYO1C	17.2695	26.2028	16.8043	20.3106	18.5745	11.7574	15.577	16.6284	21.2529	15.8736	16.8171	19.7141	18.8763	18.2376	20.606	16.4801	20.1332	28.0428	13.0529	20.797	15.9183	16.9401	14.9945	16.21	18.278	16.6183	17.5242	16.1861	21.5044	19.1303	16.9286	15.0588	18.4287	24.4221	16.0562	18.187	15.8791	20.0374	16.2625	12.9026	20.41	17.3347	15.9775	18.4821	20.9997	17.269	16.6237	18.8355
MYOD1	116.404	110.69	139.006	103.029	108.351	147.938	150.065	156.468	133.454	127.26	97.1195	130.491	154.198		162.771	166.343	133.62	117.827	103.183	94.78	146.623	182.733	139.238	207.261	127.029	138.778	114.281	134.608	189.751	22.3939	150.794	144.413	123.345	104.153	122.31	96.5607	162.218	158.29	155.036	187.731	146.042	114.296	109.994	138.55	170.98		170.284	121.229
NAA15	21.9913	17.7914	15.3859	18.1473	24.6582	18.9051	23.1587	25.4689	19.3832	18.0637		19.4306	19.0164	19.9937	15.3359	13.5811	17.8068	22.3576	18.5573		21.5513	20.5053	17.5532	19.9831			11.926	20.3348	22.6325	27.6367		21.0776	19.0848	20.0875	17.7831	14.9138	22.2145	20.8403	22.1347	23.2426	19.0111	15.8284	17.373	15.6281	21.1375	18.8561	19.1388	21.4426
NAAA	22.438	14.704	34.7929	11.3504	25.7825	14.0464	14.8914	18.5624	36.489	26.179	25.5939	25.5139	19.4444	38.9189	29.9454	22.3593	27.5396	15.6161	25.4327	10.1648	13.8058	14.876	15.0509	15.9916	35.5119	28.8766	23.1321	29.9435	21.6883	32.4638	28.9478	22.3	32.7506	14.9345	36.2541	11.3712	15.583	18.6733	17.927	20.4661	35.336	25.2211	23.4425	23.6969		29.9446	28.0538
NACA	85.4599	82.3902	68.6749	83.2771	114.659	94.5719	114.025	87.3999	84.7987	83.1677	63.295	80.9912	109.521	68.847	104.846	89.6038	83.779	84.6719	79.5854	92.9331	101.581	84.3304	99.3395	86.2745	80.4226	85.5646	72.8928	72.807	102.24	66.1532	105.792	90.0666	82.5587	80.5951	80.6727	92.0895	107.987	80.8772	100.982	77.7363	75.6959	94.7584	72.165	68.4554	103.091	73.8065	103.656	90.7218
NADK2	20.533	24.3378	23.8732	20.7942	17.8411	17.0761	17.9913	19.0509	19.7967	13.2332	21.0703	18.9119	17.4332	27.3787	15.5777	13.7298	17.1281	23.0196	21.9019	20.3209	18.5272	17.9121	16.2702	18.7723	17.2822	13.2453	22.4597	19.9926	18.6569	32.4305	17.9664	17.4605	16.354	24.4189	20.8939	20.927	19.6282	16.4926	18.3034	24.4616	18.7152	16.5426	22.7226	17.658	17.5889	27.0118	18.9947	16.8477
NADSYN1	87.7584	63.9422	83.1895	67.0715	91.278	75.9653	77.4966	76.2197	76.3924	84.2787	75.5281	59.8235	61.3035	42.7021	77.9452	73.5295	75.6824	58.2021	77.3333	68.2234	72.2978	80.7017	65.9885	67.2913	66.6847	74.2695	66.3678	71.303	65.7794	66.2502	76.2092	63.6398	80.4855	60.8023	80.3245	65.7949	77.2879	69.6574	63.1606	64.0255	78.1939	70.9833	74.0008	64.5608	70.051	32.4773	75.2948	64.7969
NAGK		14.9088	14.189		11.8034				8.07022					19.5768		17.8697		12.9973								16.7229	14.3737	12.8614		18.5642				13.4993		14.9174				12.5904	14.2577					27.7651
NAMPT	14.1984	16.713	15.4983	14.6308	19.4912	18.2004	19.8023	19.6212	24.1592	19.1943	18.9749	15.5401	15.0416	18.4222	16.9778	18.7929	11.6138	20.6941	8.79542	18.9089	17.3732	17.8403	16.1256	22.1341	23.8464	22.8475	19.2544	23.5259	17.9147	15.8653	13.1887	20.3758	11.1011	17.5252	14.4501	16.004	15.3752	20.2709	12.9976	23.756	23.8403	14.6431	19.4555	17.0125	15.4096	16.5967	15.422	15.6352
NAP1L1	19.7089		16.3151	16.0397	16.8752	19.5413	12.5597	14.6111	20.013		18.0731	13.5902	16.2861	23.438	18.6561	16.4839	14.1712	13.7834	17.1437	13.1403	15.6625	21.2712	14.866	21.4556	13.6991	18.6189	11.8039	18.7038	17.7522	20.996	18.9176	19.7707	22.2581	21.4928	16.323	19.7654	14.9275	21.8304	15.4415	15.7454	16.5171	18.9402	16.2534	16.2116	17.6608	24.9086	11.4637	17.0147
NAPA	62.8344	60.1101	56.472	65.4987	51.7375	54.1938	66.4297	63.5833	60.7402	64.1765	54.1734	58.9706	72.8527	46.4034	70.3274	57.9476	60.8251	57.5308	56.2938	65.9538	57.3216	62.1125	69.0398	67.0329	58.9383	65.7664	58.5585	57.7714	65.6029	41.2643	72.2977	61.7694	59.0957	62.068	63.7881	66.5559	69.6437	59.6061	66.0845	59.9946	63.1365	76.0681	56.9088	61.9406	69.618	53.164	65.6058	63.9032
NAPG	18.1705	14.1552	17.6856	15.2796	14.9402	13.9376	19.0783	15.9706	15.129	15.3488	18.3893	13.6747	17.5476	12.335	18.6574	21.9832	19.0225	11.3835	12.1405	17.6468	12.8549	17.7418	17.6279	19.6932	16.1742	16.5385	12.5904	17.318	20.4417	15.36	21.6245	13.0413	17.4561	13.1024	15.5525	15.0597	13.3667	14.9122	8.90427	19.1312	10.8603	12.6969	13.1621	10.5884	14.0349	11.1293	13.8689	15.6334
NAPRT1	19.5361	20.1518	18.5677	22.1693	19.9592	18.122	17.3807	22.0085	22.1797	20.8782	12.7656	24.4904	25.8828	12.083	20.7872	11.5395	13.493	16.8882	14.9056	23.9184	15.6555	21.0395	18.2032			15.5985	22.0499	18.7241	17.756	13.2316	22.7262	18.5555	14.1074	20.4197	16.58	15.2929	14.8424	20.1476	17.9788	20.4251	20.814	18.9888	13.9276	17.1966	21.1061	17.3073	19.3241	16.9253
NARS1	16.5046	15.2697	15.1719	16.2043	21.3748	14.1998	13.9386	16.7236	16.7284	16.4691	17.9518	18.5636	18.3677	21.9878	16.0157	17.7309	18.1983	17.7148	10.5842	18.1264	16.4622	13.1007	11.6708	16.5855	20.1972	15.9891	16.0048	19.5019	13.613	28.4662	17.9465	17.0319	16.48	18.2715	10.894	15.1852	17.8047	15.0083	14.6083	13.0575	16.4672	18.2294	18.8286	19.0526	18.4819	12.5328	17.5428	19.9041
NAT8	42.3926	42.961	65.1684	49.3739	42.2634	65.2013	67.3768	45.6182	65.4448	67.7145	49.6413	75.9426	50.1641	52.987	73.1227	61.3029	39.938	44.647	63.4547	45.3747	47.1011	54.6864	55.8644	56.2939	66.6179	71.4202	53.6783	85.6812	41.6114	46.3594	81.6172	68.8002	39.9506	45.2758	61.4456	46.378	38.502	61.6004	75.2438	59.9644	63.157	68.1136	47.1685	84.6019	50.3004	47.4311	79.5317	66.6275
NAXD	66.8318	83.3815	66.5307	70.3273	73.4459	70.7688	84.8299	98.9236	80.6951	77.1152	70.2221	81.6888	83.1706	95.5408	69.2868	66.3243	69.1161	84.524	62.4918	73.1267	68.0014	72.0699	83.8998	93.4041	77.5209	69.6057	77.4946	84.8104	87.2663	81.7288	73.8375	64.4269	64.0179	86.8206	63.5134	75.7427	74.5321	66.6452	80.1479	106.362	76.4047	73.0246	75.591	76.9558	84.055	90.2746	72.3883	73.804
NAXE	18.027	15.0412	19.4912	16.7805							13.9206	15.2377		20.2499			17.5915	13.4307		20.0907	13.0157		16.0405			16.1638	18.0755	15.6014	14.7504	13.96	19.802	19.4555	18.2077	17.861	15.0369	16.8963	14.3075					19.9408	16.6234	21.2703		18.5085	17.5735
NBAS	10.9356	9.11207	12.7015	8.5421	10.1464	12.1597		12.1155		8.6085		9.72138	8.19951	8.29964			11.7263			7.77789	10.1949		9.10322	9.5824	12.2685	6.70516	8.88281	9.62342		6.68358	9.32405		8.25735	8.49888		8.86452		12.0513	10.6764	9.86783	10.8508	11.0654		8.50248	9.91525		8.73108	11.2031
NCL	53.1883	61.4456	55.6536	51.568	59.5852	57.1777	62.9731	71.5123	77.1744	65.8284	57.5373	73.0373	66.3481	65.3693	68.4188	70.6153	51.2297	59.8191	56.2422	50.2802	64.989	60.928	62.2956	66.7886	88.7197	58.0355	66.2194	66.7543	67.0915	69.111	66.3275	63.8723	52.9157	55.4011	51.5754	47.7443	59.5965	62.9016	67.0751	70.9165	76.2508	58.4813	63.3045	72.0882	70.7744	69.3308	64.455	75.5992
NCLN	22.4814	15.3667	25.0726	30.9931	21.9019	14.212	20.7188	19.7559	18.4441	18.6908	22.7112	26.6078	24.3954	18.4045	21.4613	21.5402	32.4382	19.4863	19.3273	34.7826	27.3544	22.3159	18.1861		18.7955	21.7054	19.6399	25.2469	27.9247	18.1534	17.7404	24.9164	30.0672	20.7872	22.6705	23.2306	23.9737	18.3772	16.1097	19.8657	24.7416	21.4105	26.8	26.0153	30.4271	19.3559	17.9485	24.5999
NDRG2	50.484	59.5396	58.4864	49.3798	46.3266	37.8595	47.468	44.4725	42.6921	41.0496	50.5861	57.4526	43.768	49.2888	46.0975	42.313	44.5253	50.7869	52.0114	45.6822	36.7201	40.816	40.3552	34.963	40.875	38.9132	45.1573	39.535	34.9515	51.8133	35.0146	43.1029	45.1557	46.8248	48.1043	49.2206	34.665	33.3959	42.8296	32.9598	46.1604	38.8157	40.8344	47.6833	47.6428	51.5484	40.9652	47.3068
NDUFA10	53.9792	44.4419	66.3633	72.4041	67.9785	58.4562	64.6689	56.7696	55.418		47.3023	58.1969	68.5433	64.6001	49.3263	61.4245	49.9364	47.9099	51.0156	63.4077	52.4237	59.7597	57.6063	60.7462	52.5365	69.6482	57.1669	49.1128	58.235	51.3151			47.4926	48.7282	58.8558	57.4861	53.0598	59.0271	52.6357		48.5949	31.5747	57.9037	47.9861	47.6507	48.7463	53.6729	43.1211
NDUFA4	52.8495	70.1416	46.5428	70.6115	36.2601	36.3791	37.6437	32.5688	37.5399	29.4082	27.8298	41.3531	52.6788	22.6416	36.0058	37.555	57.2269	63.0082	54.2021	91.4591	36.7522	39.7228	36.59	27.9036	35.389	27.7807	23.7205	37.8189	46.7053	27.0039	30.6135	40.1779	43.3179	66.26	49.3239	77.2449	31.6969	26.4383	39.6957	34.5192	30.0364	27.5457	33.4804	42.5349	38.118	30.7824	32.4473	42.8053
NDUFA5	37.8091	30.9008	18.7516	54.4522	25.691	20.5585	25.0734	15.3065	19.5911	18.6293	13.7543	22.9565	29.3621	15.2425	24.3673	24.9673	36.3631	33.8274	13.8152	52.843	21.173	16.4583	24.8237	18.538	24.4064	15.974	18.544	27.7741	30.1208	15.6097	17.7338	23.1088	37.297	31.1244	28.4743	59.3368	22.7383	20.7304	25.4872	15.5207	18.91	8.82999	19.9266	24.4174	25.3335	17.3874	22.9844	16.6723
NDUFA6	27.9285	23.205	5.26743	53.0523	15.3084		20.8119					13.9307	16.5202			10.5855	25.8829	28.1603		48.6074	19.1888		17.2576				14.4337	18.0418	21.1608		12.2629		29.0274	24.5578		50.4808	13.4723	11.6017	17.0992	11.4778			11.5966	18.4914	10.0557		10.3534
NDUFA7	13.2272	10.1566		20.3354	3.55393						10.9493		5.27127	2.61295			16.2373	8.4178	12.9617	16.183		8.39391		7.65007					8.6589				9.05494	12.8763	7.46631	19.8259	6.96545	6.69501	8.8249	4.03125			7.08793	7.10549	7.04291	3.75535
NDUFA8	16.9768	22.1424		34.3937	13.3175	4.51791	15.2229				17.9581	14.3768	13.4607	19.6742	5.36782		17.562	17.437	17.1673	33.2989	18.9451		15.4023		6.9437		8.46805		13.1273		6.2801	8.44226	19.4859	20.4993	13.4232	33.188	9.45495	17.3408	13.2532	9.54263				18.7247
NDUFA9	12.6224	15.7882	12.5542	22.6329	8.60961		15.0061	13.9704	10.8177			12.6825	14.7391			11.1932	18.3744	15.4967		22.0554	13.198	9.04041	15.403		15.2732		8.00658	12.9386	15.3284				21.5034	16.5214	20.5521	17.7982	14.8201		15.0828		18.6088			13.8346	13.1265		15.9505
NDUFB10	26.6701	30.0412		35.9828	19.5503	26.4255	26.8234		23.5394		18.4378	28.5632	27.2217	17.4303	23.6211	21.6458	27.4429	30.7277	16.8583	39.9948	25.3022	32.1267	17.2812	15.2443	19.8822			25.2003	27.1696	34.498	17.3613	29.2391	24.223	31.8021	20.0085	42.7739	17.372	26.9279	21.7597	15.2106	20.1736	22.0165	25.7813	20.4167	22.3232	18.351	19.0707	30.3027
NDUFB11	5.78266		3.34107						4.79008					14.6056			4.85019	6.48266										4.75883		16.2085				6.42769										3.29979		15.111
NDUFB3	29.6275	31.0929	20.4611	51.1409	16.8777	27.0867	22.9825	20.2808	14.789	17.0166	22.726	21.4977	26.7043	21.1685	25.9432	24.9265	26.3987	35.5051	25.3508	52.516	18.4712	22.9227	17.7648	22.2734	18.0907	15.5238	18.9501	28.9938	31.5071	25.0511	20.9398	27.701	35.153	33.2141	20.1951	55.5388	21.6579	27.7929	25.9016	13.9256	21.3617	20.1025	14.7889	26.1342	25.8779		17.5652	19.4048
NDUFB4	18.6423	18.7844	7.73384	19.2221	14.4914	12.9111	15.1496	16.9036	13.8908	4.23809	9.10312	12.6978	18.1405	21.744	11.5043	12.6362	18.8382	20.0892		19.9426	12.9639	11.4585	10.5243	7.07285	16.8204		13.0126	16.7714	13.6634	23.8246	9.5438	10.1475	20.5682	18.7574		19.5714	15.1052		17.6385	10.9557	14.6088			17.0659	16.634	13.1204	11.0142	13.7436
NDUFB7	17.3876	15.6093		18.2989	8.12719		8.82614		9.27554				12.8335		13.0983		13.7514	15.3102		18.9217	13.0069	13.6265	9.42527				8.61818	12.5474	15.8952		12.8731	13.1951	13.0384	13.3447	9.86927	20.3034	6.78154	10.0109	13.7047	11.9938	11.4125			11.8878	15.2471	6.01338	18.5351	12.2153
NDUFB9	2.49025	5.74757		6.28286	2.14872							2.65934	2.51258		1.34475		2.93188	3.94834		9.04094	1.94522		2.01126					0.836271	1.70342					5.7894		7.79936	2.58319			1.36419					2.79518
NDUFC2													11.1959				11.9994	5.93127															16.065			15.7007
NDUFS1	25.9095	27.9409	17.9065	38.716	19.9692	16.5768	22.421	12.4613	18.3873	10.941	16.9931	20.7779	22.2171	11.3274	15.4449	18.3166	28.339	29.5982	15.5451	40.7634	20.2658	15.729	21.2676	15.0393	16.8218	10.1264	14.0801	22.209	21.7012	6.57813	17.5575	18.3003	29.6328	29.0076	21.1783	44.5005	17.4247	16.2226	20.7055	20.78	17.8979	9.2555	14.779	18.2311	22.2865	11.2198	16.9371	18.9656
NDUFS3	29.0363	28.697	21.5408	44.8079	21.1419	19.3997	24.1943	19.4794	20.5949	13.6632	19.0662	19.7185	24.8128		19.6133	22.4113	28.9354	30.9714	20.1682	41.5636	18.6356	20.1065	23.2978	18.7826	15.6927	13.5682	16.7267	22.1941	25.1608	14.7311	16.3514	19.4646	28.2028	27.1511	18.6385	41.7782	17.4484	20.3432	24.5198	22.205	20.8822	13.4177	16.3945	20.0739	27.1303	12.8281	21.5819	20.2564
NDUFS4	16.7731	13.2912		26.1359	14.3573	16.6032	12.2599	13.8068	11.2883	8.28099	9.86848	11.3162	20.2133		11.3831	12.0921	23.5312	14.4804		28.5993	12.8024	13.8632	18.6714	12.6685	12.1154			12.5369	17.6814		13.4264		19.0169	23.5823		25.1772	17.4035		16.5038		9.93418		13.0289	17.0406	14.4879		11.6882
NDUFS5		11.0612		15.9146														9.25112		15.8693	11.4261	11.1001														16.3248							10.0131
NDUFV1	45.8728	50.1672	40.1659	67.5167	40.1192	33.9134	46.041	32.6233	33.4182	38.1184	29.9971	43.0651	42.8974	20.6208	38.0448	39.0238	47.2864	51.8074	47.2472	72.7215	34.0445	36.5191	38.4295	36.683	45.6745	38.6417	30.2747	40.764	40.8325	19.0262	37.8389	39.6286	43.8153	53.2799	35.2141	71.7876	40.2886	34.3019	45.0312	37.5605	30.5303	34.3545	34.5308	40.5798	42.6021	16.9726	30.6639	37.5955
NDUFV2	19.2716	16.4198		29.4933	9.2546	10.5921	13.6672	45.3783	10.2137	11.0845	9.98855	15.441	16.0607		8.67124	12.7506		19.5091		26.2092	13.5428		20.4404	13.1852	11.2123		9.68756	12.1187	18.6588	11.0405	9.75744		12.9353	19.9396		29.6538	12.4468	15.0568	14.8686		12.375		8.00376	13.396	13.7407
NDUFV3	11.4432	10.6655	7.23395	15.5592	8.11541		6.52133		5.80121	6.44985		8.76712	10.4452	9.83207		6.10085	13.7576	12.4041	8.67112	15.5518	5.88677	7.21872	9.31694				3.32174		9.92802			7.25966	11.8078	12.0252		20.2505	7.46076		6.40677		5.725	4.43819	4.43654	4.95955	9.08252	4.51605		6.00442
NEB						3.47151																														3.36034
NECAP2	16.6812		21.0636			26.5404			21.1328		17.6312	24.2756	23.3505	24.4674			25.8578	24.7145	20.2394	18.6984	22.9463	18.4043	21.4383	20.8185			21.9178	21.6249	20.6791	27.0548	15.9297			21.1052		14.9731	21.9414	25.1454		21.5079	26.915		17.3569	22.2668	22.6679	24.8479	25.4266	22.8365
NECTIN2	29.1982	29.263	46.9658	36.7339	49.2302	33.9277	32.4417	19.4404	31.9848	42.4649	45.6424	35.1683	24.448	46.5421	27.5181	20.595	35.7731	27.2444	36.1682	39.1001	41.2975	27.053	23.4715	22.3248	26.6913	43.2328	49.4492	43.2243	24.254	50.0797	33.5378	13.2711	37.6411	32.3346	45.2189	31.5515	43.0006	30.1118	26.4123	11.2435	24.6085	36.2103	34.5686	32.5386	13.5246	45.4479	25.4953	16.0177
NEDD8		10.9759	18.75	20.195	20.3246		17.558	16.8502	15.023	19.4967	16.3769	17.8797		20.6808	5.55457	26.099	13.7224	20.5402	13.6249	12.3018		23.3165	22.8499	3.98678		12.1655				17.2971				15.9257		19.2504	15.7574	23.9448	20.9147			12.3358			14.9846	28.2786	12.8333
NEK6	10.7152	6.88267	9.35247	8.62089	8.03305	11.2933	12.5047		6.93657	7.41023	10.2778			7.31369	14.4686			6.36351		8.54329	10.682	10.8927	8.37014	9.01489		8.25208	12.5151		6.40111	8.17503	15.7233		8.22939	8.27376	8.25437	10.014	11.329	7.12275	8.80269	6.4004	9.7929	10.2607	9.77601	11.8106	7.60346		10.0941	10.6226
NEK9	3.42743	5.31193			2.1283		4.06632		6.51942	3.48165	5.38909	7.49462	3.20348	6.4043	3.07948	1.88285	2.11199	6.0879				3.01342	3.493		9.15586		5.37696	9.33017	4.04139	9.38085	3.59947			5.39058		2.68196		0.978423	4.06824		7.84662		5.72643	4.5393		7.22664	3.39761
NFIA		4.90617	5.3021				6.11537							28.6948	5.22013	6.99171	1.73247		7.8974		3.30512				5.26281		6.48986			28.3032												6.79823		6.94431		25.6408
NIPSNAP1	59.2023	86.7929	46.3652	82.5956	40.9593	40.2984	56.9731	40.94	40.2664	43.1227	64.3408	50.5223	37.7337	40.6645	50.8976	44.2648	56.5519	87.7519	55.109	83.2944	46.5517	42.5152	52.1305	40.8108	36.506	41.5015	72.4918	47.3541	35.1718	46.9878	45.9672	42.0596	52.2106	81.9348	58.0063	85.6051	45.1759	34.7675	53.1707	42.664	40.2931	40.1329	74.7815	43.4331	34.5255	42.1189	49.0536	47.9395
NIT2	27.8652	33.8182	34.2695	32.0178	31.6019	31.339	34.3422	29.5729	31.4995	25.3034	28.7932	34.4692	31.7803	38.3333	33.6682	32.9451	32.8301	32.4036	33.6615	33.7739	36.7475	31.9516	27.1981	26.9379	27.6801	31.7278	29.0208	29.1032	33.9386	38.6676	34.8374	25.8149	29.658	31.6187	34.7431	34.4766	31.0009	27.743	34.5096	31.2981	22.577	32.9113	30.1749	37.5436	33.2165	40.9347	36.8559	25.0697
NLN	54.9658	40.182	47.549	53.053	54.4975	36.5529	39.5955	50.7752	23.3774	28.8737	48.9563	64.5835	48.9494	49.893	45.4681	42.6316	41.194	21.5959			33.9499	41.7939	38.7714		42.3133	41.3046	50.5866	50.1033	46.7608	45.7997	47.2403	50.9528	51.0893	43.072	50.3363		49.7754	54.0156	41.5993	45.763	40.8515	43.3062	45.3225	56.9174		58.1429	55.8365	39.7555
NME1	12.9814	14.9684		12.9755	16.9985				13.4923		12.4987	15.0928		25.4081			16.7795	17.4799	15.6634		13.5461		9.71961				13.1947	10.7752		26.6638			17.3888	15.6288		10.0199	15.0461	6.48659			12.2567	7.08402	13.6778	13.7296		33.618	10.9544
NME2	66.4825	76.719	61.0015	79.0073	72.1982	70.8366	56.9074	65.6141	73.1334	51.7621	89.3955	78.2329	61.9153	65.9641	67.3693	60.2909	69.5246	71.8002	53.1828	61.5766	69.9787	66.6983	58.7287	53.0057	70.6004	60.2313	77.7246	70.9557	72.9051	89.5588	75.4921	56.0911	68.2768	67.7253	48.5993	57.911	71.5628	62.5501	61.7853	56.4349	59.769	51.3312	65.4998	70.7081	53.6608	65.8295	71.9818	54.8818
NME3	72.5653	55.3534	45.2205	40.7658	51.7819	27.3379	34.8505	35.0337	46.521		74.8379	53.8304	33.6244	110.954	41.0184	32.4428	52.4184	60.3886	44.9379	40.9684	57.1385	34.8783		21.4997	48.3039	29.0564	62.8649	60.7358	29.7544	129.829	50.8953	37.5641	45.3113	61.4117	46.7903	40.1218	61.7615	39.1907	22.8574		43.2326	37.3616	68.2014	58.6256	32.4759	129.072	42.3721	42.9694
NMI	32.1952	27.1236	30.5128	36.4678	38.599	29.6421	28.5975	38.206	32.0542	34.0786	36.37	29.4929	33.6732	30.305	39.8889	36.4481	34.4537	25.3361	30.4663	37.6367	21.3236	34.1697	29.9085	35.5461	31.467	33.1127	38.0385	35.4398	29.3442	28.4071	27.6459	31.7627		23.6835	27.3364	25.7041	28.4787	31.1034	32.3351	32.343	34.6463	30.7216	37.8055	35.3559	36.2629	23.4665	34.6495	28.5384
NMT1	30.4418	18.1198	20.6773	11.9124	24.9203	24.4706	21.4559		19.5318	27.3256	13.0453	17.5728	21.8446		17.5842	17.3385	17.0417	14.3305	23.5571	10.4233	29.5573	25.2802	23.3578	17.9599	16.7102	16.0253	15.113	22.7286	19.7669	25.965	24.7464	24.882	27.8882	23.245	22.0908	12.2094	29.0246	19.3367	25.876		18.1116	40.1011	20.1779	14.053	33.0129	13.8326	25.111	25.0769
NNMT	13.1228	14.5929	23.4775	19.1756	55.5896	41.167	9.62748	13.8858	7.5461	18.8414	12.667	11.8203	14.6406	33.3437	18.0715		12.1986	11.0014	21.8272	18.1209	53.9546	37.7298		12.1828	11.5624	20.4875		12.3129	16.6559	29.3845	18.8007	10.7472	13.3006	9.54702	22.6979	16.7071	46.5781	38.8974	17.1466	18.1287	11.0678	17.2504	7.21329	9.53255	14.0616	29.5216	10.7158	15.9825
NNT	121.826	144.812	128.941	163.483	90.0002	84.7642	121.433	89.2919	95.2699	79.011	73.841	97.7399	110.393	87.297	96.4045	86.9361	122.258	140.367	127.751	167.802	86.1489	91.3337	121.607	92.8065	97.667	92.3475	85.2106	95.2611	117.814	92.0671	96.4739	92.2211	117.174	147.92	130.01	172.664	90.9012	89.7483	112.044	91.2829	93.395	85.8266	81.9574	97.0348	115.955	90.353	99.125	89.8328
[truncated: 726 more rows]
