# Supplementary material for: Natural Antioxidant By-Product Mixture Counteracts the Effects of Aflatoxin B1 and Ochratoxin A Exposure of Piglets after Weaning: A Proteomic Survey on Liver Microsomal Fraction
Source: Toxins (Basel). 2023 Apr 19;15(4):299. doi: 10.3390/toxins15040299 (PMC10143337; doi:10.3390/toxins15040299)
Supplement: Supplementary file 1 [file toxins-15-00299-s001.zip › supplementary_files_v2/TableS2_Results_PolySTest.csv]

	log-ratios A vs C	log-ratios M vs C	log-ratios AM vs C	FDR PolySTest A vs C	FDR PolySTest M vs C	FDR PolySTest AM vs C	FDR limma A vs C	FDR limma M vs C	FDR limma AM vs C	FDR Miss test A vs C	FDR Miss test M vs C	FDR Miss test AM vs C	Selected	C1_Lm1.wiff	C2_Lm1.wiff	C3_Lm1.wiff	C4_Lm1.wiff	A1_Lm1.wiff	A2_Lm1.wiff	A3_Lm1.wiff	A4_Lm1.wiff	M1_Lm1.wiff	M2_Lm1.wiff	M3_Lm1.wiff	M4_Lm1.wiff	AM1_Lm1.wiff	AM2_Lm1.wiff	AM3_Lm1.wiff	AM4_Lm1.wiff	C1_Lm2.wiff	C2_Lm2.wiff	C3_Lm2.wiff	C4_Lm2.wiff	A1_Lm2.wiff	A2_Lm2.wiff	A3_Lm2.wiff	A4_Lm2.wiff	M1_Lm2.wiff	M2_Lm2.wiff	M3_Lm2.wiff	M4_Lm2.wiff	AM1_Lm2.wiff	AM2_Lm2.wiff	AM3_Lm2.wiff	AM4_Lm2.wiff	C1_Lm3.wiff	C2_Lm3.wiff	C3_Lm3.wiff	C4_Lm3.wiff
A1BG (alpha-1-B glycoprotein)	0.0706378969060248	0.206263657516129	-0.0331243536452105	0.575825703461167	0.0694820543589031	0.888682921049888	0.287912851730584	0.0347410271794516	0.444341460524944	0.672628488086818	1	1	FALSE	5.05887060574825	4.40317226676856	4.64496375431576	5.08756891786822	4.81877388501431	4.64230301415231	4.84786665737326	5.12144648679155	4.99508647913408	4.93529943945012	4.9061786904373	4.8992046388023	4.83250018073523	4.78212545018698	4.59798399378995	4.75792464924899	4.86026759491993	4.4302919644977	4.71762159275927	4.95518724110194	4.68093754071025	4.5678070462544	4.82445219725683	4.92115541972341	4.97955895461428	4.83174552846922	5.08022700746954	4.84268724722871	4.90787610054394	4.84127876805655	4.29143411392014	4.67179720858533	4.83069139356967	4.27658599383709	4.58248374602727	5.05561215668669
A1CF (APOBEC1 complementation factor)	0.120990027442652	0.0897531467425929	0.0197804289879175	0.191426128062744	0.481241001475704	0.775673928679149	0.095713064031372	0.240620500737852	0.472814847201797	1	1	0.775673928679149	FALSE	6.33378150063115	6.29969890917499	6.10828816998079	5.90406495699301	6.29307798654327	6.2230015737471	6.3225284917492	6.00389002743337	6.29815607057879	6.04908399073168	6.16701262881275	6.2110297207216	6.07830881489375	6.0648505250611	6.13049849060174	6.38100124404183	6.21311394291186	6.33845650601183	6.00771354046595	5.90877208523174	6.29220566030984	6.28382919393682	6.28490643846566	6.13348543792314	6.25396469181351	6.10099446225435	6.2921467500767	6.25213177310318	6.22561813075389	5.83908786383812	6.30733744308477	6.33054047378821	6.32196416181255	6.31149403320358	6.0954392216647	5.83107918177484
A2M (alpha-2-macroglobulin)	0.509592685518212	0.0854004122676138	0.119422085048758	0.000620786275076276	0.853913936452239	0.529580715427299	0.000310393137538138	0.426956968226119	0.26479035771365	0.377934733713509	1	1	TRUE	5.87555646732157	5.33469697983156	5.67753079300744	6.13291197947028	6.35479593748616	6.4354552468958	5.93441742494718	6.19165344793637	5.33790729102023	6.07072634674031	5.96922878765605	5.7198953011051	5.84998425215808	6.27360726744032	5.84190017748045	5.43748410350025	5.78685508291026	5.39601902227915	5.65232873633827	6.07097101173547	6.40405498990384	6.45250648245823	5.91812620149053	6.16772722581503	5.47349470706142	6.07891932857572	6.07491426190941	5.8062776511563	5.85660480386034	6.3405480271492	5.91580052129952	5.43616850363313	5.76784545018233	5.2486562700044	5.70107769217532	6.16082945232687
AADAC (arylacetamide deacetylase-like)	0.406030975913574	0.243323176801332	0.217421004474204	0.00114682950024985	0.0464152730238348	0.105474099097373	0.000573414750124925	0.0385384893557095	0.0527370495486863	0.00733224725050435	0.0464152730238348	1	FALSE	5.67752233652023	5.48446685803308	5.80571292238413	5.94634019429417	5.72527217713614	6.19819945543749	6.40557207950812	6.14522297543395	5.95288332599845	6.25679178280132	5.98396492838964	5.81721136556026	5.73583082902728	6.31451345851531	6.19723832108483	5.61637534237607	5.56061408455769	5.51239125081881	5.87172292614808	5.87682632543305	5.76912904682301	6.21437741033193	6.31865849180871	6.26297429228805	5.90053839148078	6.24287112856957	5.97593507149295	5.72076001294455	5.70115256627968	6.26706381127761	6.07551979574513	5.6705259581371	5.52311653361695	5.54032800609068	5.77614084477495	6.00369442590529
AAMDC (adipogenesis associated Mth938 domain containing)	-0.37366583880812	-0.243298052936614	0.421643674755471	0.200119723161701	0.561913635455066	0.36465423284962	0.10005986158085	0.280956817727533	0.18232711642481	1	1	1	FALSE	NA	NA	NA	3.17323139334651	2.60508891893862	NA	2.95534628489056	NA	NA	NA	NA	3.09903256616651	NA	NA	NA	NA	3.52874633191674	2.81201964355081	NA	NA	NA	3.03272505290702	NA	NA	NA	NA	NA	2.87471435522851	NA	NA	NA	NA	3.43821299540003	NA	NA	NA
AARS1 (alanyl-tRNA synthetase 1)	0.0578469519796855	0.217106175637034	0.187705997278477	0.872040655232286	0.514581655270836	0.519877151698391	0.436020327616143	0.257290827635418	0.259938575849195	1	0.530423692034627	1	FALSE	4.45916928659895	3.94126597539026	3.70754687730496	4.22884177343187	4.16343432481659	3.85890601326589	3.64382156467824	3.84815719709907	3.83565126998913	NA	4.51360443861575	4.95029576566832	4.29915672165166	4.27001306799446	NA	4.40725076626488	3.89180800103544	3.94178241579715	3.39075021724018	3.49431319717669	NA	3.9899655038841	3.7370593662963	NA	NA	NA	3.70734808748327	4.28600876310215	NA	3.56759412074444	NA	3.17300267175231	3.84880819436214	3.43134214836507	4.09705451022847	NA
AASS (aminoadipate-semialdehyde synthase)	-0.277524455405533	-0.543700289134647	-0.222346446373167	0.00897093623963406	8.92039658055652e-07	0.0446667413543378	0.00448546811981703	4.46019829027826e-07	0.0223333706771689	1	1	1	TRUE	5.16335381143999	5.50611950766648	5.70047855940779	5.60135778801527	4.91022897365669	5.33570833787388	4.95128937821613	5.31206610424382	5.11242491033512	4.97030149701759	4.85034438447124	4.86580501724554	5.37266659429362	5.37030379942634	5.02333520405946	5.21076678981918	5.06026792270916	5.63902083810574	5.51568722450177	5.36893942330565	4.92944542897927	5.28397361360044	5.19713804319571	5.1758558958884	5.26289538945786	5.11653942667484	4.71962155012405	4.48735771531155	5.2880004281374	5.20230800675397	4.95618678655961	5.27730414041082	5.04221969537234	5.46953437417225	5.58071533290915	5.57316242111007
ABAT (4-aminobutyrate aminotransferase)	-0.101065880156284	-0.319335192250072	-0.239963758237422	0.487467518762965	0.0143493361273649	0.0702487471003267	0.243733759381483	0.00717466806368244	0.0351243735501633	1	1	1	FALSE	3.79979189880804	4.23252261980097	4.29040965833777	4.60979041459663	4.09955611158589	4.14807994541094	4.0170845456906	4.10172570467693	3.65562660149995	3.68211255013187	4.10049835123276	3.82603995889619	3.82897677990912	3.80346471016535	3.87931367631089	3.77391195451313	4.00065807949943	4.27585631832102	3.69535915488138	4.5076804883828	3.73183491441663	4.40851486944455	4.32452261159581	3.9882756758744	3.70892660710658	4.0788232858561	3.79014645642231	4.13772482930991	4.16111373893258	4.2793895752793	3.74133754253449	3.76260394917006	3.96391796186206	4.4007086930379	4.07354606091516	4.58217059059184
ABCA6 (ATP binding cassette subfamily A member 6)	0.000969715506232677	0.328092966988221	0.269379693551896	1	0.0248272120368773	0.0663660787053182	0.50822523672056	0.0124136060184386	0.0331830393526591	1	1	0.775673928679149	FALSE	4.05485715744508	4.51108846592374	4.22353067077935	4.47899768273881	4.26764066305589	4.31613849983019	3.8672045950186	4.25967924709087	4.62100273796809	4.57068757564176	4.29070454025703	4.64244165539954	4.44969342303591	3.7394376969386	4.90143170262712	4.61859693519814	4.35330211642276	4.33798932991826	3.52105073690096	4.23821364123342	4.25967171553942	4.26068811951799	3.88094015364532	4.36497156939512	4.37520628763003	4.55205116130071	4.51337072656021	4.6846336209481	4.34961297182452	4.20834557449899	4.86625025990456	4.62021689245233	4.05424071570801	4.44956797732143	3.80446664273278	4.31259257234353
ABCA8 (ATP-binding cassette sub-family A member 8)	-0.251142800718565	0.412403571793146	0.155216282163922	0.213533346718256	0.0408265066440746	0.428713772032494	0.106766673359128	0.0204132533220373	0.259378529108378	0.232284239252016	1	0.428713772032494	FALSE	3.34431721525446	4.01519424042221	3.37483083385167	3.82410591459491	3.22850010825808	2.49697869239769	3.33431083288471	3.55376597391794	4.29312030119463	3.94350880116174	3.98054633172687	4.35584791468945	3.38974576092671	4.16776736121484	4.18499432315996	4.17833220859262	3.51072145006424	4.03572946892062	3.48368681551921	3.8286925050233	3.64263226536272	3.58618827062747	3.01524420487562	3.89672716088025	3.91491845697545	4.37480997244321	4.0224743465749	3.96262305284102	2.89527353444652	4.18116617426998	4.05480507396486	3.66367479591548	NA	4.0363538694723	3.66215991615179	3.52314790589611
ABCB11 (ATP binding cassette subfamily B member 11)	-0.187787950907047	-0.0945956678003945	-0.0632682137251888	0.0370318623577961	0.00800324681612768	0.662382744562924	0.0370318623577961	0.280168339166241	0.331191372281462	0.0267929867043736	0.00400162340806384	1	FALSE	6.36291868856434	6.63709432617688	6.12642158397146	6.70274064555048	6.37932291106092	6.14189255218242	6.31395323752323	6.33974491386293	6.52894475852702	6.01993537733223	6.46996735343786	6.48928602262588	6.49973269883333	6.17535692894571	6.24667030250368	6.58480319434852	6.41842273074986	6.70727629553775	6.20577174929392	6.6750537430551	6.43006778168302	6.14715607094966	6.22543690001074	6.19283723663248	6.60935753996801	6.01407627948849	6.50543207720518	6.42553483480239	6.3810670212533	6.25230968148677	6.32467741434726	6.47305791324885	6.39538675240532	6.59114830066745	6.08628911340127	6.66478147463427
ABCC2 (ATP binding cassette subfamily C member 2)	-0.0952751397605736	-0.247267755815904	0.0213914058463628	0.429451007662336	0.0265490794410949	0.963381283879122	0.214725503831168	0.0132745397205474	0.481690641939561	1	1	1	FALSE	4.74667823154279	4.85839881869892	4.97815901259156	5.24458266097051	4.67436460428541	4.86655690270935	4.89281357166665	5.17765872148394	4.57404094027558	4.74289549085061	4.44676571568819	5.02330858729748	5.16048057022534	4.83620187743332	4.98212199209406	4.86568626265908	5.14825081769575	4.88891855308749	4.59126650965388	5.2739000101982	4.7649246544054	4.97987901195622	4.94709102114072	4.86377990379588	4.7287259612202	4.93312408676827	4.61998222871715	4.69415587836022	5.14811249407315	4.65650781138871	5.10588337246763	5.08343890471095	5.11228727943647	4.93319019785581	4.93729259733847	5.16862599126321
ABCC3 (ATP binding cassette subfamily C member 3)	-0.0775307574189903	0.20717793942585	0.215491121210312	0.84807998947506	0.634719241165477	0.500044447464869	0.42403999473753	0.317359620582738	0.250022223732434	1	1	0.969108117988208	FALSE	3.75493024804993	3.63291960811781	NA	3.1122831085982	NA	3.40818196046174	4.03033607837096	3.96865297090106	3.26386972484052	3.44396462880659	3.70019554908852	3.7345253769823	4.04889006385332	2.63522735733363	3.92751724619848	3.67872547823906	3.53979159658962	3.60414250752326	NA	3.43498843946051	3.13115153917692	NA	3.56873746614193	3.29407370755524	3.34599240722825	3.43047262380473	3.88098911549048	4.03527198997269	3.89930132899595	2.95320376716121	3.62218070422059	4.16733383979743	3.243859457848	3.80506540418061	2.59313860571707	3.62431149167117
ABCC6 (ATP binding cassette subfamily C member 6)	0.0311602982346868	-0.483824628408333	-0.0291556187325535	0.953835562206389	0.103105917896456	1	0.476917781103195	0.0515529589482279	0.508370046391116	1	1	1	FALSE	4.2508554891153	4.25496434366718	NA	4.40401069620913	3.7454309694753	4.13095557329715	4.05516961884646	NA	3.67654950971981	4.23760960483478	3.92838927455349	4.27391119664116	4.61950691771513	3.76518463817645	4.05539524333451	3.54448538623609	NA	4.01200542981714	NA	4.09258802389702	4.33170521649889	4.09285014683295	4.32540800311119	4.07537004071412	2.04169506800026	3.97530918485593	4.06339076668007	2.72831673295982	4.49825086752783	3.70274618552426	4.11852584893567	NA	3.61395591260071	3.9385116364432	3.55894106113082	4.25274111282801
ABCD3 (ATP binding cassette subfamily D member 3)	0.0592152345228675	0.346297638855944	0.0679159919705583	0.613617298330761	0.000314653662095704	0.590091447674018	0.306808649165381	0.000157326831047852	0.295045723837009	0.992345092717849	1	1	FALSE	5.73413513713116	5.57018663089814	5.33490073794781	5.51710243340175	5.62848782697789	5.56586521928761	5.6834915433777	5.68602421913397	6.02098882554504	5.6268771354987	6.09278673436076	5.97136191238388	5.66282358371077	5.12003254117171	5.89064853912623	5.83696429851278	5.59880287871293	5.57060561476743	5.66729324277528	5.5573488175248	5.34996674697119	5.65352726911705	5.7271880328933	5.64456870514811	5.94083155281875	5.68415389012872	5.9980871615353	6.07079502882263	5.78782160952536	5.34549573113256	5.77936216594581	5.68101909140382	5.77784049499773	5.55921952317975	5.51245446287331	5.61694282031963
ABCE1 (ATP binding cassette subfamily E member 1)	0.0904017918473526	0.129336072420848	0.178888620601931	0.441157701958999	0.195182761489409	0.104226060256263	0.2205788509795	0.16444683237933	0.0521130301281316	1	0.195182761489409	1	FALSE	5.64594946362478	5.82372134159437	5.48765998710728	5.3747473864078	5.89283785214511	5.9066765799709	5.75078870592785	5.46099805935994	5.91539421719608	5.53535003707377	5.77538246015571	5.68007394537313	5.59292639743107	5.78769364724671	5.82370351122038	6.13771253544714	5.74764787766121	5.83778937984493	5.70567938217098	5.36256456908063	5.89358549083309	5.93137340218845	5.52767717099804	5.59287857153553	5.9561984051091	5.60313670986243	5.82050576604455	5.84076533732387	5.71828215926567	5.89706855065939	5.80711531173441	6.0518071070133	5.88516433864297	5.81693755864284	5.83235586502467	5.4015997502865
ABCF1 (ATP binding cassette subfamily F member 1)	0.256684267852847	0.0162667184588436	0.323484621029003	0.378177864062497	0.729458778397187	0.272553281655693	0.189088932031248	0.630050847015718	0.136276640827847	0.672628488086818	0.729458778397187	1	FALSE	NA	4.65906827484323	5.0283171889661	3.73117237786382	4.34866442641687	4.66686450598168	4.52800237980165	NA	4.70327792398137	4.51847219279919	NA	4.79233480570669	4.38793459717021	5.86245635073624	4.31040556396334	NA	4.26119981490928	4.66937265327826	4.51272624315191	4.3307304806275	4.54567189445804	NA	4.94235497901928	4.98286583635594	3.49593814930375	NA	4.83940033403244	4.1475590669218	4.38164330908806	5.68630441938362	4.69045062020199	3.73765431662883	4.63073162535153	4.0507019369352	4.36098224136863	4.4825320943211
ABHD14B (abhydrolase domain containing 14B)	-0.27424830402966	-0.278742454201903	-0.0185113599598365	0.142595006141823	0.151674248798835	0.130568740512423	0.0712975030709117	0.0901397962653115	0.511187739401604	1	0.151674248798835	0.0652843702562113	FALSE	4.53533759393325	4.65679380278646	4.50774390717338	5.25634646345367	4.77291495326233	4.63063262214961	4.55479142867299	4.18967435267311	4.50820044018826	4.68384240050805	4.41744073964736	3.53362563940171	4.68932152772748	4.98461669113385	4.42544587678923	4.49697358099828	4.75494627743083	4.59164950008937	4.4226837724539	4.98638362846288	4.79098050474205	4.68963463200372	4.34815450253662	3.84942887198728	4.61718679661688	4.80058415452809	4.47018542160333	4.14012422390907	4.82660441447277	5.37367256922189	4.44927082553272	4.24029142923068	4.53185552239628	4.73758401710004	4.69141691326666	5.1662655367238
ABHD6 (abhydrolase domain containing 6, acylglycerol lipase)	0.577990466284848	0.264556201762035	0.315950338038746	0.00127923664968484	0.219613179413178	0.100938053433616	0.000639618324842422	0.109806589706589	0.0504690267168079	1	1	1	TRUE	3.20820508950445	3.46508637888607	3.51533399381493	3.74466702675126	3.59755501037659	3.91549221865689	4.19473321963413	4.31557347565552	3.79608894198993	3.87423630061355	3.42997742950592	3.62104377783726	3.90339504228203	3.96320590573469	3.91418179500227	3.76312470673108	3.93741972673895	3.33108891596092	3.07370714349985	3.74354728129968	3.92980046419043	3.66789212523023	4.13133430688841	4.1123832053887	3.99384642434453	4.18950831708987	3.47421537126437	3.44162954771674	4.68275867849098	3.4467723312035	3.83644932976076	3.31119065271167	3.2151613699427	3.06851948310595	2.85842865860987	4.03423332625387
ACAA1 (acetyl-CoA acyltransferase 1)	-0.560034414363876	-0.299950647650844	-0.310112690241462	6.65617661256948e-06	0.00221574511511235	0.0122505137382052	3.32808830628474e-06	0.00822522896673951	0.00612525686910261	0.333426466462849	0.00110787255755617	0.134893891655153	TRUE	8.6993260549823	9.21983645949372	8.59826470034166	8.78974229085987	8.1085140024284	8.26484602925709	8.62614341231584	7.89376263412919	8.43702794271535	8.47542540701012	8.57239706764278	8.56381402915496	8.38726775056219	8.27638499761593	8.75591572379604	8.55863117066869	8.67259506081657	9.18432989116865	8.51327359859014	8.79715892656153	8.30962186656969	8.3304732483946	8.68500102614849	7.8449756070887	8.45154083301783	8.48499202096173	8.51708274347056	8.68619234581414	8.38908491519698	8.27655714887821	8.76438065924864	8.66656488246434	8.75446331418326	9.25657668807544	8.60811063769031	8.85533881832559
ACAA2 (acetyl-CoA acyltransferase 2)	-0.447357301015415	-0.739094919419186	-0.794717723906576	8.58590664785159e-10	0.000101573212447899	0.000734633240736225	0.0286446054130744	0.000792301437043858	0.000367316620368113	4.29295332392579e-10	5.07866062239497e-05	0.213797430194828	TRUE	9.56107978486772	9.57347299332422	10.1067330441173	9.8491016730112	8.30227334903893	9.62492701926332	9.72549407518447	9.50391317140936	8.72675289639749	9.46204413651914	9.2058396689819	8.8165901073078	8.917736064157	9.42635492032451	9.26768326227975	8.12807167520503	9.57716254691774	9.598642488318	10.1007674495689	9.92338542978241	8.25213555861638	9.75522976767568	9.76071994746562	9.67671698136243	8.54093006644314	9.41645765743458	9.21746823718135	8.8586089282776	8.879656760863	9.41167622115336	9.36903018914203	8.30988102476821	9.56714421226461	9.65780611420505	10.1095433922798	9.90613749260414
ACACA (acetyl-CoA carboxylase alpha)	0.103659204849036	0.291170561489748	-0.108124543328965	0.333426466462849	0.0278417325753523	0.493405717046178	0.238532693387474	0.0139208662876762	0.246702858523089	0.333426466462849	1	1	FALSE	4.9306001567585	5.30258957660491	4.93078936824906	4.85180400018031	4.96728851965612	5.30754145902007	5.28956153692677	4.90464305053474	5.28442899632659	5.05347196514308	5.15382559850754	5.62579649782177	4.50341234465764	5.15824814872688	4.91884416018925	5.22944564569193	4.73901636959342	5.31040192829948	4.98650650494412	4.88663793542661	4.8827897566522	5.23991734275037	5.32834820853482	4.97885915340991	5.31790458385514	5.01557339167474	5.0267867829479	5.75842577754594	4.67735601553084	4.9406037222113	4.58634442140406	5.16822482587189	5.02146196012074	5.27298615777586	5.00066258585837	4.77066521421671
ACAD10 (acyl-CoA dehydrogenase family member 10)	NA	NA	-1.46514103511296	1	1	0.0235758875188981	NA	NA	0.0117879437594491	1	1	1	FALSE	NA	NA	NA	1.18941975696491	NA	NA	NA	NA	NA	NA	NA	NA	-0.216365665166311	NA	NA	NA	NA	NA	NA	NA	NA	NA	NA	NA	NA	NA	NA	NA	NA	NA	NA	NA	NA	1.55959949125917	NA	0.997306861615858
ACAD11 (acyl-CoA dehydrogenase family member 11)	-0.229600171270788	-0.0520185717376027	-0.137181678902829	0.0238358225496798	0.902900447889458	0.23209276654103	0.0119179112748399	0.451450223944729	0.116046383270515	1	1	1	FALSE	5.54330099507522	5.79696367626394	5.74850685321967	5.46286704121428	5.07165971402993	5.6021866405518	5.54786004801622	5.47154516278031	5.78042034445202	5.49715885765785	5.37499771426067	5.46913057716925	5.33041498385285	5.45115175401528	5.60295268279413	5.7082396666016	5.5868157741124	5.727147180589	5.60255783584458	5.42573119439475	4.93429474920467	5.67277890037074	5.52646950464083	5.45691454437586	5.82056192796384	5.71391297248573	5.45275685254709	5.59613010860478	5.18663128803589	5.61771869826397	5.62306208450962	5.37088963145494	5.7167357945926	5.68145488765412	5.64859198967367	5.5908474974158
ACAD8 (acyl-CoA dehydrogenase family member 8)	0.329310330684875	-0.169888380087523	-0.404865900720813	0.400713110998313	0.925204375951414	0.326223348391903	0.200356555499157	0.462602187975707	0.163111674195951	1	1	0.456388916416527	FALSE	3.05705336814551	3.53915881110803	3.53389968867811	3.74336416331493	3.26119229129175	3.35015774948499	3.88196800360783	3.98907541109698	3.35371849594304	2.49454617671106	2.94067418912886	3.59301905559221	3.46097840746086	2.85349670370232	3.01824959409793	3.62476767983019	NA	3.49300679094604	3.09071287936971	3.06365824800598	2.38611287733606	3.81958644208501	3.46825746832314	4.013998146041	3.48585184434801	NA	3.51112642775323	3.57609882078016	3.71606903048218	NA	2.29901014949892	3.3092984445898	2.42294340688617	3.58155612665299	NA	2.87734180949261
ACAD9 (acyl-CoA dehydrogenase family member 9)	-0.380067573868591	-0.601437865430773	-0.138250924931506	0.00420466261045166	8.16074362064494e-06	0.372480390309801	0.00210233130522583	4.08037181032247e-06	0.1862401951549	1	1	1	TRUE	4.54384228661355	5.01453383329546	5.00832104623553	5.10736146866677	4.45718713859371	4.5267386577413	4.48923463453202	4.43963643422433	3.74297630731092	4.85651765895929	4.29919336236321	4.24925569993658	4.50431529687706	4.87374923024406	4.43309966247612	4.87476254536097	4.67100457808759	4.66602369843636	4.87377383370088	5.00393948568806	4.75035996084393	4.62544584683384	4.53835812590697	NA	4.11105635896023	4.32540080699661	3.74025839174447	4.215430102435	4.70013450036789	4.78066180496066	4.46509944293008	4.74964689002368	4.68469532912238	5.07794366402967	4.90385775041946	5.05742427744447
ACADL (acyl-CoA dehydrogenase long chain)	0.106063199695738	0.212420960545643	0.373837828784402	0.577193857333441	0.896419485850738	0.439136570393399	0.450707584365402	0.448209742925369	0.219568285196699	0.577193857333441	1	1	FALSE	NA	NA	NA	NA	NA	3.04716318342941	NA	NA	NA	NA	3.34630451613469	NA	2.89908666798984	4.09997683032747	2.54778788262471	NA	NA	3.33502583832169	3.43187698003447	NA	NA	NA	NA	NA	NA	NA	NA	3.58289315444318	NA	4.01612186947902	NA	NA	2.8686472605359	NA	NA	2.8414679866356
ACADM (acyl-CoA dehydrogenase medium chain)	-0.496870961649945	-0.263431840827655	-0.27265546784897	0.0185509245576992	0.337999816491851	0.00525326331125842	0.0092754622788496	0.168999908245926	0.12730982269387	1	0.86682992648408	0.00262663165562921	FALSE	6.96559960787729	7.66091578530261	7.2067408901316	7.55075447973628	5.75385854718547	7.15544567143464	7.40798149861329	7.07311327660985	7.15328854797532	6.7707497748964	6.93765041444881	7.30545075081458	7.07101178520098	6.81340924855405	6.8402240237619	7.30834813228761	6.94889281419155	7.65924670916759	7.17989914035965	7.60846183062925	5.83895932822689	7.21055446249085	7.31395323752323	6.93626102249453	7.2252170789834	6.68558980116994	6.89884924666306	7.36545633743225	7.04386940757202	6.99979710674361	6.91066071720476	7.45207646927558	6.67701485655572	7.56133377459042	7.39023775670765	7.49008872394347
ACADS (acyl-CoA dehydrogenase short chain)	0.0244005846178644	-0.183218405408299	-0.0796542063458231	0.903821675510561	0.186377217948825	0.6148145234856	0.45191083775528	0.0931886089744125	0.3074072617428	1	1	1	FALSE	5.65863137445569	5.77360606972694	6.0532416945797	5.9198668131159	5.85536186881671	5.94503408792056	5.63372762408969	5.63071124289475	5.30334239448733	5.70100836083597	5.34784987867928	5.46229776553889	5.99180525537646	5.35927517163798	5.49897203477148	5.85205628400529	5.50896100765442	5.61460973527182	6.02542751872959	6.00239198802932	5.70606357643027	5.65568956291668	5.90550975674612	5.85068942693449	5.56377437862958	5.43341685608864	5.5649238016615	5.62891354266179	5.95630993842364	5.73676450453112	5.63099657108824	5.12955092114794	5.09999365652545	5.6237293498911	5.48731912286383	5.97498811199193
ACADSB (acyl-CoA dehydrogenase short/branched chain)	-0.257064529616976	-0.236615588713964	-0.329807325825625	0.0385978630987103	0.0818800819968763	0.00938843812097547	0.0192989315493551	0.0409400409984382	0.00469421906048774	0.137514104300069	0.512140224406192	0.602458507031523	FALSE	6.44934016642467	7.12606428007053	7.03761284147947	6.72142734741075	6.54059923554585	6.6637430988717	6.82119997805645	6.40456597264882	6.68829227783301	6.36773623656035	6.5363451407553	6.88740341635232	6.47746686522722	6.9777492955243	6.22863786138523	6.5197117270128	6.57406516770624	7.1353091231879	7.07512612067198	6.74944040899087	6.5123296163989	6.58330395124679	6.72325819626552	6.48776769632506	6.58600056703819	6.38002981556649	6.56786027272203	6.97898495969766	6.52963513292911	7.00639901799573	6.19850201143381	6.38930523074296	6.57244709324073	7.1183701091999	7.02601432894598	6.74308405554959
ACADVL (acyl-CoA dehydrogenase very long chain)	-0.552775283668889	-0.204796349758748	0.0941774894698574	0.0276738183908464	0.561913635455066	0.85918582816458	0.0138369091954232	0.280956817727533	0.42959291408229	0.861473642656544	1	1	FALSE	3.46121421258398	3.95652136333312	3.56899277059035	3.2084376627947	NA	NA	3.38424325867676	NA	3.54744982914397	NA	3.08235004640869	3.11742908358689	NA	3.98672947627519	NA	NA	3.56442694863779	3.08407106993771	3.25673291795836	2.95888906340552	2.49834534180881	2.90703678129938	3.46660101948806	NA	3.23724859147536	NA	3.34725461389838	3.38758311954461	NA	3.8809107757406	NA	2.9484233028529	3.07142117275706	3.84963904098014	3.48626386267591	3.51072145006424
ACAT1 (acetyl-CoA acetyltransferase 1)	0.0717891146146209	0.0579662362492494	0.0436559341004697	0.546522792330689	0.299658019497022	0.799529816844544	0.273261396165344	0.422628648529232	0.399764908422272	1	0.149829009748511	1	FALSE	7.15014329824738	6.63995275185154	6.92611805636237	6.48756191649715	6.77807712953536	6.98519300514318	6.95692786263286	6.97232504155715	6.90441184091463	6.68479069110952	6.89259745740389	7.06513066420568	6.63758996071933	7.08240455142731	6.89005751138785	6.9038095585787	7.22380865860602	6.67328787229444	7.03927002066138	6.54203667506784	6.74977559052141	6.99800364265149	6.8699084105349	6.96015256705942	6.87516570584723	6.77218918845816	7.08312825098645	7.02086885127492	6.69345907906493	7.13652978591873	6.85192390294477	6.86874848938511	7.18451834326752	6.69050090574564	6.94166975365654	6.57198315296789
ACAT2 (acetyl-CoA acetyltransferase 2)	-0.258703671239957	-0.137811525796708	-0.104965054690687	0.00927102018941462	0.259868247192603	0.280485341106923	0.00463551009470731	0.129934123596302	0.187520799705958	1	1	0.280485341106923	FALSE	5.6600187185739	5.86571100400405	5.7787105931856	5.55213110825378	5.20460635535949	5.68438956730748	5.50052164337954	5.43236150003371	5.8212994884317	5.178352129459	5.36189115167985	5.58668969484466	5.76133048986486	5.62964804418744	5.55313928952177	5.25228318588387	5.72767000274267	5.82359907174718	5.72090225765008	5.62538155157364	5.25084791135837	5.8202836497614	5.39125218326657	5.45029739048355	5.81004201383653	5.37411441949006	5.6451742107982	5.64438123521713	5.88561096814525	5.63287890469456	5.46835197201841	5.41016129930439	5.66763954635784	5.69960160185232	5.73093607196516	5.61849709572691
ACBD3 (acyl-CoA binding domain containing 3)	0.365833777703589	0.340916587884381	0.271416237616914	0.0583810615217699	0.109950193114196	0.197055243868946	0.029190530760885	0.054975096557098	0.098527621934473	1	1	1	FALSE	3.09747933010719	3.82550072302235	3.5430627624444	3.954484820545	3.51011377029918	3.8639780843587	4.24408026356191	4.35517135405996	3.89216756089081	4.4075159119463	3.63333820526013	3.44343426033502	3.76259331950725	3.25290759568595	4.43761393312099	4.13114495252084	3.91848164762987	3.16406539403339	3.00347631017103	3.95142926868244	4.13220666247474	3.6826294759672	3.98284758709858	4.00182925914209	4.26304943382887	4.19923259933547	4.07521599074876	3.76581052934826	3.93658140780362	3.40882053452885	4.29470161106086	3.9406929797256	3.69957384132753	3.56363406801974	3.22329124944368	3.98029955079386
ACBD5 (acyl-CoA binding domain containing 5)	0.251540738888312	0.168430732277958	0.131793793909068	0.317551545056937	0.705185120798945	0.713693622882089	0.158775772528468	0.352592560399473	0.356846811441045	1	1	1	FALSE	NA	2.64636775417393	NA	3.49872317707882	2.73913521797004	3.43332003595962	4.09167444925001	3.54397835082718	3.56582867084268	3.79318840368062	3.57932498975579	3.33698313949289	3.9710100605029	NA	3.70970970643892	3.59482320871807	3.39212505061488	3.31457907534964	3.09592273263493	3.67106687196445	3.36656002073692	3.1125016442867	3.34131688740276	3.41951192499931	2.71705671929294	3.54838730094552	3.07000455790888	3.27608568468127	3.33449676839042	2.55728754227831	NA	2.47418940763479	NA	NA	2.87524337504585	3.36745494082898
ACLY (ATP citrate lyase)	0.265431424264045	0.345111154061685	-0.0831445746156383	0.215242294563929	0.130462211607065	0.812751056124435	0.107621147281965	0.0652311058035326	0.406375528062217	1	1	1	FALSE	4.38232832483966	4.67644795955089	3.5846017818692	4.59552156279539	4.39259219566615	4.7137452966753	4.71409162198718	4.62049843855997	5.29075982390746	3.9730969195353	4.23096382513206	5.18335946912625	4.07315184681736	4.88655990182173	4.40163729233998	3.91651486101871	4.79241289967968	4.83397289446317	3.7723079749584	4.70595579124427	4.65905685429503	4.83714096112622	4.80939900875703	4.80855495120229	5.06756558222202	4.30623307050776	4.71968725509697	5.33170163411701	4.45728565395284	4.88934211695629	4.22040735060613	4.29470161106086	4.8238512419538	4.70687861390956	3.78646044943446	4.52831501145683
ACO1 (aconitase 1)	-0.109112462834592	0.0478623173339028	0.0109812310215983	0.395866879132332	0.982309326498231	1	0.197933439566166	0.491154663249115	0.5134287899986	1	1	1	FALSE	5.85293518595925	5.61064691669221	5.78089010544371	6.00932029616985	5.74311099135192	5.65966201880398	5.43097433654579	5.69137503536694	5.74482038573482	5.91456691522777	5.65078753178497	6.03977886448201	5.45454441783926	6.26618123126306	5.88450024029394	5.58577979636576	5.93660967367999	5.62235350890358	5.61029847029809	5.99266647792532	5.66422112904204	5.76196337215329	5.47138258177775	5.8438230891269	5.90109858638888	5.75866028844214	5.72612004592009	5.94616471113187	5.44970002513979	6.2939093340497	5.78150135299376	5.56168050340077	5.7707629870549	5.51599623042369	5.61933083685589	5.96000193206808
ACO2 (aconitase 2)	-0.130900739008419	-0.331407594320221	-0.169370953593047	0.156438677420991	0.000185200285918165	0.0675507252622475	0.0782193387104954	9.26001429590826e-05	0.0337753626311237	1	1	1	FALSE	4.96303477493956	5.22341096507814	4.95700450395258	5.20604145465997	4.78221458489386	5.05520867176377	5.0748307938541	4.96036342962751	4.89740501897532	4.6075788797885	4.71433345068402	4.83906770214657	4.98771650672046	5.04721990677556	4.96680881135033	4.45877569908024	5.07227733547151	5.19820731483748	5.05284189234642	5.14945448689039	4.73084642856714	4.91001785199989	5.23485765840161	4.81348364475831	4.86360151801007	4.45498520761028	4.80961509043449	4.77660936933974	5.00654937388386	5.18878860867061	4.83960189179601	4.79674309596825	4.84487771650948	5.2037375636971	4.93006076782727	5.19089531309052
ACOT12 (acyl-CoA thioesterase 12)	-0.139719440168477	0.0282256780629934	0.247794044988085	0.551037585862837	1	0.224495654501895	0.275518792931418	0.59854478613782	0.112247827250948	1	1	1	FALSE	3.03286960534619	3.76981404640157	2.45965456337106	3.09704607999686	3.09433404814908	3.14933091307375	3.75039212114534	NA	3.92510694958116	3.43664159159096	NA	3.21309994138237	3.78127577246215	3.4830934429685	3.31427162927703	3.53438537540257	3.38067404440435	3.98089358154203	3.58045907969489	3.42091351580785	3.05360663466522	3.42034765265291	3.31309634948503	3.26576542583415	2.69713327020607	3.06509834323425	3.30494028193834	3.79618241072	3.55189740470715	3.70465067524035	3.63000932834495	3.59410659679327	2.85102938806459	4.15341624225525	3.07527076595437	3.63215186443361
ACOT13 (acyl-CoA thioesterase 13)	0.161692780665383	0.15441805253964	0.207075385497419	0.37918439204425	0.436518426574811	0.26526606955227	0.189592196022125	0.270630076135717	0.132633034776135	0.530657974223895	0.436518426574811	1	FALSE	5.09774562163852	5.93994586495231	6.55696580452951	5.55848194040617	5.6646278990164	5.94285930343576	6.34140584940686	5.85743615050999	5.92417591499655	5.98776424913437	6.01056502945574	5.82152910156656	5.85471631581206	5.97285804905018	5.77409914510684	6.24319493334784	5.54263570161076	5.72895990926813	6.01417003404018	5.29925931329905	5.3050621686919	5.79636933001527	6.30774726729231	6.1366753758829	5.86277123840516	6.0560654003093	5.92325141133721	5.71714448113866	5.93903141510137	5.86732322469531	5.65574393647452	6.48812291898641	5.61146454933033	6.01481945185481	6.30522454672174	5.44290369681589
ACOT6 (acyl-CoA thioesterase 6)	-0.00381161160538163	-0.788255592807738	-0.348419068371269	0.507641784153427	0.132581713851741	0.439369947482061	0.507641784153427	0.088908294234212	0.21968497374103	0.333426466462849	0.132581713851741	1	FALSE	4.70513193592022	5.18056959362644	4.83342143550294	5.39407506562574	4.96844101247257	5.13831890781262	NA	NA	2.26629781524028	4.85062442524305	NA	NA	4.9204743404087	5.31901813160638	2.37892772527293	4.14802298348503	4.611113348761	5.31936503580131	4.77633564312982	5.33895204657713	5.01053370042742	4.95427077014488	NA	NA	NA	4.92987619372903	NA	NA	4.7811236168368	5.34111047442413	NA	4.79975046170089	4.62664939271738	4.94468512462891	4.59982955017219	5.44328505906574
ACOX1 (acyl-CoA oxidase 1)	-0.183665943381272	0.0376071430735373	-0.209143237539882	0.0184912785148859	0.512140224406192	0.00938843812097547	0.00924563925744295	0.462602187975707	0.00469421906048774	1	0.512140224406192	1	FALSE	5.63681600055832	5.81924665470827	6.05923628844371	5.79309734259801	5.53959000389142	5.57886023800709	5.88891368381431	5.56296282851529	5.95122175962797	5.87737126016216	5.892359451434	5.69915736934235	5.59465304561362	5.47544486310047	5.75745535005403	5.65501115206311	5.66042667498367	5.77958279324526	6.0343279812442	5.86271669585638	5.59633290017865	5.62231836386516	5.85386593847203	5.58878358351586	6.11715891869967	5.96152146560594	5.82237070387628	5.72609824203347	5.7243528625635	5.60980223187776	5.64644206584017	5.61998809577575	5.70767662810835	5.84580615470323	6.07603740054805	5.84719769265837
ACOX2 (acyl-CoA oxidase 2)	-0.494328698265207	-0.084921881362775	-0.195653057217005	9.64635636137368e-08	0.511207084591959	0.0283366606350587	4.82317818068684e-08	0.255603542295979	0.0141683303175294	0.672628488086818	0.728373551568647	0.775673928679149	FALSE	5.14968209516425	5.18307357621485	5.23944768873096	5.00126180620104	4.71348137395809	4.76090752720204	4.74979703948818	4.40251072249665	5.32123182654188	4.94484907762751	5.11963423012731	5.21901746528841	5.22799130813349	4.83600489524209	4.86190079074183	5.06234193410476	5.14374849741452	5.20443420398365	5.50940765413334	4.97802626784863	4.81876877314401	4.66757994264731	4.75786599519753	4.63417503535372	5.34464388838019	4.91367930972334	5.06726440046307	5.12347997150261	5.21574459567872	4.88057778433762	4.90507165368279	5.06410250254579	5.14869824445729	5.36963747510645	5.46271983628012	5.0813311048899
ACP1 (acid phosphatase 1)	0.890863979649577	0.130599569434023	0.831145921690033	0.0864323800416398	1	0.100958055165485	0.0432161900208199	0.579280740398713	0.0504790275827427	1	1	1	FALSE	NA	NA	NA	NA	NA	NA	4.5612833621422	NA	NA	NA	NA	NA	NA	5.04999226738277	NA	NA	NA	3.77647251272663	3.85274796480088	3.59214603943032	NA	NA	4.51776071000455	NA	NA	NA	NA	NA	NA	4.97574481233986	NA	NA	NA	NA	NA	NA
ACP2 (acid phosphatase 2, lysosomal)	-0.255737451215167	0.212897404521429	0.20615218071916	0.312551521804221	0.567709174437706	0.46888804060241	0.15627576090211	0.283854587218853	0.234444020301205	0.728781249040764	1	0.894125577011017	FALSE	4.03387225950143	3.60545877569888	2.9123547815526	3.20714008059879	2.89529874311562	3.31290473164893	3.47699078329212	3.21198872014217	3.57052364923656	NA	3.96441711632617	3.73254056130812	3.32686807165237	4.54214040031	3.89941734867508	3.39907536680243	3.87568178349211	3.524464925965	3.41005611977306	3.32337006906127	3.68201139080069	3.33161923687844	3.62767687016971	2.36986566478418	3.66676795164355	2.97373248987043	3.5356299793661	4.20723693208428	3.72316534345759	4.51159454153741	2.62647885407075	3.37420486033972	4.11714644832955	3.35660866634476	3.01560461145512	3.2270956611865
ACSF3 (acyl-CoA synthetase family member 3)	-0.139119206094074	0.0840712100283849	-0.00682999094945603	0.445908029530289	0.461102828694203	1	0.222954014765145	0.456062510148843	0.52975168068155	1	0.461102828694203	1	FALSE	3.73290953147298	3.84239560372474	3.82010746425213	3.58929609312063	3.24673793870724	3.70959943647327	NA	3.18966802785813	NA	NA	4.13419629214051	4.03337894910792	3.79470697543663	NA	3.74828947337042	3.53645083019471	NA	4.04764307981532	3.45185729447654	4.04642994255182	3.60494901249971	3.70983099366724	4.1503728289699	NA	NA	3.25863349155521	3.94471791671924	3.91208455490287	3.63491847704798	NA	3.77991104523023	NA	3.31879838246428	3.93382754222046	3.7840013601022	3.49601487343776
ACSL1 (acyl-CoA synthetase long chain family member 1)	-0.163508833868664	0.120975023535947	-0.000824103755966346	0.0370446165593484	0.000101573212447899	1	0.146774634740239	0.30401104467056	0.5377436252507	0.0185223082796742	5.07866062239497e-05	1	FALSE	9.63612792897097	9.48116975461747	9.69792842346202	9.26488355180441	9.26993314703654	9.28194161482088	9.68577024064239	9.39183429667918	9.70326857870835	9.56299220177734	9.52883109622908	9.75753835512905	8.96912170313625	10.0088347605895	9.48856722601535	9.42677002886325	9.56421047448449	9.40186295068978	9.84706674472548	9.18078936286325	9.13120618667932	9.24027139134234	9.60048162783665	9.1874164115104	9.63068030468687	9.500764216864	9.53283317285862	9.76792289533884	8.9239989029577	10.1326025461013	9.49041970816945	9.45429106725266	9.56235119474675	9.48234008876705	9.79274963152281	9.18841823414945
ACSL3 (acyl-CoA synthetase long chain family member 3)	0.276978285581759	0.477732874483573	0.2003712415273	0.0818876158144251	0.00240265470722092	0.249915141168767	0.0409438079072125	0.00120610063101843	0.127201526467947	1	0.00240265470722092	0.249915141168767	FALSE	6.37182542293807	5.81598778807466	6.62575121019547	6.36236292756906	6.07648854910806	6.46437420951541	6.93805049953404	6.8158571777241	6.85289774367121	7.03889704699554	6.51751192305606	6.59525151295042	6.44462234631262	5.84007544172708	6.69256668460142	6.88704998040996	6.34585583834667	5.7966288999781	6.79351877706534	6.32279885918277	6.18012796507242	6.46438564620456	6.82250072589868	6.73791655772244	6.82371115283622	6.90441184091463	6.67616865972367	6.72305336594622	6.42731116779988	6.24686978219105	6.52505719297462	6.78877705057012	6.22706330583585	5.69241324869677	6.7148774170876	6.33129139255993
ACSL5 (acyl-CoA synthetase long chain family member 5)	0.073055319928501	0.229274305997706	0.0977190256685132	0.162399556518738	0.00047011837913891	0.000908688394183741	0.304653663297322	0.0347410271794516	0.25260241263498	0.0811997782593692	0.000235059189569455	0.00045434419709187	FALSE	7.10899482412708	7.02130204466611	7.1784357940942	7.28762004411207	6.71513833827546	7.27658041098683	7.49102731788046	7.35342033807886	7.42442666442548	7.28725064325462	7.26376683845576	7.51625158332785	6.93633170184104	7.44737256296156	7.48857124263381	7.25153921783809	7.08433006707028	7.00562454919388	7.21602796913901	7.19441214207319	6.7636771418966	7.26985602612546	7.46361428347486	7.58941894848528	7.3887319959741	7.44945407636965	7.28761081024329	7.48887647292031	6.91852935185541	7.36465121810189	7.4938634530746	7.28302351134032	7.150204239168	7.07408792947578	7.28778624364464	7.32202727676209
ACSL6 (acyl-CoA synthetase long chain family member 6)	-0.331062147936584	0.364540722153334	0.17212695491321	0.371393832713523	0.443577635602738	0.730918190332418	0.185696916356762	0.221788817801369	0.365459095166209	1	0.646764170985179	1	FALSE	6.4256338570826	6.459992193469	7.89693176232699	5.60988199599365	6.25389852784019	6.42044366292877	6.87396080626204	5.94835554979616	7.2818373206811	NA	6.84358192315399	7.03716255012738	5.82625864807321	7.94298946088261	6.76500424625004	7.24736741126269	6.78526282099195	6.48395439828427	7.96116604743097	5.61341672777972	6.46351129495657	6.19777105337137	6.12068163548617	6.15615590462954	7.16031517466557	6.61278300171835	6.92716164859226	7.12047636246999	5.65105169117893	8.20102607628385	6.31680284450827	6.25855472782735	6.87261947971734	6.67495491140301	7.19186857509742	5.63439868896448
ACSM2B (acyl-CoA synthetase medium chain family member 2B)	-0.225592067633469	-0.381635263402183	-0.209235429122632	0.134894961567466	0.0105046490642405	0.189545396584321	0.0674474807837332	0.00525232453212026	0.0947726982921603	1	1	0.775673928679149	FALSE	4.76866602507996	5.07681132239253	4.76972943085663	5.35175905328517	4.52480339402816	4.8922355756489	4.88939566215424	4.7899535140845	4.71347037613036	4.21781233083886	4.58907432768466	4.99011531244642	5.12346341701022	4.39393782686334	4.76722573922096	5.10380813401732	4.81001115613974	5.10885477521628	4.95442433125991	5.45438978056374	4.37695017094954	5.09192827802064	4.99525385013364	4.822862686277	4.81007801364863	4.19622145561128	4.89523475101856	4.85848833658024	5.17744744477366	4.33272941281134	4.62069783381476	5.08724217689873	4.83585840386785	5.14649230697719	4.8731044701241	5.28896017494605
ACSM3 (acyl-CoA synthetase medium chain family member 3)	-0.164718406371292	-0.450774845347734	-0.0664829078666759	0.329698233408086	0.00306915773552096	0.790311139053145	0.164849116704043	0.00153457886776048	0.399817997997812	1	1	0.790311139053145	FALSE	3.81565739784307	3.59254075600195	3.90557233203913	3.98851200742562	3.66257011582815	3.01477482768211	3.99928749340902	NA	3.53398687525927	3.64357916573171	NA	2.98666941392002	3.95496864354447	NA	3.3875555490503	NA	3.52972101613862	3.92933653400689	3.87633030500646	3.52132718507228	3.61139667689353	3.82164899612447	3.70238050161552	3.64011186949059	3.33826751405771	3.68995884695563	3.06973996900629	3.21185481779375	3.62772355630785	3.55066676167896	3.71104330546701	4.30475195760626	3.69663931923714	4.26301937768218	3.96219732892684	4.02532120304049
ACSM4 (acyl-CoA synthetase medium-chain family member 4)	-0.486194215411706	-0.52264649269883	-0.373018837335672	6.59168824236426e-08	9.68282808831154e-09	1.79764262953572e-05	3.29584412118213e-08	4.84141404415577e-09	8.9882131476786e-06	0.672628488086818	1	1	TRUE	6.29513157465058	6.49664609422675	6.69416981091396	6.78941626839572	6.03965605654247	6.29422372340175	6.15116067430992	5.98368909395013	6.129639524667	6.04748822160857	5.99408410864648	6.08465746816437	6.23126534906793	6.44305127938291	6.08222995777329	6.08627000324056	6.21952672911939	6.61082110833496	6.50402444263636	6.77456306216078	5.87313893024324	6.17308744692206	6.03391409503409	6.04754275104221	5.99988052186972	5.928825091151	6.12654961354388	5.97602904567242	6.19518221441161	6.40740374087424	5.99726756452116	6.12515513132229	6.2969272162748	6.51691497435762	6.59502618406585	6.76026087289855
ACSS2 (acyl-CoA synthetase short chain family member 2)	0.171872237123338	0.452272198006452	0.0563990457565194	0.171120178188588	0.000165928630081184	0.77028739040582	0.0855600890942939	8.29643150405919e-05	0.38514369520291	0.672628488086818	1	1	FALSE	6.47388267689606	6.22265388611808	6.71214177179061	6.06877183017194	6.47104923343341	6.7181972070783	6.46564802598228	6.53944577029053	7.03310359094348	6.44593191794945	6.56895630129227	7.1609201881811	6.40953180418766	6.35396897148858	6.42522429713702	6.61934697849605	6.56570074399348	6.15046625579753	6.61401482769037	6.09063751803037	6.47041159181649	6.66325921657942	6.44706834446485	6.53291068633508	7.01375255622557	6.3237537518576	6.74428221227144	7.08756891786822	6.19416586852982	6.4475659728857	6.31838915506352	6.53144852478106	6.49724190498892	6.24443614646448	6.54528731313602	6.2072135008695
ACSS3 (acyl-CoA synthetase short chain family member 3)	0.266782622317204	-0.144706966594225	0.0798380347131396	0.00554026772954745	0.206210110424132	0.515293725466783	0.00277013386477372	0.103105055212066	0.257646862733391	1	1	1	FALSE	4.42179555014425	4.60125080460648	4.58171880434286	4.85949254539278	4.68861679455684	4.64332518028794	4.95273425934293	4.96953272621916	4.21904457892014	4.47799458198432	4.45154083301783	4.59241517607927	4.77307325343888	4.41408816417076	4.65707973750219	4.73028671049833	4.60522169894172	4.65667369330457	4.48096303146462	4.85374619700876	4.71555845954047	4.65953643949647	5.01757009686969	5.09774983471713	4.28440308409352	4.64613384906195	4.43193713619171	4.57619558993502	4.84129889887229	4.64017551163271	4.87889696392435	4.58661464242998	4.19272284612587	4.6993017599125	4.52781476828472	5.02746814681139
ACTBL2 (actin beta like 2)	-0.347495011976132	-0.664800821712036	-0.0387187927120134	0.0947117533559346	0.00110637203222516	0.969778565716553	0.0473558766779673	0.000553186016112579	0.484889282858276	1	1	1	TRUE	6.68060566620259	6.6889076785384	6.08179338117576	5.82829645734881	5.77988216205237	6.11717762405275	5.90205427891354	6.1161651079555	5.68631562626174	5.76401965168726	6.23590891677922	5.91273607915622	5.83133764934859	6.27043176275789	6.89773656925193	6.64220913490948	6.74374383797645	6.7723343706303	6.10366967859208	6.19397670190305	6.03554253591678	6.14978775822923	5.61272698463036	6.27736737971742	5.63772036256662	5.57558160056265	6.0663432546749	5.5982848018982	5.96594585745876	6.04013407145525	6.86752586116297	6.97582504516266	6.7661578348317	7.27280704946658	5.54096647645089	6.20691276649557
ACTN1 (actinin alpha 1)	-0.137928174794062	-0.312388547679687	0.282892393657964	0.417936037183441	0.624613823841569	0.597325734121134	0.417936037183441	0.312306911920785	0.298662867060567	0.377934733713509	1	1	FALSE	NA	2.80791128285355	NA	1.72456296530667	2.58039877820559	NA	2.04144275852886	2.07634017742615	1.16715878867799	2.35134846887046	1.28528975825028	2.1761184827731	1.99497066513058	3.34024891524639	2.37776233705482	NA	NA	2.47016459263526	NA	1.93291912314218	1.4576783349961	NA	NA	NA	2.40956201265304	NA	2.20307583534356	1.68079692523967	NA	3.52517937654524	1.40434729418736	1.48468467886614	NA	2.25447915494752	NA	2.0152120850685
ACTN4 (actinin alpha 4)	0.0645535963907788	-0.138524523691263	-0.03746324829967	0.686988917451151	0.41675700591649	0.899996230993698	0.343494458725575	0.208378502958245	0.449998115496849	1	1	1	FALSE	4.4095742316279	4.80364035689067	4.039936745045	4.65645060630534	4.62528802607979	4.29530425899656	4.70580100868768	4.70638135766922	4.01034123575497	4.45666817999296	4.05424939981503	4.17093453467551	4.46605279875968	4.01563137072916	4.51426115628916	4.51176530199723	4.06861922350772	4.82570931929156	4.32256995137808	4.57603228822081	4.46287031226445	4.32153851463062	4.29389278534373	4.71957226943052	4.26113962487044	4.43100108965844	4.61605180945803	4.29717674004114	4.83729741566307	3.93493160590225	4.67339247205623	4.50101869593946	4.46178391589668	4.68848811562429	4.07009732434605	4.58135124716878
ACTR1A (actin related protein 1A)	0.0544408496091489	-0.0565519818126727	0.0907630370013552	0.85860322736886	1	0.130568740512423	0.42930161368443	0.547191712617752	0.401995536859727	0.895321654056881	1	0.0652843702562113	FALSE	4.70764626194499	5.40070527796689	4.29508380724586	4.85138426201175	4.96664272130501	4.17115877949191	NA	5.17317141741508	4.41225311772184	4.88861662706815	4.76861839155677	5.25135553309017	NA	4.6710442199568	4.80772585309331	5.30204481777059	4.75472184988967	4.84138948406718	4.36317107711924	5.07096457371452	4.74249673004223	4.61790966482029	4.80548851671114	4.96572426730002	NA	4.70806581051727	4.81569838058694	4.89835832307131	NA	4.7076352195453	5.24618763754782	NA	5.00375962936133	4.82228656573472	4.60833023571172	5.25671631461968
ACTR2 (actin related protein 2)	-0.189071695790978	-0.135239801532731	-0.161290389108191	0.297097608732614	0.621225025045766	0.422962581893021	0.148548804366307	0.310612512522883	0.21148129094651	0.672628488086818	1	1	FALSE	4.47526650578367	4.43853239359868	4.56448182424821	4.21678077341749	4.17902529302029	4.52257682360867	4.20592419765259	4.02984155713671	4.30532853203996	4.20604145465997	3.83665130019982	4.1262956083028	3.9786807184065	4.71012314376182	4.00486089760458	NA	4.03072451188776	4.52670736344898	4.0536326982821	4.27782113343025	4.29575975256128	4.18049003089806	4.14252780327592	NA	4.19197316662249	4.60177375920525	4.14589751053706	3.94995507427346	4.12372412820305	4.48415102386114	3.92117922786875	4.55568733725354	3.9283039906876	4.51947271192927	4.5806882023703	3.86835094015346
ACTR3 (actin related protein 3)	0.000394435996813769	0.070143982801911	0.162390627497919	1	0.441282173843529	0.0145717074001055	0.5082996801772	0.220641086921765	0.00728585370005273	1	1	1	FALSE	4.95136865114578	5.11645625312989	4.97711045412926	4.93966853523441	5.05411044782962	4.91420571850783	4.85260316377705	4.93920776802227	5.08703845676695	5.05419729438881	5.14883244543171	4.83837195118904	5.09126399825444	5.13907242094114	5.02340617969074	5.21076678981918	5.03348467267906	5.08937102807684	4.86863244596217	5.01642054610795	5.18813185809562	4.94957228386143	4.98334023603978	5.14839319580843	5.0783536516111	5.08915913191124	5.23688289687166	5.01846949384797	5.22573379804925	5.3428107214929	5.10027967186977	5.19515071056471	4.94866158143365	5.05015774302618	4.90951871432562	4.9881893143035
ACY1 (aminoacylase 1)	0.196234203237913	0.0914915164080496	0.288682816299744	0.0478662494804193	0.549545482757403	0.00387320509579615	0.0239331247402097	0.274772741378702	0.00193660254789807	1	1	0.204856591132059	FALSE	6.50473002035036	6.45887246596612	6.67235461989296	6.44842525898028	6.81313985089045	6.73446576383612	6.66586172989029	6.79242591493087	6.62526902797298	6.49982356897624	6.45834426941724	6.98209232163951	6.44783538110161	6.98188689406317	6.89495111550983	6.88023246943556	6.59025468655023	6.45712474205329	6.64554315628948	6.51030844558835	6.73598242323897	6.84998675338692	6.61129781350107	6.66132206282629	6.49145068859658	6.48476329251013	6.46475647256355	6.84056394205016	6.39757196159748	7.05241589415114	6.99766500304031	6.91532967601301	6.51249712944444	6.47981097653779	6.68526740651684	6.45920536008288
ADGRE5 (adhesion G protein-coupled receptor E5)	0.187150967738209	-0.0577085931126179	0.26221106782439	0.604229297323138	0.555451250245505	0.56776300525615	0.302114648661569	0.580462889753534	0.283881502628075	1	0.277725625122752	1	FALSE	NA	2.78688278160313	NA	3.06786412036631	3.68159543901269	NA	3.06231861805156	NA	2.78871285223309	3.12683082571641	NA	3.17759733483631	3.80378499107965	NA	NA	NA	NA	NA	NA	3.37785948870336	3.37144734564191	2.87113986740995	2.97096406045058	3.65073009942891	3.78451445237664	3.49310929694398	3.45995613965412	NA	3.27381573620645	2.95058225752052	NA	NA	NA	3.24691423390616	NA	3.30402616807805
ADGRL1 (adhesion G protein-coupled receptor L1)	-0.299254756229667	-0.684341575444349	NA	0.662366816125472	0.266378261737828	1	0.331183408062736	0.133189130868914	NA	1	1	1	FALSE	NA	NA	NA	NA	NA	3.25390911427983	NA	NA	NA	NA	2.6371998439361	NA	NA	NA	NA	NA	3.5531638705095	NA	NA	NA	NA	NA	NA	NA	NA	NA	NA	2.7490686686446	NA	NA	NA	NA	NA	NA	NA	NA
ADH1C (alcohol dehydrogenase 1C (class I), gamma polypeptide)	-0.443080206760751	0.000827475453882315	-0.0590128740749732	0.0221294313250241	1	0.899680258872655	0.0110647156625121	0.642777797008596	0.449840129436327	0.0811997782593692	1	1	FALSE	10.9859557546075	11.0536883533877	11.0149480175352	10.4453149448993	10.5916532397291	10.3648787973761	10.1623409720302	10.4226114566179	10.9490095843285	10.6096497076555	10.9323550276755	11.0451111900791	10.1349011505824	11.9455901469141	10.5206383222883	10.6463516960144	10.9951947636029	11.0400293821931	11.1532543422311	10.4541656093398	10.7336000795299	10.3362945472817	10.4864629895115	10.4215704638136	11.0294321794749	10.6562818380927	11.0071394254139	11.164347585426	10.4575245257657	11.7937658573096	10.5489278434575	10.5756337846964	11.0089747818487	11.1279234092898	11.0867996856235	10.6946190636469
ADH4 (alcohol dehydrogenase 4 (class II), pi polypeptide)	-0.277089986818563	-0.67962118015957	0.205461179094448	0.405200239125473	0.0281589933094966	0.598874988137205	0.202600119562737	0.0140794966547483	0.299437494068602	1	0.0866884135317059	0.683666622188808	FALSE	7.71109563235686	7.61253680513166	7.18435964839982	7.05466400509625	6.02949043247489	7.03137313924781	7.43753570385108	7.57531989513405	6.24478433192697	6.38493394657518	7.99974074244147	6.20642052043989	7.23728645622709	7.49897682007567	7.76556126624866	7.55537904794263	7.42257782011028	7.47897989186589	7.25942315228141	7.17224747307467	5.89820351448907	7.23512389643209	7.42037291913445	7.90548929885007	6.40866431379919	6.22540797810488	8.03845264366785	5.94905161926421	7.35668964868115	7.54842121120515	7.77946329097961	7.56163163037584	7.5520849855523	7.40747172438327	7.24081040899505	7.11375258258228
ADH5 (alcohol dehydrogenase 5 (class III), chi polypeptide)	0.0561831391717561	0.221806665475464	0.216111057813831	0.744445635854749	0.129743691778726	0.120258278929403	0.372222817927374	0.0648718458893628	0.0601291394647016	1	0.461102828694203	1	FALSE	5.59189779112188	5.67112066905722	5.55572107636265	6.18665307528279	6.140431025813	5.86124078525967	5.66524210342302	5.62670195193487	6.02747699357634	6.11282104720876	5.75177165891413	6.01603492958801	5.82963902463756	6.51402281496268	5.91111390891704	5.58696585411395	5.62798030306595	5.76956282949805	5.64904344067152	6.09315448790708	6.12079980973252	5.70127457501314	5.70454278443944	5.85758544347362	5.96960179423615	6.05952617216721	5.88572565395641	6.15922349189026	5.79832533703426	6.6049178874004	5.78802267017762	5.89185902511943	5.64139574052643	5.78709546893942	5.69464900885559	6.18599337006997
ADHFE1 (alcohol dehydrogenase iron containing 1)	-0.0173763325475898	-0.318914267816669	-0.392366094702973	0.969199651667785	0.362051859429504	0.269826029649816	0.484599825833892	0.181025929714752	0.134913014824908	1	0.86682992648408	1	FALSE	NA	3.36861471413915	4.3698224022358	3.54105633551629	NA	NA	3.7503063587484	3.48848930140445	NA	3.57875761029914	NA	NA	NA	NA	NA	NA	NA	3.6191899566936	3.8837087828136	3.4756945263059	NA	NA	NA	NA	NA	NA	NA	NA	3.23572552831385	NA	NA	NA	NA	3.37591521161958	3.55066676167896	3.44012832477884
ADI1 (acireductone dioxygenase 1)	0.686195293192573	0.278638532884735	-0.146796119741563	0.306949981756499	0.925204375951414	0.958621411643718	0.153474990878249	0.462602187975707	0.479310705821859	0.895321654056881	1	1	FALSE	NA	NA	NA	NA	NA	NA	2.81686385220333	3.59079361558347	NA	2.17738525177222	NA	NA	NA	2.27566564839692	NA	NA	NA	NA	NA	NA	NA	NA	NA	NA	NA	2.85007329323434	NA	NA	NA	NA	NA	NA	NA	NA	2.42246176813849	NA
ADK (adenosine kinase)	-0.115684139757977	-0.0184232757068716	0.0137132317340796	0.179239663432978	0.732079603031044	0.982177577949488	0.0896198317164889	0.572233168439115	0.491088788974744	1	0.732079603031044	1	FALSE	4.88880168599487	4.59454854955035	4.56104502490095	4.58595401276854	4.50145825357592	4.23329755074447	4.58932006572064	4.59761459903464	4.75401627881712	4.4991825731419	4.47403361604418	4.60093575182506	4.40410609632334	4.90642885931369	4.61701043234184	4.70917481839936	4.65274460811684	4.88494951674501	4.60812912366069	4.68259015116316	4.65452146754953	4.55783280050196	4.67841563134022	4.36820261234228	4.88555972260185	4.50444242785421	4.59029062141644	4.65530030286956	4.70739226536642	4.90068812003997	4.60248657375618	4.47186376840765	4.6946963628007	4.56216914261183	4.55150986539724	4.69645571326638
ADNP2 (ADNP homeobox 2)	0.886180910940917	NA	1.32609325542457	0.189655739225399	1	0.0968585141066466	0.0948278696126995	NA	0.0484292570533233	1	1	1	FALSE	NA	NA	NA	NA	NA	NA	NA	NA	NA	NA	NA	NA	NA	NA	NA	NA	3.08772419997067	NA	NA	NA	NA	NA	NA	3.97390511091159	NA	NA	NA	NA	4.41381745539524	NA	NA	NA	NA	NA	NA	NA
ADPGK (ADP dependent glucokinase)	-0.276047182621009	-0.333441298232615	0.476564242558853	0.202718578552083	0.345437396014559	0.140207837824202	0.202718578552083	0.172718698007279	0.0701039189121008	0.167134082520661	1	1	FALSE	NA	3.10506285719167	3.06599788865874	3.28428906473864	NA	3.5240260528499	3.48994106042539	NA	NA	3.44482606194236	NA	2.24314808138887	NA	4.2982330683839	NA	NA	3.55912466851776	NA	NA	3.0974624745588	NA	NA	NA	NA	2.66730175943414	3.39882918244463	3.12288471813253	2.26603989335819	3.32714122086	4.44642166708267	3.39081899003421	NA	3.43971621165417	3.02714697251167	3.08089468242124	3.64694601683011
ADRM1 (ADRM1 26S proteasome ubiquitin receptor)	-0.344367019018551	-0.0744656859121965	-0.00554115430048252	0.167134082520661	1	0.130568740512423	0.164849116704043	0.568240386786062	0.535729365525955	0.167134082520661	1	0.0652843702562113	FALSE	3.00062923846892	1.90496186635568	3.53745760012776	2.15326706179514	2.90089771392004	2.77118201394489	2.28578096907	1.0628470227491	3.38612115681485	2.53913150823385	2.84333066572273	3.3423556216162	2.74429243943842	2.58474608023308	2.48842503051685	NA	3.19446375567908	2.72538561868205	3.56254772419912	2.1003486435551	2.86516461633842	2.95291686387342	3.19103986328276	2.15144971377953	3.35627060402219	1.51808186515296	2.48292054505323	3.42470714556415	3.32443620283684	2.60643038329611	3.02639286095179	3.1850657066013	3.75183859320636	3.14681486111206	3.52150307905897	2.45231076821235
ADSL (adenylosuccinate lyase)	-0.12729096382452	0.0664285346771903	0.148121223342502	0.712824379331946	1	0.672604469554715	0.356412189665973	0.555628930466594	0.336302234777358	1	1	1	FALSE	3.28007142703312	2.95203530400747	2.03090809860608	3.18845314934503	2.72073375084985	1.50621600747827	2.35551531202849	NA	2.71722346223547	2.70619235535029	2.82623728919574	1.85540771950957	2.98084789555184	2.98281656283127	2.8825158909749	3.33701169357584	1.62021571922859	3.20146919636056	2.71768848545432	3.04966213031938	3.1880764558201	NA	2.94963577807775	2.07676430031521	2.91144807657903	NA	2.50086832374541	3.63584724074625	2.87298631489485	2.91451477453134	2.87327971589332	3.20286903193528	2.83861701480339	3.06859342923728	NA	2.54839963204124
AFMID (arylformamidase)	0.672878549095698	-0.327164290052547	0.819327873728884	0.408443154684495	0.942840099896217	0.197518958225365	0.204221577342248	0.471420049948109	0.0987594791126826	1	1	0.543738524501681	FALSE	NA	2.62924469757757	3.04112555693847	NA	3.32157026214413	NA	NA	NA	NA	2.1957507406046	NA	NA	NA	4.20206503709629	NA	NA	2.73496535420062	NA	NA	NA	NA	NA	NA	NA	NA	NA	NA	NA	3.06603406553441	4.11480842876587	NA	1.94873165588019	2.45716874831491	NA	NA	NA
AFP (alpha fetoprotein)	-0.350829680036771	0.166257514669719	1.53533832938451	0.42403999473753	0.732079603031044	0.166307396602557	0.42403999473753	0.59959193078762	0.0831536983012786	0.333426466462849	0.732079603031044	1	FALSE	5.24550326874167	NA	NA	NA	4.21988871993767	NA	NA	NA	NA	5.22799130813349	5.45030069015761	4.71583298250504	NA	9.09446569601688	5.09467100892941	NA	NA	4.92681544939503	4.84263194005987	NA	NA	NA	NA	5.03466472655552	NA	5.39779953990625	NA	NA	4.58615823969426	9.58261433283741	5.5358974290357	4.75933695843962	4.64035485165731	NA	4.94953960192545	NA
AGL (amylo-alpha-1, 6-glucosidase, 4-alpha-glucanotransferase)	0.815832391910178	1.40712760513287	1.03607799758109	0.000266259980047883	8.54571449622964e-09	9.8703384080405e-06	0.000133129990023942	4.27285724811482e-09	4.93516920402025e-06	0.255900639901928	0.110549950839554	1	TRUE	5.20750636370558	6.6276797880976	7.07830027440865	6.3191247412529	6.66977797356664	7.38264131719838	7.1958889011494	7.22544846861074	7.43336010024935	7.57415450284068	7.80837217858724	8.05461517035082	7.22905911963416	7.28154989336664	7.33709556792629	7.52173390737672	5.30814240972028	6.67774782588421	7.10743679844779	6.19505619489614	6.70376517879341	7.40358302174671	7.22226360352835	7.21516408858559	7.4246450077386	7.4945516167177	7.82026833013645	8.12226374543349	7.22650852980868	7.30504027362667	7.31108527210391	7.46111105258503	5.03026544285767	6.68561783208315	7.14691991999447	6.2363471935148
AGMAT (agmatinase)	-0.355193078627596	-0.604702889522394	-0.48504864498018	0.00640721491725461	6.9900300607481e-06	0.000282051588556976	0.00320360745862731	3.49501503037405e-06	0.000141025794278488	1	1	0.775673928679149	TRUE	5.26911171432584	5.52706094945436	5.22351136407998	5.5191329907836	4.8218683518635	5.03045085370451	5.28032536786586	5.31237111607036	4.46348513797168	4.62625221672933	4.88154716311114	5.28514325035704	5.27171699457924	4.65376513685296	5.17974988729563	5.16012555154775	5.32554472246876	5.65472767076131	5.45574804773154	5.49605962729838	5.04285004685287	4.85107437691762	5.30072411228051	5.24454460668511	4.62766519839911	4.7808245055557	5.05485281722688	5.27645944392591	5.07421426482117	5.03580423534072	5.09867220267064	5.02800770022157	5.40774702483917	5.60984359159946	5.59601677148492	5.79188698531409
AGMO (alkylglycerol monooxygenase)	0.0450552503563566	0.350346761309496	0.374049810123995	0.852147262737042	0.0356757693117785	0.0207083394383192	0.426073631368521	0.0178378846558892	0.0103541697191596	1	1	1	FALSE	4.93025478180588	5.12318196157225	4.88048472888265	4.42365884132883	4.45666160970014	4.51729459302082	5.33505443116981	5.10705173823627	5.20781087800337	5.0722901997737	4.90354929481754	4.81360677487383	4.85986521732796	5.12045147890746	5.44741389204674	5.21666826578724	5.01989313446603	4.82418740034622	4.90046110614406	4.92687710738708	4.08399621153056	4.63369856661219	5.27072328199059	5.1397887124814	5.61465979056184	4.91642887228781	5.09203402682927	5.08570082909177	4.89047587704502	4.89586485257474	5.2114561511809	5.42340000798417	4.81252389583544	4.7708766066235	4.37775539740101	4.38830665664125
AGPAT2 (1-acylglycerol-3-phosphate O-acyltransferase 2)	0.196696799180421	0.183944708208809	0.129155680484069	0.131937650990296	0.217147527172686	0.194434659470208	0.0659688254951482	0.108573763586343	0.194434659470208	0.333426466462849	0.367028559770244	0.18124156880417	FALSE	4.3815671761453	4.43317312404428	4.81712692597801	4.57022610558489	4.3456589435689	4.45827700069581	4.93723609178662	4.95136398815284	4.66395937023517	4.85374120756545	4.39403389536778	4.71583298250504	4.38538271645472	4.86998981677988	4.53825878513127	4.70857352191764	4.47935992189155	4.19861201606641	4.74180672130338	4.58755701742961	4.67960958437135	4.70328899978213	4.52238222746011	4.67852831063945	4.6266669126693	4.97377197416447	4.49380742530563	4.58902637391877	3.8791175913577	4.9256576871557	4.77016303307573	4.6383750914369	4.27722601744005	4.39268835381447	4.53938217885408	4.53067631723648
AGPAT3 (1-acylglycerol-3-phosphate O-acyltransferase 3)	-0.0213936268451025	-0.0480823521837205	0.266774890260317	0.953535194933193	0.70915512018009	0.164531990470259	0.476767597466596	0.553614374690666	0.0822659952351297	1	0.70915512018009	1	FALSE	4.21470767319764	4.21807591891104	4.22610001665015	4.41822368691142	4.19748800240598	4.03336132775946	4.46939110430101	4.27912952513513	3.85852812052241	4.17146305600258	4.46598752050871	4.14547367031771	4.20387457010041	5.73546260532545	4.89533170763367	3.98506318373664	4.43768716518902	4.05273757788779	4.35772089561481	4.10262454086697	4.25837570336124	3.97249047875026	4.56414034208857	4.34685763421738	3.8860623383456	4.09372072958635	4.17227147911557	4.34624068116937	4.03740858038058	4.89561769169031	4.41097194221281	4.32762270010056	4.44571346269597	3.93150341805337	4.38565191139166	4.12986822022834
AGT (angiotensinogen)	0.146650966246709	-0.371494493407498	0.215298037238923	0.647621870722351	0.351815070005893	0.484618536977013	0.323810935361175	0.175907535002946	0.242309268488507	1	1	1	FALSE	NA	NA	NA	3.18719448171163	NA	3.41625876458503	2.59458676613135	NA	NA	NA	NA	NA	3.32383119657037	NA	NA	NA	3.44802872899375	NA	2.96959995246528	3.1259965269228	NA	NA	3.57183453924183	4.02422214857918	NA	2.44034895632248	3.02721422153379	NA	3.45936604009955	3.45138257625322	NA	3.43333339084649	NA	NA	3.48658567014102	3.00915365323953
AGXT (alanine--glyoxylate aminotransferase)	0.0384781477759983	0.05105270201407	-0.0728643184750505	0.89124560056413	1	0.562846459894	0.445622800282065	0.544445084198193	0.401995536859727	1	1	0.562846459894	FALSE	5.90702043231963	5.90695311103913	5.85225608147103	5.11947238484824	5.7311913892998	5.70235556524606	5.86006145251907	5.20295050348344	5.83324684722627	5.32816507003947	5.63616636522597	5.59519331879485	4.83705515627302	6.00079326414484	5.66336739258873	5.72309433433665	5.90364328436973	5.83408417254509	5.70688137596556	4.93066165321491	5.76882743810256	5.93017670614679	5.8227275990111	5.47684177299284	6.17201939576116	5.58391315967641	5.68770740391516	5.67929148119015	5.06337350811726	5.95333741852984	5.70089187668469	5.44610401091484	6.01169912964591	5.8859671963742	5.6669752515304	5.06451644189453
AGXT2 (alanine--glyoxylate aminotransferase 2)	-0.282925759463505	-0.445123310027042	-0.320393433565821	0.00847068162609116	4.44748069166122e-05	0.0034231044914816	0.00423534081304558	2.22374034583061e-05	0.0017115522457408	0.255900639901928	0.12403602423012	0.762147725061145	FALSE	6.39185190678246	6.56122225378256	6.64673869830785	7.02674474022176	6.15898325116039	6.23440551580872	6.38086275589829	6.47227167595469	5.86245139132558	6.24873785264258	6.31961070914681	6.37640847276284	6.33891640185836	6.56473331075881	6.27707720007722	6.15252822902309	6.29184663873742	6.65291665793111	6.70546651109059	6.90150652250782	6.10047101812503	6.30080463309209	6.44085090027744	6.54423807415168	5.73526491706923	6.14879991300846	6.28377364406262	6.27377508902589	6.37298517089878	6.43956496319711	6.2640390583514	6.16334173404595	6.20767814890399	6.56961260764974	6.6297864500193	6.78668783421994
AHCY (adenosylhomocysteinase)	-0.193010788030184	-0.0232482904647928	-0.0579732234081781	0.0137830637900083	1	0.573234299401031	0.00689153189500414	0.544985309978945	0.286617149700515	1	1	1	FALSE	5.20986272100504	5.06472336703947	5.10096924038657	4.93996936502058	4.93629871857691	4.98444352416357	4.84341609815917	4.77953289240398	4.9005045796554	4.95085563154854	5.14128563637836	5.20321290459973	4.98117680239442	5.2121490752053	4.88896237580665	4.97727534350839	5.10662470348192	5.09000652990382	5.23455880036065	4.94606175107467	4.98367769469807	4.99143567861204	4.78317374524258	4.79641605605531	4.85937327003899	5.09097618977095	5.15163561025315	5.21494075441538	4.84279785520603	5.41425056505732	4.88349863165372	5.04656090575774	5.20242163980734	4.92166958827181	5.15289323212761	5.05325038470225
AHNAK (AHNAK nucleoprotein)	0.193290703459788	0.242714822529115	0.126161218893211	0.0784485974534042	0.0325915095488151	0.308746414479037	0.0392242987267021	0.0162957547744076	0.154373207239519	1	0.184898734626118	1	FALSE	5.91999310455689	6.097307394273	5.34685763421738	5.88588912648045	6.23253605036651	6.11794018027361	5.78135446735134	6.00743996725689	6.03460750740542	5.97806288830803	6.06138955534366	6.02380313524647	6.03123196628433	6.02158854728568	5.86418366792247	5.68346627837107	5.794883691585	6.12476650209525	5.43388083479422	5.88410945135923	6.1338470722765	6.15522706778246	5.77794041209238	5.92097446497785	5.97237099823601	6.00487437731338	6.16907115425508	6.14251963461927	6.08264724408923	6.11731894554898	5.75448402546887	5.71625015739145	5.84610463356001	6.2149815397572	5.4519001432963	5.7040751643767
AHSA1 (activator of HSP90 ATPase activity 1)	0.0974415246200814	0.16784404761559	0.0336527264031702	0.431779757955863	0.153133643364792	0.907478622034836	0.215889878977931	0.0765668216823959	0.453739311017418	1	1	1	FALSE	3.80769494581602	4.08351974882017	4.08128849132449	NA	4.1646012641288	4.30674344673225	4.36244884783293	NA	4.32455141336543	4.23262238673107	4.24611161259913	4.17230348654874	4.05299834989358	3.97427232101357	4.44700385513013	4.18273996286448	NA	4.25218855475818	4.00010819807069	4.3287431340037	4.19814050857275	NA	4.02134646740381	3.93341212006649	4.31988523574056	4.11546611972309	4.22971096184702	4.33838162536876	NA	NA	NA	NA	3.70856248661296	4.38174712026301	4.00394398180895	4.23866459211462
AHSG (alpha 2-HS glycoprotein)	0.0675193357483019	0.522456516788721	0.306311808137718	0.696157965469201	9.9508143095451e-05	0.0247847120253834	0.348078982734601	4.97540715477255e-05	0.0123923560126917	1	1	1	TRUE	5.18814372973501	4.66288338424639	4.72095149293456	4.73670768937672	4.41665061218896	5.06860632643015	4.77875526684322	5.17305945567159	5.39198075465641	4.93419093850508	5.39338187633272	5.46368784220126	4.8554665258739	5.08088786227254	5.18945296764884	5.10438279176743	5.07874644707665	4.62128413077242	4.78437310843037	4.9492174117908	4.38288855044703	4.95474070869167	4.84227993566329	5.18648471073144	5.36837724612002	4.79339652171749	5.56846387551667	5.4902973531511	4.90663088712669	5.06138307442311	5.23695175858808	5.147888707189	4.56618802367856	4.64653134998916	4.64715330556452	4.8110496691694
AIFM1 (apoptosis inducing factor mitochondria associated 1)	-0.499522645438566	-0.641320840071038	-0.479666935407397	0.000147689082354097	2.18891061891689e-06	0.000324040054797744	7.38445411770484e-05	1.09445530945844e-06	0.000162020027398872	0.672628488086818	0.374728814372076	1	TRUE	4.92442298273524	5.1277075584508	4.85575055676465	5.48165091723158	4.66280934512264	4.64766564158385	4.5189001726944	4.34881312027132	4.3738569798816	4.47990957543626	4.33580479082668	4.65828575820821	4.93262815702213	4.45623447647107	4.62878525800851	4.40548868953477	4.8939737217083	5.13615856755534	4.48415747014767	5.36626975165409	4.7476505627566	4.35243368438139	4.58950583986564	4.21473875286914	4.09873114678294	4.39579630298842	4.28631193962165	4.62678954637581	4.92247379928704	4.39641297989321	4.4068699590195	3.97549262298719	4.85247832364239	5.08903621787345	4.73476380493753	5.33414633149795
AIMP1 (aminoacyl tRNA synthetase complex interacting multifunctional protein 1)	0.0116629641305763	0.0426591691218076	-0.000465692011506147	0.962431861022996	1	1	0.481215930511498	0.510055433959478	0.537990801128296	1	1	1	FALSE	3.94576687025562	4.35598177971099	4.23155529035604	4.06937565033899	3.7823456553418	4.0721401091103	3.90507165368279	3.96018732674703	4.332478802586	4.4098389506741	4.19537909787006	3.86809407991528	3.9988273338191	4.12039341559244	4.01922152909525	4.07061258484853	3.95683728127825	4.23064879014344	3.79503959962436	4.18906546209226	4.28547620132635	4.3073556599663	4.1847563528434	4.27675719075583	4.42445185957122	3.81510401682459	4.34309508603059	4.08764953088186	4.41560995528397	4.21878116778407	4.39493936975703	4.08215755908543	4.23473888890082	4.26736350332642	3.94382758113996	4.04138317901941
AIMP2 (aminoacyl tRNA synthetase complex interacting multifunctional protein 2)	-0.28694894659415	-0.305409029544519	-0.92639382617028	0.663639933469667	0.706927792304807	0.064014817192016	0.331819966734833	0.353463896152403	0.032007408596008	1	1	0.775673928679149	FALSE	2.07160136944867	3.16636195744503	3.08777510849737	3.03075628818392	NA	1.53793215411463	NA	NA	3.12278037861606	1.37811205237619	3.12742362802862	2.49539329059234	2.22444165321384	1.12326888749435	1.23894579181162	NA	2.60442483555296	2.95136398815284	3.26703383864841	3.05935181625181	3.08407447250029	2.84290443305257	NA	NA	2.44052968955346	NA	3.38392543117192	2.1128102070156	3.63416341603692	0.471135423558871	NA	NA	NA	2.86976680206115	3.25234601752236	2.11654441693506
AK1 (adenylate kinase 1)	NA	NA	1.08096843643591	1	1	0.0283304892441497	NA	NA	0.0141652446220749	1	1	1	FALSE	2.82381049015896	NA	NA	NA	NA	NA	NA	NA	NA	NA	NA	NA	NA	3.68530105106485	NA	NA	NA	NA	NA	NA	NA	NA	NA	NA	NA	NA	NA	NA	NA	3.84970909050787	NA	NA	2.97330452098511	NA	NA	NA
AK2 (adenylate kinase 2)	-0.0227308097699966	-0.174703839843355	-0.120862478354901	0.84807998947506	0.0301467806694733	0.148566952046073	0.42403999473753	0.0150733903347366	0.0742834760230365	1	1	0.775673928679149	FALSE	5.48523359614454	5.48931492762431	5.34816866952283	5.36124549824064	5.28043673132415	5.10109954862414	5.24659430298615	5.28853944148116	5.25532699501242	5.08739070469487	5.10914321933149	5.00962038408488	5.37703349108225	5.24483379408284	5.01875433438079	5.12016943519906	5.41524487178643	5.28047756243844	5.22177270225808	5.15980273146694	5.29500296649625	5.30932536887105	5.29209704269634	5.34171895202843	5.30782193383193	5.2419011841795	5.00040570093123	5.00246850220527	5.34857237015964	5.07858848784335	5.20879035342002	5.0024009899077	5.12928301694497	5.32329079792518	5.09121744489229	5.22199304868619
AK3 (adenylate kinase 3)	-0.203878495630704	-0.117642089502674	-0.143537052813715	0.0186471667605626	0.0316786810104751	0.128451264561069	0.00932358338028129	0.139473062648732	0.0642256322805345	1	0.0158393405052376	0.285435937261698	FALSE	6.26306821860257	6.74582892019604	6.54731871957041	6.57760858721315	6.191341555273	6.3205370271132	6.57437251791065	6.32307638371183	6.47480591763985	6.3431555062747	6.38317895217585	6.59577067997951	6.46310417313084	6.42151786848794	6.39153403281719	6.33418567049252	6.28150909259058	6.61856169852664	6.62780671224933	6.60715274035522	6.09175483319265	6.3986051865659	6.70708299177171	6.4138834453412	6.4275642723407	6.22604412613814	6.59911839756031	6.53504048208043	6.46548804413881	6.38876470919084	6.3016333702397	6.47914485336419	6.41436897084663	6.76959985368484	6.64745842645492	6.62280006920725
AK4 (adenylate kinase 4)	-0.317250707702719	0.182825842311958	-0.245989731120109	0.107619086084985	0.528617924664515	0.252141096508853	0.0538095430424927	0.264308962332258	0.126070548254426	1	0.771232454418222	1	FALSE	3.27432428851964	4.16698050378052	2.93906104389871	3.04214350924798	2.7256539160709	3.24210399268019	3.73929726816145	2.63919279543174	4.20783820306689	3.26115918690851	3.7604445202554	3.896039293591	3.333438046105	2.432764363096	3.37116851549843	3.48956862442802	3.605257262939	4.17420665184187	3.55965088022467	3.30494466128149	2.89702739447212	3.33253608876139	3.62283666638228	3.24703428468527	3.4628637701567	2.99861976283603	4.03120990676086	3.60970769091829	3.18448343189434	3.6479591454117	2.97070827340825	3.26151727581036	3.48045901964778	3.87834279514035	3.70046191327868	3.40671352691949
AKIRIN2 (akirin 2)	-0.0406454847473107	0.251992344793715	0.00766130322757023	0.84807998947506	0.045607757251553	0.330792413560652	0.42403999473753	0.045607757251553	0.523999720550616	1	0.0289936688154939	0.165396206780326	FALSE	7.47836516333606	7.51667707108992	7.8646690261215	8.14473980632359	7.63690008374927	7.53860799980186	8.23370594830223	7.56987838754649	8.06158180941102	8.25039317308951	7.49409554494063	8.22620504640978	7.5454201520096	7.65319619512576	7.90223641613285	8.14720492494223	7.65390554638452	7.62065971626429	7.72755292882818	7.8897533904376	7.57414693228111	7.45572996782677	8.077579488819	NA	8.17089148369151	8.0567244096751	7.65723983619267	7.917736064157	7.33778244026712	7.87916661509458	7.44362322646129	8.11926278898143	7.6236766822643	7.54389795079745	7.8326495449516	7.82179311150174
AKR1A1 (aldo-keto reductase family 1 member A1)	-0.132258219573809	-0.127651726997908	-0.0626814848884318	0.0806832613093963	0.129743691778726	0.504427073734837	0.0403416306546982	0.0648718458893628	0.252213536867419	1	1	1	FALSE	6.65186970417558	6.38886284439064	6.52139785934058	6.64696905038256	6.33384946631453	6.45392247786891	6.24127199145531	6.25167175931503	6.32058034906613	6.17331735450038	6.38595900837516	6.45948571868696	6.52067839059257	6.2297917005583	6.55725537173204	6.38355051199262	6.51687558910919	6.35661218741043	6.40874752042378	6.59907821739046	6.48740595441949	6.52693423169026	6.0896231439667	6.32142306323736	6.32389062806547	6.19605223629262	6.45962505795793	6.48686075861086	6.32620115469902	6.40376705657694	6.40493717326898	6.27390560343052	6.35508323687773	6.30500195646294	6.44795932503943	6.49456761661834
AKR1C1 (aldo-keto reductase family 1, member C1)	-0.162857788497561	0.115756018073417	0.768158923014218	0.333426466462849	0.0774301837395491	0.000231218755965531	0.245458812987075	0.42805843792178	0.000115609377982765	0.333426466462849	0.0387150918697746	0.0987827611719344	TRUE	7.7337746134743	7.61328116328436	7.48491148691083	8.80993850937263	7.92616550875329	7.49857001254426	7.45187047886432	8.06632603139598	7.69276891609154	8.10200717622941	8.40505634587381	7.74381787635622	9.32780411141637	8.43073270002226	8.56735530260702	8.33099752340945	7.59723318908613	7.61629887750669	7.45667475025585	8.55724158413547	7.75201260783408	7.50543048922679	7.32893517232171	7.98997912348714	7.64116305139058	8.08588137506027	8.35452268559807	7.77493198059111	9.21789955281168	8.52227942615734	8.43610769058391	8.29550263677455	7.64057754936557	7.56498018214467	7.35845780306609	8.76387296655773
AKR1C3 (aldo-keto reductase family 1 member C3)	-0.0891891838460324	-0.038948424620632	0.0734185439860203	0.635362895522603	0.0689831194797425	0.420020440782804	0.361958623032742	0.578919788864149	0.420020440782804	0.635362895522603	0.0344915597398713	0.35725692472704	FALSE	5.59221482357224	5.93731378634986	5.39670067226479	5.15715692168203	5.02514842333408	5.18114629222258	5.62838866967292	5.36818165486835	5.19919725682453	4.6466407875376	5.83812482843992	5.50344096801324	4.80196567720059	5.88495928207071	5.93305088881596	5.89862919812462	5.2772148566703	5.81969372673777	5.29580749759116	5.00631597892294	5.3176079749124	5.3259907692204	5.4831418248686	5.85815759009121	5.10408919961794	5.24797686795603	5.95483607357286	5.42870855509987	4.94784379463303	5.43517518056019	5.93898203242024	5.62477060364801	5.76256674500757	5.93224074091825	5.47521785905199	4.67954202849995
AKR1D1 (aldo-keto reductase family 1 member D1)	-0.210925279895353	0.0494111327293176	-0.0827027418463926	0.0022000660354396	0.726180255987404	0.298061232640815	0.0011000330177198	0.363090127993702	0.149030616320407	0.48883139407975	1	1	FALSE	7.68460136335196	7.80177301606885	7.77638039038819	7.76365058735365	7.32720231294768	7.67021009529196	7.66138620145156	7.52583397891035	7.80970382889131	7.70869766327937	7.82840944357064	7.90824849419507	7.67197266075006	7.75540838133071	7.72338790709453	7.51764576946778	7.62819033461521	7.7955007289499	7.7400910510925	7.68907546954531	7.2837643855423	7.68752965601348	7.56936197032143	7.49545533300987	7.86670401865996	7.69246207098199	7.75914917437279	7.90137980914066	7.74176358479768	7.7421881536448	7.74314466039764	7.56366914695154	7.62193464149653	7.79023118645697	7.67542077278402	7.79481222810242
AKR1E2 (aldo-keto reductase family 1 member E2)	NA	NA	-0.159288668649744	0.895321654056881	1	0.648011949513627	NA	NA	0.324005974756814	0.895321654056881	1	1	FALSE	NA	NA	NA	4.12023580338533	NA	NA	NA	NA	NA	NA	NA	NA	NA	4.00670195786894	NA	NA	NA	NA	NA	NA	NA	NA	NA	NA	NA	NA	NA	NA	NA	4.11624829828662	NA	NA	NA	4.21866494169749	NA	NA
AKR7A2 (aldo-keto reductase family 7 member A2)	-0.485996492234089	-0.187241332381713	-0.277520169318828	0.000115997270576534	0.203732480360004	0.0308941219130149	5.79986352882671e-05	0.101866240180002	0.0154470609565074	0.992345092717849	1	1	FALSE	5.87340965968511	5.97959324986876	5.64260049878433	6.10914948921531	5.4888588034542	5.61257071494079	5.13170882602643	5.03663080573128	5.50447103078025	5.41617092207112	5.79884113559571	5.89544319968624	5.30660128864022	5.7968235468067	5.66557753060427	5.52198039752184	5.58432216271126	5.99968663063962	5.54689445988764	6.08473186714306	5.6486523830238	5.44260516906824	5.0227051422749	5.19522946889211	5.3823559954086	5.62419157212361	5.78376307664549	5.9750041673323	5.47488377385017	5.90938430159499	5.71003219771582	5.47268921481395	5.61009467874511	5.96875663487936	5.60091197146423	6.03992797435587
ALAD (aminolevulinate dehydratase)	-0.0174681383645821	-0.028498329268914	-0.022000793976222	0.386558738303204	1	0.467712590488584	0.455501154426944	0.539302455111491	0.467712590488584	0.193279369151602	1	0.249915141168767	FALSE	5.7409086767521	5.9103537128425	5.73955381041091	5.80784947558158	5.80440210619052	6.0254142296969	5.53639798644283	5.92918501428392	5.73844630151569	5.76303438471035	5.65481644362398	5.86721448119758	5.76307954642756	5.82471440014908	5.71051993215696	5.78436525558287	5.71370955996691	5.8734219643618	5.66479569377198	5.91070628259684	5.72845932300365	5.91176107879674	5.51995070250463	6.01961296626034	5.78622780032294	5.71964618983957	5.72076001294455	6.04745986548853	5.6706590814004	5.81481443197849	5.68885454065101	5.79200936864301	5.64402930279306	5.90590201087657	5.80016736833544	6.14119365716131
ALB (albumin)	-0.0331534160497284	0.190951195836459	0.175416566426315	0.0948474336648942	0.35933591378366	0.345770314443957	0.451154521770621	0.17966795689183	0.172885157221979	0.0474237168324471	1	1	FALSE	9.80169542713825	9.0803538724333	9.36455054658615	9.71307714870556	9.14714131264738	9.53860799980186	9.57416207336053	9.60297346121935	9.431944655535	9.60387110024584	9.9983365607754	9.71356522963778	9.54427285497537	10.1196025887282	9.79436062696895	9.09279149039286	9.81528561836993	9.02516725289647	9.27437349374739	9.67923200500309	9.02154912878921	9.57430590569015	9.45715306713308	9.62929650653387	9.33947592234297	9.58162617068485	9.9725347070081	9.66862797024291	9.52986193160109	10.2139547578639	9.77930076514541	9.15857182170597	9.78323727364769	9.04321871857613	9.33123943224949	9.58963991198662
ALCAM (activated leukocyte cell adhesion molecule)	-0.28655529730082	-0.150851644170647	-0.0197771346073107	0.108885476153091	0.588230082949453	1	0.0544427380765456	0.294115041474727	0.508370046391116	1	1	1	FALSE	3.63759865454252	4.36296776757482	3.24840883769865	3.78822631344224	3.5827486706213	3.0642620557364	3.41669114207422	3.46854421905046	3.16236474062424	3.86925946319475	3.7024137494377	3.70836383669307	4.04437663203985	3.12905546538255	3.95692089503826	3.95596369226282	3.61322516553606	4.1149916133336	3.24724700836628	3.76925337592345	3.81047395230455	3.35402893805439	3.49676911017047	3.38093719492782	3.12193047582184	3.67390687943237	3.2837292026232	3.48547835107307	4.11770335310112	3.10598810334323	3.5812307162325	3.88262348726256	3.62229786219736	4.21307504943885	3.56417083485354	3.61785090857215
ALDH16A1 (aldehyde dehydrogenase 16 family member A1)	-0.0208534697898131	-0.198784472838771	0.0230577025305855	0.943644642642328	0.257723512316549	0.986559524283732	0.471822321321164	0.128861756158275	0.493279762141866	1	1	1	FALSE	4.84571584641072	5.00594336640885	4.51498067662161	4.82565844493367	4.85791134609957	4.55357553980631	4.85309243295849	4.49856363033575	4.84540474123712	4.85801084368171	4.4968841285769	4.71577808209097	4.86415642359193	4.55007567994308	4.94734822396097	5.37633206306166	5.03693405588912	4.92861193643807	4.32056410348623	4.75627075739555	4.94150074394774	4.96851934856299	4.59966890199087	4.95071568544593	4.53002703110027	4.6463642977242	4.80510668891493	4.55340965735454	4.81275490980019	4.42611041162806	4.60550026012624	5.31729321337244	5.04070397396809	4.97824139973736	4.76224249669048	4.77691461808642
ALDH1A1 (aldehyde dehydrogenase 1 family member A1)	-0.148640786806773	-0.0123607625364315	0.0989656070922396	4.9313713775819e-06	4.05236464105568e-06	0.505740493620386	0.119587996453272	0.615103604034892	0.252870246810193	2.46568568879095e-06	2.02618232052784e-06	1	FALSE	9.36021281722133	9.230849056631	9.43881471932132	9.26510397706322	8.99575867272337	9.51029736721179	9.0836255839314	9.15961405003681	9.07078644374115	9.39986321627002	9.26581895484961	9.32217603679062	9.18180324881592	9.76930727058211	9.49289666896635	8.99505763960214	9.21002837945078	9.13913434303786	9.46134028701054	9.19141459947472	8.87578927643553	9.49010076106402	8.84615165716069	8.95038384230647	9.11703524943006	9.23569355737473	9.30008024167107	9.29825277549494	9.14234450791786	9.8054198338608	9.44435440818422	9.02571264973118	9.13825899891719	9.14621989212677	9.41057218937835	9.1924506391414
ALDH1L1 (aldehyde dehydrogenase 1 family member L1)	-0.0782766109640169	0.0126491905325259	0.00700138702185675	2.86206871584484e-05	0.602342315713944	1	0.231672218645406	0.602342315713944	0.518129710618279	1.43103435792242e-05	0.359836031951057	1	FALSE	8.82404225064916	8.99752387973899	8.88757096348424	8.99111080367311	8.81655490959525	9.13219637833554	8.72164949582727	8.68879231090004	8.68830976443094	8.96014387700665	9.07750472007075	8.99701007431384	8.91352972673211	9.09478500039931	9.00690949106298	8.72864502268505	8.76942464155275	8.9944467846944	8.92480656657693	8.94025192336798	8.88543404130105	9.07944211569003	8.61046384518117	8.71482934751079	8.64218530305254	8.95955572846217	9.12654961354388	9.04137989331311	8.90119877073649	9.13842284640403	8.96842776403677	8.68977788250769	8.79587731679508	8.96810227512257	8.80945303221059	9.02092717334684
ALDH2 (aldehyde dehydrogenase 2 family member)	-0.654746285937021	-0.472597748387128	-0.367104496845946	3.20553630968184e-08	1.9761924365572e-05	0.000866480689732136	1.60276815484092e-08	9.88096218278599e-06	0.000433240344866068	0.167134082520661	1	1	TRUE	8.35367615775164	8.72941001652069	8.39221436945246	8.50418736002221	7.58108003840007	7.84730169068204	8.01947953370363	7.98730949533715	7.98550612274568	7.8209065100609	8.12794274918633	8.24767596902488	8.18251353843303	8.24295018173566	8.03850751568371	8.12759717063095	8.28624816692571	8.89430848694534	8.49551529415121	8.45987829311728	7.44389668623545	8.04326794060873	7.96106762626779	7.98176704780058	8.01224461173681	7.70829071559954	8.15701843850046	8.24348343931685	8.15892267995601	8.4763492816543	7.94081863555058	8.0080139627457	8.29644822989268	8.78863677611502	8.53126837998692	8.4954633279727
ALDH3A2 (aldehyde dehydrogenase 3 family member A2)	0.303182066233805	0.290857443204317	0.252596811204767	0.0087781603535845	0.0155259179787137	0.0350046757566869	0.00438908017679225	0.00776295898935686	0.0175023378783435	0.672628488086818	0.0464152730238348	0.134893891655153	FALSE	8.13184667397646	8.05713613771467	8.4630297669671	8.26636491235763	8.12422989769199	8.37645535853051	8.93344280874922	8.66419481304852	8.70888385529523	8.61777599088509	8.27493252620329	8.57803674679899	8.3505812250498	8.40823207157196	8.69488019279919	8.62093091538774	8.11868676233577	8.19044695739668	8.4915605201703	8.31305080626338	8.03912193971823	8.50283180406674	8.91779572501654	8.71742967027234	8.70609190325184	8.65615310330179	8.33020879811662	8.64281707521914	8.47072800789582	8.37969026741642	8.66091222095843	8.58536068970889	8.1170924088134	8.24208321755612	8.46394935396903	8.31856540459299
ALDH4A1 (aldehyde dehydrogenase 4 family member A1)	-0.333862056083594	-0.391948968815691	-0.230839375984637	0.007640720291579	0.00194183808093753	0.081754379301205	0.0038203601457895	0.000970919040468763	0.0408771896506025	0.55325876248362	1	1	FALSE	5.55698725594517	5.76572833031946	5.99095486039699	5.63497944550053	5.07688398986125	5.2064674082534	5.57159490527827	5.5478970545091	5.45912009403085	5.17013738257899	5.3756233439289	5.21535243922752	5.62314697311621	5.74307058745983	4.98654291078066	5.41384791266844	5.4332399040422	5.81051508255767	5.93764099934596	5.59997233353952	4.88747653022094	5.38842032234386	5.58713692627383	5.56928753024372	5.39158902143184	5.07625978524223	5.40038764102264	5.3135179642729	5.60610757409157	5.7492982685097	5.13096380769339	5.52242617082027	5.28912990985205	5.64765413041302	6.04970046145379	5.67765763436778
ALDH5A1 (aldehyde dehydrogenase 5 family member A1)	-0.684829544581127	-0.565793690167866	-0.392149243336071	7.86825235670025e-06	0.000165928630081184	0.0104374135257446	3.93412617835012e-06	8.29643150405919e-05	0.00521870676287232	1	1	1	TRUE	5.80536211194147	6.49638564924248	5.67637743439447	6.16038577265077	5.38500990206079	5.77158718649606	5.09615219597052	5.12550646125799	5.36412064394114	5.41714702484318	5.5938855696342	5.71454776496417	5.75445195625524	5.83646952807708	5.38190628289116	5.65112059437127	5.82080952490422	6.56228974994882	5.72872868176435	6.13066528079778	5.37857057833686	5.82138878677109	5.08704270122978	5.3187145219943	5.35418413406306	5.38502716411347	5.58094441489436	5.45999547104385	5.80391928127298	5.74361459824526	5.1850855347082	5.62054828995733	5.87869591843961	6.53574194107511	5.7013466662332	5.89158201554062
ALDH6A1 (aldehyde dehydrogenase 6 family member A1)	-0.226835194161181	-0.352177227004656	-0.179486969260307	0.00425315932780429	0.00286297937822944	0.158731525029171	0.0275844788939495	0.00143148968911472	0.0793657625145856	0.00212657966390214	0.0129829782543023	0.222590842210652	FALSE	6.48098725836638	7.23445341898073	6.92958982050615	7.0406842503345	6.41649861497763	6.84383313683428	6.70373749826998	7.04577058050913	6.43508348036208	6.71512460675777	6.68091504315594	6.51386495134909	6.89884924666306	6.84861042241372	6.72485487546899	6.8095430668046	6.52001044019293	7.21666826578724	7.05443609547354	7.08389412562431	6.35501450173919	6.91485150324641	6.60391707993421	6.96719166833043	6.28520799684151	6.69687018448984	6.74234312384108	6.51017549945457	6.83280142490727	6.95220541431626	6.64313899210101	6.6914504147112	6.55526553180182	7.27663623851725	7.03804103701151	6.95525467408897
ALDH7A1 (aldehyde dehydrogenase 7 family member A1)	-0.38199748502421	-0.297024999998269	-0.293009403620265	0.00058087159631784	0.00972815425139263	0.010476731447113	0.00029043579815892	0.00486407712569631	0.0052383657235565	0.00209241290150492	0.0119196751289894	0.542534154479868	FALSE	5.90282127091691	6.34069043959511	6.38297152833455	6.32831589166607	5.43825292404212	5.94304456905584	5.82165664863031	5.94173078007481	5.6958991888043	5.8694766339654	6.01154260080267	6.01995316343217	5.73978330955093	6.22934758172007	5.96333539662819	5.65212792773827	5.88790782664042	6.33478098885723	6.15231526789171	6.28264737209413	5.66082310949173	5.93805520575713	5.95733192555439	5.99808264712465	5.76122675578308	5.95600552507139	5.97200790056713	5.92128397904092	5.75396013902656	6.29977399340977	5.83610591511014	5.73930266952103	5.85064192598654	6.42402516240082	6.25380211204659	6.37976996446554
ALDH8A1 (aldehyde dehydrogenase 8 family member A1)	-0.0371643993627508	-0.12437876979062	0.00847549962288796	0.57094676171172	0.374072846666146	1	0.405669309857836	0.187036423333073	0.516568226989669	0.57094676171172	0.58658651079561	1	FALSE	5.54079913775846	6.01871205691838	5.955515075347	5.85729679647068	5.48924748172708	5.95000408278436	5.91435642747114	5.68436712352054	5.79564228556699	5.59978195257596	5.65678808351406	5.43557192515795	5.75277534737269	5.79824756245886	5.8532696272911	5.81808106148489	5.44914204074783	6.15317705960067	5.72709543267618	5.91872015298525	5.425167218078	5.90677517538838	5.98356825729526	5.79411429857302	5.86596581516825	5.59793335655481	5.72728607370412	5.70820931228701	5.85207876260156	5.78181867984235	5.71815609938526	5.98014186309484	5.54160466437853	6.10699731926602	6.05586373532376	5.77319460514562
ALDH9A1 (aldehyde dehydrogenase 9 family member A1)	-0.234482445088091	-0.174905024194528	-0.161381022595756	0.000739817169981476	0.0161148280114736	0.0247847120253834	0.000369908584990738	0.0080574140057368	0.0123923560126917	0.878691292836719	0.258303669010772	0.291878360607153	FALSE	8.31016740862517	8.31877326098145	8.29704464459962	8.23906860844865	7.92402266422492	7.99378756313484	7.97184815461027	8.16557533780646	7.9527470703636	8.04334450487717	8.09269372435944	8.28120212248404	8.01855072363815	8.30001387051049	8.07488536966752	7.8327571282385	8.19096048095368	8.25987505362916	8.23046722959059	8.1801727308801	7.96767009672317	7.98379738235276	7.97808691997935	8.11060858590013	7.96610741216232	8.05805668317468	8.16796501176964	8.1419538426141	8.05179079668172	8.37711073149038	8.16759878503186	7.95742131499308	8.25179955563669	8.25937607108292	8.32396896584123	8.2242863250693
ALDOA (aldolase, fructose-bisphosphate A)	-0.199918052836933	0.0905540439455457	0.34431296259516	0.135479810172362	0.173376827063412	0.0486047979432392	0.135479810172362	0.435502178783421	0.0243023989716196	0.0811997782593692	0.0866884135317059	1	FALSE	6.94451881040906	7.19520977971333	6.87925240262587	6.59502469170427	6.62775565215148	7.0229891478451	6.68366838603657	6.58188146369133	6.9820694977977	6.88150556174381	7.17583394497206	6.95717170724639	6.81901667799251	8.13263853013569	7.17716037778028	6.86709337083677	7.04163725097701	7.25269381305715	6.97939661268002	6.60821489546402	6.53250554478088	7.14983855502519	6.71296713583434	6.54384692537757	7.07721094818306	7.05735278949587	7.23607161145556	6.95133134678031	6.82546765011214	8.08588137506027	7.17384700208257	6.89082361196744	7.09448944836251	7.19337751056436	6.92893876078869	6.73408634972692
ALDOB (aldolase, fructose-bisphosphate B)	-0.354155544104727	-0.227005688143336	-0.197820409862577	0.00146048686223637	0.06112373245255	0.0980063877155581	0.000730243431118186	0.030561866226275	0.049003193857779	0.48883139407975	1	1	FALSE	10.413881753329	10.9182147730243	10.3128489290567	10.2535284262359	10.1736646453832	10.2063062250099	10.1713019175548	9.64232973251238	10.3003182372782	10.2313772041837	9.94497261561337	10.3281924525181	10.0473284385006	10.4080006116433	10.2484968859594	10.2448157215687	10.2232656637657	10.7121744514278	10.2161031702149	10.2856102848734	10.0506241297833	10.2253159061771	10.1706136237656	9.8112928019848	10.2461942895402	10.2656267661366	10.0250149479202	10.2463843335103	9.92917406399987	10.5341569517728	10.2571756660556	10.2055977821285	10.3367073850489	10.8368156958853	10.2230242671097	10.2552646707997
ALDOC (aldolase, fructose-bisphosphate C)	-0.0764263148519744	-0.0636353719493934	0.226291772423554	0.313520286885145	0.887357801551439	0.0783354648923932	0.308035498030143	0.44367890077572	0.0391677324461966	0.313520286885145	1	1	FALSE	5.08380904851734	5.07895987802661	5.00236048101265	NA	5.02812708231714	5.13682710190076	NA	4.95075767070213	4.92240243773737	5.36785677508596	5.07369172147774	4.98236846151187	5.0817443911674	5.84177692320717	5.26642675889186	5.25019228471217	4.94259426188484	5.50767414635041	5.075425665826	5.46593203167297	5.07755919482762	5.14120387736391	4.90785207184596	4.99877318774614	4.75262550757396	5.2929988732136	5.20848604581489	5.02138200460915	5.20308758464724	5.92070775344979	5.3963102187127	5.2196912816602	5.23036058813851	5.34758770898189	4.78351427719439	5.26807127861483
ALYREF (Aly/REF export factor)	0.0135905996003405	0.291233845196274	0.248608784364503	0.970112231045029	0.127307128928267	0.189880934575469	0.485056115522515	0.0636535644641337	0.0949404672877347	1	1	0.322024691881498	FALSE	4.68285416857223	3.91289891425653	4.46048702296409	3.95501515643707	4.9531022397283	4.25624832375838	4.34653146202802	4.092892420266	4.71540470385988	4.57794236627405	4.81555493588974	3.90261388562952	4.13088969643525	4.55854928725636	4.31691323727682	NA	4.44381216783977	3.7971686559516	3.96274334335629	3.83662100643643	4.04702354722888	3.74417186191114	4.36952929919354	3.98119507279835	4.77347420283172	4.35007993669853	4.26904062929393	4.2362323740541	4.31815773837226	4.95259449536354	4.35427583294873	4.00584009530745	4.57985595135068	3.66756291256343	4.55241396190451	NA
AMBP (alpha-1-microglobulin/bikunin precursor)	0.18031368378907	0.241649611070758	0.144622648884288	0.239175992906543	0.0105967395454102	0.0179370162322304	0.119587996453272	0.068360414855297	0.199286289753808	1	0.00529836977270511	0.00896850811611521	FALSE	5.32431018078559	5.05411044782962	5.22728669703741	5.75892140344796	5.21501067143831	5.56114892033417	5.84564560271919	5.92495973410532	5.50214280488505	5.83041252716848	5.64651406961736	5.55215263167653	5.48045578823476	5.35377847292071	5.6431895106511	5.69189702631687	5.51105366670252	5.01302893957111	5.49021069545115	5.71314040230806	5.07491212176319	5.41305242854853	5.7952136770256	5.74392152370496	5.43203739088004	5.82928891012626	5.68167414179283	5.54274402610687	5.47764818845738	5.27491016906367	5.65132728420556	5.53033922436918	4.98363209678909	4.80934241058821	5.53764396192989	5.87282383565262
AMDHD1 (amidohydrolase domain containing 1)	0.0840296533876448	0.162788269790219	0.0470326792759277	0.6587567615976	0.446441567120485	0.893966494133109	0.3293783807988	0.223220783560242	0.446983247066555	1	1	1	FALSE	4.50423901291306	4.34466519058012	4.56693689529116	4.37874049421564	4.53952486792176	4.93580387910494	4.27719625519553	4.73420018443716	4.36245586150612	4.68443725919546	4.45498520761028	4.86440408040478	4.60653698331478	3.91047364419714	4.35871273112857	4.3720814835345	4.31859161422237	4.30289659832152	4.6240540911101	4.46260860481204	4.54087041401895	4.75596644823121	3.84568072499247	5.0171290984794	4.67736165384446	4.24550326874167	4.67679771337787	4.6099558477246	4.64483688900257	4.36192974137481	4.52244500327917	5.07110191193063	4.29911275156939	4.65997591925778	4.72596468603698	4.22989550083389
AMT (aminomethyltransferase)	-0.354450380153941	-0.299450580685176	-0.0943371457408032	0.0263238085194686	0.0674183707287915	0.636952333180837	0.0131619042597343	0.0337091853643957	0.318476166590419	1	1	0.969108117988208	FALSE	NA	3.65790291299382	3.714311467932	3.82235285680174	3.53681135943431	NA	3.41891853412011	NA	NA	NA	NA	NA	3.5491762786681	3.77658831532117	NA	4.24993829144169	NA	3.86302656927896	3.75814324788933	3.55912466851776	NA	3.48438307203192	3.45705577431615	NA	NA	NA	3.49910601728935	3.6565650142039	NA	3.74046349251944	3.42972307447451	NA	4.12892848260463	4.0648569904238	NA	3.89582608503991
ANK1 (ankyrin 1)	-0.481722447986633	0.0318573935723333	-0.267947543438224	0.138955062249717	0.358060676508744	0.483202157593966	0.0694775311248585	0.612158242875374	0.241601078796983	1	0.179030338254372	1	FALSE	3.67615455223729	2.96474424611611	2.19595541817461	3.44777753695305	NA	2.95903749550235	NA	1.87726916193717	NA	2.59067147597938	NA	3.67835365397417	2.58271254740481	NA	NA	NA	3.09531346538404	NA	3.13099180428904	3.21960997569168	2.85924006757228	2.829124986741	NA	NA	NA	NA	NA	3.2976727238328	3.21486928017849	NA	NA	NA	3.32306737401364	2.7964690104046	NA	3.27882037598429
ANKRD1 (ankyrin repeat domain 1)	-0.657887707108447	-0.705377997582721	-0.936320971410612	0.00204504843192413	0.000469598293313206	1.3307628439443e-05	0.00102252421596206	0.000234799146656603	6.65381421972151e-06	1	1	1	TRUE	5.20256660691679	5.41687351246891	5.53369415660135	6.08154628416914	4.29261980498132	4.75126553515784	5.20733846295106	NA	4.49138494599014	5.22905719636003	4.66676227177536	5.13215318415036	4.60566618590797	4.27979813082313	4.5814657422318	4.32292321118992	5.15984712351158	5.61461562421961	5.37137415794543	6.00106134288852	4.55045129117923	5.20617433441503	5.65379665854959	5.04830158681069	4.77280413280296	4.95868958372426	4.6968785283253	5.40225830092178	4.84341609815917	4.4418552602936	5.03303970033776	4.38289546545328	5.55700257818965	5.05511754664555	5.16740610241417	6.30385196807307
ANKRD17 (ankyrin repeat domain 17)	1.81732716203156	0.789678406805817	0.51656164658129	0.021225174399275	0.404816125093593	0.602177700963264	0.0106125871996375	0.236882930855693	0.301088850481632	1	0.404816125093593	1	FALSE	NA	2.07171119258341	NA	NA	4.28477321469253	3.76904174551976	NA	3.9765102808885	2.62700208677631	2.68152797606945	NA	3.36105244789835	3.45363609790141	2.59720219509812	2.97992838590993	1.17218665598322	NA	NA	NA	NA	4.07388876824529	NA	NA	4.04868085507135	3.32423456227053	3.30761650048127	NA	NA	NA	2.58019855918438	3.0559851713798	NA	NA	NA	NA	NA
ANP32A (acidic nuclear phosphoprotein 32 family member A)	0.482948224777808	0.579847233996257	0.747060527252948	0.0152626947379984	0.00435461037122261	0.000264545884483818	0.00763134736899921	0.00217730518561131	0.000132272942241909	1	1	1	TRUE	4.45570860037447	4.14300150624249	4.29714004807615	3.17842304551074	4.68605784603747	4.52539865443858	4.59036248846375	4.62204010208866	4.7901151702285	4.44575318429346	4.75540571063517	4.91410523711847	5.12958801165531	4.88033288867464	4.86977765755802	4.79886445881072	4.60216585079121	4.4331397328861	4.58677074706733	NA	4.55561372191294	4.75916116132013	4.48047194522748	4.93034468187651	4.86145916636151	4.24065015575649	4.41855428702653	5.38509966247936	4.62262585392616	5.08499967170284	4.69622199913994	4.94440870453277	4.37526885376128	4.17705670066002	4.78090847287784	2.96908600652994
ANPEP (alanyl aminopeptidase, membrane)	0.0322155404583856	-0.0297951721079739	0.24010859610532	0.939965915134666	1	0.326737008013088	0.469982957567333	0.600100099231775	0.163368504006544	1	1	1	FALSE	6.3040071787426	5.99413390420542	5.29214122711902	6.46566434966274	6.09335312036925	6.10287015332573	5.95023043382751	6.06771184782147	5.56687298239995	5.6733189703131	6.43091748453413	6.13854213614919	6.31485238629904	6.77791937748962	6.29805890081671	5.4973696607796	6.23753503850333	6.0967067222737	5.29305774866259	6.50706518139818	6.06394724466505	6.03602851135559	6.07024333350647	6.03714277801783	5.72890550613067	5.55223564758508	6.43762891271005	6.26713312059777	6.21762817824405	7.09119205151613	6.18903184701059	5.44902645486999	6.16405211544544	6.04699300000835	5.44867303488794	6.34095386556556
ANXA1 (annexin A1)	0.0327425580450548	0.42177471098849	0.282174045680377	0.854038233351481	0.000287605511693403	0.0175274089858341	0.42701911667574	0.000143802755846702	0.00876370449291706	1	1	1	FALSE	4.44219376296046	4.3402489152464	3.98757554370833	4.31091446649458	4.30235561143441	4.39882918244463	4.14570190744673	4.60612830712842	4.64158648871764	4.90591885375784	5.14403820955381	4.53373775676147	4.50889764234444	4.71869588711814	4.57627421009426	4.8158418110231	4.20797872379045	4.38315129738669	4.08730158985214	4.36263119225524	4.34340782229781	4.34855112557377	3.9668641704499	4.56677862962348	4.37155189305387	4.92742242873987	5.0945316737892	4.49643678325542	4.35489641065004	4.51216366448713	4.48377708995115	4.83824083010383	4.37062464166975	4.5189001726944	4.26993828828404	4.2778434455051
ANXA11 (annexin A11)	0.126608071592662	-0.0446147231516169	0.157041351628146	0.125816018472386	0.85914815517737	0.0592602701500201	0.062908009236193	0.429574077588685	0.0296301350750101	0.672628488086818	1	0.775673928679149	FALSE	4.7315688502296	4.8064478000494	4.4412045811623	4.99674576025328	5.03496839021549	4.95422423324648	4.88160589241107	4.95011376246699	4.8834693058022	4.57692115177569	4.61616358357818	5.01737856867391	4.9200931767156	4.79395829050146	4.90446482972546	5.02287377732501	4.9418950691405	4.76516341676755	4.62690049170006	5.04713700267126	5.04251739567042	4.79812311441661	4.88664768933046	5.02967815125839	4.62151272201967	4.70820931228701	4.76143953560138	4.98535469617264	4.93745268438455	4.99981965184789	5.00917246872789	5.26321473144379	4.83975304164118	4.74082504655771	4.80938871834603	5.02052886998536
ANXA2 (annexin A2)	0.099204311801079	-0.0110001133835122	-0.111516154057838	0.119186550094518	0.646764170985179	0.340320483599445	0.18875580563744	0.613516566702824	0.170160241799722	0.0595932750472589	0.646764170985179	0.775673928679149	FALSE	6.5317915955061	6.89979193185886	6.26610625266656	6.22395535281103	6.37096458683911	6.66935280950114	6.45906270058133	6.63776817362422	6.47915455639436	6.40742413626332	6.35518897685058	6.5479140155011	6.3503664085129	6.57679118210857	6.28085983408488	6.14901949263032	6.58319110663491	6.85706036150608	6.14471737682305	6.24566488510007	6.54135066222788	6.63222022182184	6.44530128657519	6.70753859494258	6.55500164896212	6.3073574816418	6.41428270473245	6.56260114505351	6.38420698842481	6.64902619036314	6.32761012619374	6.23799002432825	6.48936791861737	6.89583577702128	6.18943122264458	6.26113586290963
ANXA4 (annexin A4)	0.0346232364852871	-0.0301197613935973	0.100915690485369	0.751907081444751	0.513887888400106	0.276651142607042	0.375953540722376	0.513887888400106	0.138325571303521	1	0.364996817300173	1	FALSE	5.00022540349095	4.88075408347792	4.93240611417647	5.18352621383174	5.07717462313961	4.99779821077132	5.00026597237959	5.15289728719897	5.09023100696982	4.80983628338993	4.77018946802049	5.10461762247693	4.90332273072822	5.21226582738761	5.18028314726711	5.04983548347404	5.04895107736714	5.05231589675503	4.82356595521352	5.19603649395155	5.13824517343418	5.03972184781015	4.87332598510035	5.00979951129677	5.03697360555861	4.89298352643505	4.8118203588279	5.20203760246722	5.11034653767036	5.25115856675911	5.07512184100488	5.01499347294101	5.1487023113369	4.86997994960089	4.64578810703384	5.21201674464234
ANXA5 (annexin A5)	0.141458452426724	0.182126910971485	0.100120981742771	0.259212536166911	0.179414009307484	0.491725445296086	0.129606268083455	0.0897070046537421	0.245862722648043	1	1	1	FALSE	6.32297547187806	6.21506893303586	5.87757985186196	6.11559304453551	6.08509105394617	6.36334807330608	6.12479337876236	6.45053659729439	6.06212603031321	6.19790273176765	6.82394038249205	5.94283350506994	6.1157449234873	6.10331508820579	6.22445901805403	6.37147696817783	6.35681111366307	6.24533022410039	5.79864935264217	5.99568801949877	6.18792408859131	6.25329913304254	6.18119202052198	6.46692398060692	6.23165704401406	6.06150188667428	6.82623067805053	6.09651065938393	6.07183773621965	6.25217341320203	6.34405262682557	6.26559817001809	6.21537768022853	6.20541401874528	5.93849516980569	6.01587441140807
ANXA6 (annexin A6)	0.121890843041372	0.362051304126582	0.126410644554583	2.72832597839708e-05	0.00358070809645828	9.04315031787258e-05	0.188162507921355	0.00179035404822914	0.194521710051742	1.36416298919854e-05	0.0191279923780177	4.52157515893629e-05	FALSE	7.62812470304065	7.93433367629128	7.54745754110078	8.03456239070618	7.74472621986968	7.84762741910809	8.2816797063416	7.82821901224297	8.61247045754762	8.0812437457261	7.92927024608618	7.9816528992462	7.7628603660523	7.94782977138846	8.11858294929332	7.91089452435721	7.62572345256053	7.98333567524705	7.47639789025074	8.03166536750082	7.68400516923994	7.83115520645645	8.23774056457551	7.80162430028602	8.61211286525419	8.08049245166121	7.90689660682533	8.00802517132166	7.71369581484336	7.91868437969548	8.09807420482856	7.92450374570406	7.67297685523396	7.93763864556064	7.51108846592374	8.01709791167171
ANXA7 (annexin A7)	0.150620837219092	0.304243454466647	0.134568129079954	0.161838974470668	0.00346596140134334	0.244522898684991	0.0809194872353338	0.00173298070067167	0.122261449342496	1	1	1	FALSE	5.30510960685997	5.29346980954448	5.40498484349222	5.29437813518672	5.45556723848704	5.6935928906372	5.49438680741395	5.47497135706488	5.49806253884811	5.72540034361326	5.93162633136896	5.33813556160201	5.22191187233858	5.30755238763103	5.42429732241688	5.71228762045055	5.54561938738893	5.23366568889105	5.31708333418741	5.32108748017323	5.41056158996977	5.62551890615157	5.39870265469561	5.4449717920598	5.50998080622379	5.78095570234901	5.91554480206227	5.57027772469942	5.22068207190758	5.51809445801586	5.13987464357243	5.87770989965814	5.28884208671073	5.22439148694586	5.41759263763742	5.4291070817805
AOX1 (aldehyde oxidase 1)	0.0639602865836333	0.0358772170620828	-0.00123955920023093	0.57183455308119	0.962202763010393	1	0.285917276540595	0.50831656441081	0.536528751608193	0.810886247430058	0.962202763010393	1	FALSE	7.03950033858847	7.04014722558969	7.26284654268607	7.11430455123904	7.30973099148538	7.31503178642531	7.07412004968019	7.13073528575205	7.07089375358789	7.24374523473398	7.12773644358883	7.18786669935927	7.05649682533795	7.5796855219072	7.0241423458978	6.81979589518077	6.97989958464229	7.03753597241674	7.21328895056606	7.25142560116541	7.29519954861522	7.26508990837204	7.07683697015238	7.03017052094044	7.12270377535785	7.1243074540191	7.24231668224486	7.13933646692211	6.97071563482023	7.58683228367682	7.07994338661662	6.84645570611456	7.02047997719774	7.00293875022631	7.22620986410525	7.17103665047662
AP1B1 (adaptor related protein complex 1 subunit beta 1)	0.373522547781623	0.236239990827302	0.328982516479645	4.70259466452856e-06	0.00306915773552096	5.16605367325961e-05	2.35129733226428e-06	0.00153457886776048	2.5830268366298e-05	1	0.230622705664586	0.664979613471575	FALSE	6.39379885931426	6.26386822290228	6.31998275235068	6.1329181469027	6.71564631257271	6.64385618977472	6.54225959772214	6.57417570019614	6.5977203628415	6.43535189541125	6.44844838653226	6.41037841988924	6.60516983320748	6.8499992594661	6.63895135458429	6.29907244448336	6.5358741069099	6.29224247798405	6.42026679693822	6.15369591404724	6.81929775566697	6.56661273639325	6.49929261506329	6.8699084105349	6.57825493093605	6.4317399483119	6.57429530800786	6.63396006284315	6.59251683685943	6.79009431238902	6.48086288928769	6.5036603948748	6.42377143614629	6.17491170476475	6.22328545649972	6.07398942305617
AP1G1 (adaptor related protein complex 1 subunit gamma 1)	0.364130415491907	0.250433421598965	0.376040344345438	4.81644817017286e-05	0.00542483136613253	3.88947124129399e-05	2.40822408508643e-05	0.00271241568306627	1.944735620647e-05	0.810886247430058	1	1	FALSE	6.13732112605745	6.02771804704268	5.95779158367625	5.79364102205404	6.43184857208827	6.4488893910424	6.18570601674013	6.37828271597768	6.36172801110939	6.00737717264298	6.09976858988509	6.15218544758995	6.30175955995775	6.51965040455077	6.23717744895115	6.258818512871	6.14275038136891	6.10105120984473	5.92623193947857	5.96737383567554	6.27215759538143	6.25658989657048	6.30272299287805	6.25992964879118	6.43987741507969	5.92686999313786	6.16377645654806	6.35663859512906	6.13290170035767	6.74311099135192	6.11489794231288	6.22571066533205	5.86110924432631	5.91511212705449	5.9936132293096	5.74924462695265
AP1M1 (adaptor related protein complex 1 subunit mu 1)	0.24439601496184	0.25843669388151	0.238814896689933	0.000722035560157376	0.00042529825666334	0.00127849847835048	0.000361017780078688	0.00021264912833167	0.000639249239175239	1	1	1	FALSE	4.56485979952392	4.88181142613568	4.72584474766674	4.51100621186625	5.11797757048412	5.03229042694085	4.95244539886002	4.88623309025068	5.02838349934594	4.82404479726093	4.99204780951999	4.94593070037385	4.92482675237533	5.21679629102279	4.89023752078489	4.91413394680099	4.94885778130741	4.73256769468172	4.87646783270635	4.66607484262069	4.91311440304486	4.88072959877449	5.19185081351925	4.92415690803323	5.19741329913937	4.98597851705086	5.02716290019495	4.96458808323783	5.10646557978012	5.20322465278718	4.87692943698087	4.95414511707392	4.76787722305716	4.76039129154341	4.74955572022413	4.6897128974564
AP1S1 (adaptor related protein complex 1 subunit sigma 1)	0.213758834248394	0.0736700780602694	0.309545454015189	0.131522215267323	0.871004357566842	0.0268269108927465	0.0657611076336617	0.435502178783421	0.0134134554463732	1	1	0.775673928679149	FALSE	4.71803276927783	4.11774490453992	4.43945691887603	3.90222797319385	4.32739994609742	4.41275443221946	4.58214047590974	4.76434615507745	4.55672368786634	4.38854775505888	3.90081851612512	4.22349977993634	4.6200526318456	4.51691024818458	4.71869040805429	4.7770882652746	4.29100673168536	4.3624207927992	4.38920196201992	4.13321004188188	4.48402853894411	4.7100790494252	4.14685069600919	4.86408707206525	4.6548536693279	4.25356577157292	4.37012939871038	4.24936948761749	4.52731435159704	4.56537783054262	4.51551061996901	4.54397216636858	4.39547415580252	3.8953704884553	4.22643146070741	4.03526319087876
AP2A1 (adaptor related protein complex 2 subunit alpha 1)	0.197052600872205	0.208261637114218	0.136066138355773	0.0101637564143726	0.00825272732536362	0.0968585141066466	0.0050818782071863	0.00412636366268181	0.0484292570533233	1	0.0866884135317059	0.111824282280178	FALSE	7.17884408757345	6.94855412733788	7.14373013341685	6.86758763491283	7.4845329166418	7.27090264916713	7.0955763594753	7.17346727448897	7.30134071392196	7.26621497036022	7.31792809293132	7.30821159403443	7.18746095173652	7.39936765617483	7.15636627696504	7.16328738452155	7.21030118719605	6.97879052717415	7.28329212220212	7.02274508393664	7.50640676607445	7.22422361020976	7.11869195279181	7.23197953649023	7.21642576261129	7.32858517678881	7.41265452194556	7.22407887320502	7.2441354597104	7.41516711058913	7.199662530551	7.08714456459187	7.21277358946622	7.08063634677166	7.12417302040219	6.94510433877877
AP2A2 (adaptor related protein complex 2 subunit alpha 2)	0.0609726428788227	0.101074963162851	0.118961771313929	0.514718055581856	0.322120136303531	0.172716542472567	0.257359027790928	0.161060068151765	0.0863582712362836	1	1	1	FALSE	4.80373333767668	4.78617290011779	4.65182666242129	4.58917023043489	5.00423619961552	4.77593022236681	4.65438398236628	4.64197946608669	4.80168637482453	4.80719518626397	4.94622554771203	5.03024778343896	4.83228243570098	5.15995204473292	4.80893586758166	4.70831416993892	4.87031046336508	4.83160367054965	4.64071924819278	4.68035249024835	5.02987688570407	4.69768487137298	4.75497833565835	4.89950919097122	4.71661782996571	4.65549494602162	4.86390376983788	4.88236915583116	4.73521887618911	5.04651288729594	4.77841360959248	4.88788102666533	4.77886037587529	4.83818030866028	4.51789295901805	4.92298274263728
AP2B1 (adaptor related protein complex 2 subunit beta 1)	0.149602208273578	0.140645241295291	0.179799092804991	0.144988477786925	0.232393097250462	0.0823923332473809	0.0724942388934625	0.116196548625231	0.0411961666236905	1	0.689185989201824	0.762147725061145	FALSE	6.28564079869853	6.16197633689005	6.47410015409421	5.91238879585977	6.57411664964554	6.45571681866281	6.08068750601909	6.22372179316404	6.44064330069299	6.10457988440502	6.4518820151048	6.39545530453727	6.17351924311537	6.49006464940106	6.25891647789011	6.46139267833686	6.48363039113059	6.17972202501343	6.30378440056499	5.79871673874723	6.47072394129133	6.30754874476991	6.22327000853542	6.29275046596049	6.28871291663483	6.28867416335676	6.41571980029205	6.32503915601216	6.29118175264934	6.60562174337332	6.38117087390264	6.2934201477294	6.49348722487798	6.10080949165016	6.39170242883069	5.89554014229399
AP2M1 (adaptor related protein complex 2 subunit mu 1)	0.477965486617805	0.341913273588172	0.612997368905821	0.00198825523063074	0.0397763110842338	0.000127770993931646	0.000994127615315368	0.0198881555421169	6.38854969658232e-05	0.244221928724845	0.729458778397187	0.969108117988208	TRUE	8.26098537643284	8.03785989287329	8.04411538998378	7.59569013182337	8.5124481417925	8.50990165512234	8.17977973914373	8.6483971319858	8.45872649308966	7.67982489760197	8.49614273792787	8.19455003689669	8.77926628761453	9.12350583751667	8.343958499777	8.56160490224003	8.05248654030718	7.87881115525425	7.91704381782312	7.57813112115	8.66399209268341	8.49101528848818	8.31987078827475	8.83390523825196	8.55641791921507	8.11808973530178	8.56417998255735	8.47024806942137	8.55824849801201	8.99257301482235	8.29533273155793	8.41720273397016	8.16963442943105	7.89611439364444	8.11445552474795	7.46516639429899
AP2S1 (adaptor related protein complex 2 subunit sigma 1)	0.0872033027352606	0.203592624199108	0.238754600198022	0.680912191651591	0.340392031164543	0.189545396584321	0.340456095825796	0.170196015582271	0.0947726982921603	1	1	1	FALSE	3.83402347647353	4.34112471075013	4.55325604548355	NA	4.47853181300034	4.16326524153571	4.36204901208824	4.48700391255978	4.74083044220042	4.71663977760338	4.69481891873564	4.40337680668708	4.15714883543832	5.25996541691508	4.07811450634814	4.26426618185174	4.45731849091101	4.35572108373667	4.48172517635972	4.39401330979822	4.31266517355839	4.20974967255822	4.62957227958228	4.39843930460936	4.692103537435	4.24719838857586	4.28857266174238	4.54845512066775	4.2460735986224	5.26494546187397	4.42517057573222	4.81360164466215	4.3509709956039	4.24615722804909	4.37659600669184	4.27556583456033
AP3B1 (adaptor related protein complex 3 subunit beta 1)	-0.134763378518659	-0.0302856392419387	0.0811769048587897	0.445908029530289	1	0.712052630446891	0.222954014765145	0.578312650451148	0.356026315223446	1	1	1	FALSE	NA	3.82130203988953	NA	3.91847210659547	4.2118844019403	NA	4.00449240345279	NA	4.02924083909007	3.90200602679086	4.32285833321911	4.10853282020344	4.01376595311173	4.08079408195824	4.20651820166512	3.99720206698455	NA	3.92241671032969	4.05431018710056	3.9826285780026	3.87734180949261	3.92683442136556	3.68531226573983	NA	4.55525172517546	3.59968675267221	4.04145327230454	3.89047587704502	3.87289769212208	4.32101891058847	3.75581693951438	NA	NA	3.88431462874864	4.28987871894788	NA
AP3M1 (adaptor related protein complex 3 subunit mu 1)	0.0195949360744525	0.0469935429726824	0.301564795214823	0.967530865135376	0.605872676868783	0.240281821338335	0.483765432567688	0.572961606032463	0.120140910669168	1	0.605872676868783	1	FALSE	3.22300698155953	3.48905476178759	2.63257766366543	3.31824018482513	3.62986948714541	2.67044607828249	3.23103143343164	3.25815858283312	3.14840865315796	3.08723538669112	3.52724553072632	3.68709429109392	2.81982960917922	NA	3.25037649662854	NA	3.45271402916487	3.29290245947713	NA	2.88021140500099	3.26795670998072	2.87717294738178	3.32801782419393	NA	3.49331428709276	3.37830352723093	2.74761297096636	2.72156296454197	3.05983805661413	4.22137444702445	2.83975404925368	3.63180275492413	3.19626238009376	3.36096819965269	2.81966818349646	3.46556966974498
API5 (apoptosis inhibitor 5)	0.0791981431189455	-0.13501331469396	-0.255408027061007	0.760162482948238	0.72187601967597	0.276538785169506	0.380081241474119	0.360938009837985	0.138269392584753	1	1	1	FALSE	NA	3.75730066118784	NA	3.54622773445293	4.01964854619131	3.62808532266271	NA	3.86193551950989	3.9585643149425	NA	3.69549279034366	3.75790865292599	3.48331276125553	NA	3.48649557128622	3.02739648601587	NA	3.89575823934716	3.88798335116457	3.70664105730941	4.07850736692113	NA	3.53244164668783	4.10173410760804	2.92995381238083	3.80777736375078	3.19014705410747	NA	3.6942338989282	3.58987132560707	3.79893183486949	NA	NA	3.8187789968665	NA	NA
APMAP (adipocyte plasma membrane associated protein)	0.230676870000759	0.289539700733034	0.332069218765651	0.00851606182933337	0.00107442690201609	0.000215245067146691	0.00425803091466669	0.000537213451008045	0.000107622533573345	1	1	0.687698496361878	FALSE	5.37348813498711	5.22371214112541	5.34463323716227	5.5925347762535	5.5438546566178	5.58916123982287	5.4517386295642	5.72896534946904	5.4867787201702	5.96874281344595	5.53306180616344	5.64947463135955	5.81418893539013	5.80488735022932	5.70883558559844	5.56457023056371	5.4646551990544	5.24709962458193	5.37742919601209	5.60754337297628	5.54111210729363	5.77607502857549	5.60109328681585	5.70909208604657	5.4750135248646	6.02243217798676	5.58165253046128	5.62977916583286	5.77240035769726	5.87253083440683	5.78776415847768	5.55094067056795	5.26512554878992	5.22705945396006	5.334250041079	5.68841537897647
APOA1 (apolipoprotein A1)	0.221167596284814	0.72553244418659	0.320461924453786	0.167123559455141	3.84489638477142e-06	0.0432076347588172	0.0835617797275705	1.92244819238571e-06	0.0216038173794086	1	0.230622705664586	1	TRUE	6.86687089674542	6.01098790476436	6.50655910091508	6.42754583576105	6.60693962342731	6.75818323186208	6.33517951821779	6.75454014487746	7.24954015231322	6.81222865748295	7.23089467700295	7.25216394964873	6.39932663667723	7.29271734176156	6.54355929379967	6.54189423422536	6.71700460817095	6.05636892885918	6.46072290840996	6.34520119240499	6.49111392654408	6.87407150227918	6.28176871420262	6.80829494376223	7.09361299176073	6.76221591572778	7.33672969723872	7.33807671404807	6.46579819687617	7.31853377164753	6.37926571981752	6.68438395639348	6.62477937506592	5.98636087241041	6.51128775438557	6.3596582087031
APOA2 (apolipoprotein A2)	-0.254446814881965	0.163136390444831	-0.271203304528673	0.179239663432978	0.566395769653371	0.167686320850844	0.0896198317164889	0.283197884826686	0.0838431604254222	1	1	1	FALSE	5.10506201883734	4.2969272162748	4.45912993267866	4.24996103893073	3.94424938753842	4.14261765544658	3.71904102619751	4.48373840160057	4.77095058664877	4.13248636294884	4.63128475350802	4.9428147423323	4.0976445040607	3.3274861775335	4.32640072282228	4.82103666410392	4.58097154061549	4.50248336754651	4.02639286095179	4.27329208304021	4.21468436300463	4.57384710618211	3.71184727766995	4.31190267852111	4.71912866742076	4.43140232682689	4.60731847620328	4.96424150759538	4.04677042216245	4.35651007301676	4.21569412607269	4.64115293362024	5.28362920437883	4.05499603753384	4.45731849091101	4.28213581359467
APOA4 (apolipoprotein A4)	0.553729295000627	0.407177266876417	-0.350916649499536	0.398610880332306	0.635945800951241	0.619192649359268	0.199305440166153	0.317972900475621	0.309596324679634	1	1	1	FALSE	2.34245234235281	NA	NA	1.8121737108082	NA	3.38418798935749	NA	NA	3.14268136541318	NA	2.19141736323677	2.29517052228699	NA	2.02299624726807	NA	2.70164663793468	3.04673375898802	NA	2.1607330644354	NA	NA	3.18202163801468	2.33789944357683	NA	2.00062383071152	NA	2.0892201611979	2.27754741056392	NA	NA	0.859611810886245	1.32324323315272	2.81686385220333	1.42637748181741	-0.249119130518861	NA
APOB (apolipoprotein B)	0.244870045970306	0.246118570632442	0.184433177875061	0.00106762292350383	0.00118358385520868	0.0172660811132636	0.000533811461751914	0.00059179192760434	0.00863304055663178	0.168805609661834	1	0.087769869037596	FALSE	5.74049047729294	5.45332990471488	5.39082930567056	5.86786434884834	5.69355943890766	5.94795831269521	5.77564319983727	6.12187122903732	5.81152754525427	5.97963897560661	5.86771858651549	5.87408872089628	5.75067617267621	5.82765391802626	5.86502551179579	5.63715810156937	5.71034910608697	5.571054824602	5.58602909955772	5.82568642605251	5.88411433687429	5.92571939464706	5.69993191110349	6.06181291241247	5.7869177961708	5.93008206331915	5.93179886508691	5.91768952697377	5.77542723698772	5.96464121747532	5.81557286725689	5.9089761862206	5.68260700478186	5.39271239235016	5.51837147319353	5.91413633924874
APOC2 (apolipoprotein C2)	-0.0806048878527197	0.0749734005596211	-0.033874798130163	0.628522700540502	0.431062462228862	0.465990852206379	0.314261350270251	0.431062462228862	0.465990852206379	1	0.359836031951057	0.426716287449134	FALSE	5.25421230718433	4.79274084821219	4.83027560938841	4.73957271171962	4.56130780476133	5.02742391217289	5.35626003829806	4.89152612119458	5.08966339368573	4.71583847243154	5.45901514427915	5.10159125112254	5.01857631563827	4.49077548167292	5.22761786861066	4.69076347955671	5.27973499797906	4.99479240197333	5.11520391180022	4.72250974184025	4.62136619333622	4.86720953811656	5.130881461616	4.76944381674755	4.97073403818584	5.0783323009671	5.18286706276135	5.01297979194547	5.27376949528754	4.95149454625829	5.26517806990624	4.75293052218841	5.17421064744672	5.09340383065813	5.19055165203227	4.72600829751775
APOC3 (apolipoprotein C3)	0.281313178518978	0.21854621304683	-0.0479754428046183	0.010857250025995	6.64427419058797e-11	0.00393346544331062	0.00542862501299751	0.0347966291148718	0.399890244731622	0.0131949750693251	3.32213709529398e-11	0.00196673272165531	FALSE	8.33858040711121	8.30593861066786	8.59309601712105	8.61466935975777	8.52488251515624	8.76253817687445	8.93977606558429	8.85326276453547	8.45725363719901	9.08679968562345	8.8312945746352	8.57648434679685	8.62852209299141	8.1909555440974	8.67358468968192	8.23600940683397	8.20246669871235	8.33451464554162	8.65422786351267	8.6317481989313	8.51499802903987	8.71544383074371	8.9667678673164	8.80332391904149	8.38287039839794	8.98182982565596	8.80340464957736	8.37865900644459	8.44838891493521	8.32422555980234	8.62230445205092	8.2279720610363	8.30799765812041	8.34108289114272	8.68673162001535	8.645262132154
APOE (apolipoprotein E)	-0.0595796306682163	0.271342908840118	0.103623727306142	0.604168867958839	0.00408242576091829	0.340320483599445	0.30208443397942	0.00204121288045915	0.170160241799722	1	0.277725625122752	1	FALSE	6.63942175056134	6.42730278609526	6.49819979777293	6.39608754437501	6.4280351632819	6.66946619883704	6.57278055290467	6.48892787377306	6.99135177376779	6.71622271538202	6.74518353936549	6.93774456209814	6.31239471548818	6.871449415677	6.5210004679053	6.70099449416827	6.68869791233345	6.49732175368386	6.70100836083597	6.26586067048113	6.1324575727566	6.56765800169716	6.45657783584377	6.49481079326378	6.83043281017896	6.42208663776858	6.75959528806285	6.83071167265995	6.40681895041582	6.70311454604264	6.62935516281116	6.68922926082702	6.54599152862147	6.40801038042753	6.61805360751582	6.1422582131827
APOH (apolipoprotein H)	0.218031000071211	0.273873171588552	0.399466546445851	0.306046594984033	0.24316209786795	0.0529615043020281	0.153023297492017	0.121581048933975	0.026480752151014	0.940999307280845	1	1	FALSE	3.69009298355737	3.64340599868851	3.25334943883478	4.116331483821	3.36808384929774	3.90981149870834	3.91951170812698	3.6962053038249	3.62891354266179	3.54789397067095	3.54193603897414	3.6565192521332	3.98261032574379	4.4264928837872	3.57618349414562	3.08464768972762	3.41245637432495	3.03484781258707	NA	4.26313959851209	3.17020229283913	3.76914756460214	4.06314049730986	3.93134266945371	3.73132446233735	3.82041386000592	3.92637902519988	3.66220549965362	3.95938996053917	4.4026062218469	3.70112760867665	NA	2.8289849012257	3.21520331414859	3.00504061670053	3.99587340618821
APRT (adenine phosphoribosyltransferase)	0.0663450007444926	-0.0981925693420566	-0.000162669208493911	0.710278756462017	0.732356770011983	1	0.355139378231009	0.366178385005992	0.539360125043022	1	1	1	FALSE	4.09857957134249	4.00832552872214	4.04875931191986	4.04812281662214	3.93031156144962	4.45656305171707	3.71910675761407	3.91495671485414	3.5121510197493	3.66494925153	3.9913358993294	NA	4.01607728557399	3.84669388527406	3.70081698904928	4.04215401791812	3.91872015298525	4.2587525711316	3.13732317559783	4.07317755971617	3.83839716541618	4.09593285678697	3.91666771722005	4.17829236603461	4.03057444769903	4.19904409593813	4.00350329534832	3.77094530248705	4.47931464697113	4.03460310583834	3.67385036011885	3.78592713073378	3.85631845084523	3.83469099285614	3.89861468825028	4.2958185154506
ARCN1 (archain 1)	-0.174886765132548	-0.211857141771615	-0.191065632310097	0.112909409279217	0.0681139929326095	0.0928009007763715	0.0564547046396083	0.0340569964663048	0.0464004503881857	1	1	0.905400396120499	FALSE	6.19079459332975	6.05633641099745	5.78011321128587	5.80275674041647	5.88834386537477	5.80281359753229	5.92815710109959	5.61723382344923	5.65684527521777	5.91019059019882	6.03764798025836	5.86250098466502	5.76634338364571	5.69504729065559	5.99652659136192	5.66784388324409	6.11813958353283	6.13152157861042	5.81907289790852	5.99843924205013	6.23353148273929	5.66466771648714	5.89835106679009	5.35868811934921	5.60729184136889	5.7267767335626	5.84845268610996	5.8226409325952	5.81911378374416	5.75104857061045	6.10943369533494	5.54393196674147	6.2287725235159	6.11375883246603	5.68203387126506	5.95024910036964
ARF4 (ADP ribosylation factor 4)	0.050896940196083	0.286917851237312	0.107215820463428	0.83226162489129	0.109858568581742	0.614896330336934	0.416130812445645	0.0549292842908709	0.307448165168467	1	1	0.61772816140905	FALSE	5.91109952406629	5.62085908923163	5.95549415198252	5.69273683988471	5.16314042925893	5.58689982083671	6.15765211772462	6.18411562098364	6.02673146331685	6.1762170402855	5.89550136603258	6.02212808378206	5.40653667020517	5.53102581185152	6.00758124514573	6.41657123786527	5.85392081665479	5.65833717743804	5.74489033354179	5.72945488356468	5.31452252179161	6.04685334733427	6.22987627912408	5.91128891311384	5.98088901300811	6.37482735697121	5.62209575873774	6.15452447807681	5.49437720629165	5.72137265947682	5.8779208956698	6.3808523687516	6.06422324712488	5.72210803867678	5.80104222155881	5.91924711000385
ARF6 (ADP ribosylation factor 6)	0.168439504491428	0.139011452300755	0.117689913121863	0.0652204872980386	0.185641274595025	0.245619527711648	0.0326102436490193	0.0928206372975127	0.122809763855824	1	1	1	FALSE	5.45255590104902	5.59462617592024	5.58048319958489	5.47514650754489	5.73655617135875	5.5468605137226	5.85188643440134	5.65979900194652	5.63085973705791	5.52614395007759	5.4874509761317	5.69177143077631	5.54759789151252	5.70612437477772	5.63362010849947	5.54057908882522	5.66157004970893	5.57283814267758	5.40536955263945	5.19309359620471	5.39250633476039	5.52973663071835	5.70701118663285	5.62461270900574	5.32892260984868	5.63934505029849	5.54906227340234	5.66100560386908	5.19205209860196	5.70555221621185	5.63264338377163	5.70468663704772	5.28506185065375	5.47115168526928	5.15719330921783	5.29412444995502
ARFGEF3 (ARFGEF family member 3)	0.0952905027753005	0.117154282593435	-0.00550924152650855	0.64341054616905	0.726180255987404	1	0.321705273084525	0.363090127993702	0.531982380285316	1	1	1	FALSE	5.73554925465206	5.63815205346625	5.12134701687844	5.43327329288202	5.73898935723324	5.61564287770312	6.18314902568034	5.1733793233179	5.88195332519169	5.8117073501049	NA	5.81599034894373	5.22410975165116	5.34303466325597	NA	NA	5.58898141581558	5.26066554054074	5.87935043927279	5.41078543293507	5.36746891955164	NA	NA	5.70934302622043	5.36245936832993	NA	5.66881692431989	NA	NA	5.59124556193202	5.94781341076418	NA	5.78080613705251	5.54727707050638	5.91092689466897	NA
ARG1 (arginase 1)	-0.199627537485317	-0.00221207910456604	0.00496503697109444	0.0808593591788914	0.289633803692203	1	0.0404296795894457	0.638483701406552	0.527972127423944	0.48883139407975	0.144816901846101	1	FALSE	7.87181901211316	7.99085277930628	7.90813438377471	7.81012172649852	7.72815181163124	7.79448734946856	7.74235659872366	7.42867840994823	8.00583785020141	7.82826979638818	7.68889369507358	8.03815081026938	7.42963270070606	8.19518516786199	7.86351727261009	8.02606414146359	7.81599803152367	7.99292700976186	7.92062677769317	7.81185631429254	7.61210180428558	7.87815516322621	7.76520320665317	7.43732762663662	7.99498129688174	7.74029347683906	7.68841817660765	8.07839635195121	7.43758563791729	8.28855697449212	7.78212676103139	8.02878461215859	7.70988336454562	7.99613448972071	7.88211111033927	7.74231617369835
ARHGAP1 (Rho GTPase activating protein 1)	0.196293020973531	0.267111031276472	-0.0412815401484523	0.0999797272510069	0.0281589933094966	0.863182715536932	0.0499898636255035	0.0140794966547483	0.431591357768466	1	1	1	FALSE	5.44814109022232	5.25817215382347	5.5197117270128	5.03827813678533	5.86681403675101	6.00804310486205	5.5882558980518	5.36930245239352	5.76507852801026	5.64657167005179	5.77329748229322	5.65823148036624	5.2517721040482	5.20766643692659	5.35091090179526	5.39865819636551	5.69310776462627	5.5400799802437	5.83748412951536	5.11836803255651	5.70674602900272	5.60703138596396	5.59857959255365	5.68630161765049	5.68560101360058	5.26941472175267	5.80770782392869	5.93846223596681	5.20654555122304	5.41534291253982	5.31586688121242	5.71159126665037	5.33443240881179	5.43804994197482	5.88082263843692	5.1797299857204
ARHGDIA (Rho GDP dissociation inhibitor alpha)	-0.208008406199358	0.0392694826550411	0.122582875256936	0.0276739275803718	0.98894430854291	0.251211241873922	0.0138369637901859	0.494472154271455	0.125605620936961	1	1	1	FALSE	5.65416913553443	5.57689697225904	5.55969676168283	5.69242161834872	5.73318890932953	5.43035553238905	5.38573127979748	5.6000823860746	5.47052059645055	5.54018229607242	5.82035258606067	5.87198406793459	5.69180213291815	5.95845295578218	5.60394970979181	5.69685905930084	5.55081141667335	5.69258063251088	5.85175653591628	5.65031651895902	5.41077865032516	5.39075365595775	5.36997590863895	5.44270800226677	5.66978080757335	5.24328063421368	5.97197802137327	5.94443681747027	5.47384859167697	6.03839228203979	5.56344493212575	5.76331595822814	5.45145511275861	5.84854783070633	5.60784515302912	5.54448847736888
ARHGDIB (Rho GDP dissociation inhibitor beta)	0.269438094969985	0.0108182317752213	0.108389004353313	0.152557135739847	1	0.607652167074552	0.0762785678699236	0.628122520178367	0.303826083537276	1	1	1	FALSE	4.60245094139194	4.76030079822566	4.55779604799801	4.61276531234659	NA	4.67821842138757	NA	5.20745950964668	NA	NA	4.65389695027529	4.2809859986088	4.83275839387649	4.90305755735084	NA	4.28914835809514	5.00541795394505	NA	4.89461892440721	NA	NA	4.58945790044089	NA	NA	NA	NA	4.76599612283265	4.63000350189893	4.65851998652567	4.94549065736389	4.68265194680253	NA	4.32578215161598	4.4869910453701	4.31081996959683	NA
ARL1 (ADP ribosylation factor like GTPase 1)	0.402104996903576	NA	1.56048708488633	0.751907081444751	1	0.115205204628222	0.375953540722376	NA	0.0576026023141108	1	1	1	FALSE	NA	NA	2.53355088965432	NA	NA	NA	3.57139770824079	NA	NA	NA	NA	NA	2.64124774879904	5.04594527529383	NA	NA	NA	NA	NA	NA	NA	NA	3.61052290304559	NA	NA	NA	NA	NA	NA	5.18768462185759	NA	NA	2.70950239193112	NA	2.91827936418882	NA
ARL3 (ADP ribosylation factor like GTPase 3)	NA	NA	NA	1	1	1	NA	NA	NA	1	1	1	FALSE	NA	NA	NA	NA	NA	NA	NA	NA	NA	NA	NA	NA	NA	4.93229744245659	NA	NA	NA	NA	NA	NA	NA	NA	NA	NA	NA	NA	NA	NA	NA	4.82046491963909	NA	NA	NA	NA	NA	NA
ARL6IP5 (ADP ribosylation factor like GTPase 6 interacting protein 5)	-0.0116412574498092	-0.0943236467444323	0.419792523587878	0.995896370628418	0.998599383937506	0.100158249204395	0.497948185314209	0.499299691968753	0.0500791246021975	1	1	1	FALSE	4.45577434537038	4.01200542981714	NA	3.27316673614247	3.96008536262187	4.34708449312493	NA	3.77875526684322	4.49460761559365	3.80333037765061	3.95570337197325	4.34845906208647	3.80732400683264	5.12693156975123	4.65567811559074	4.30671428723995	4.52206202828658	4.00592989668441	4.30466435651685	3.13000830410861	3.80476605451967	NA	4.35993575917287	NA	3.29022532652623	3.90819804649072	4.27420201371742	4.01089618043637	3.74954499398657	4.98915263477592	4.59201444323765	4.65800006244334	4.57013500852414	NA	4.44385194181923	NA
ARL8A (ADP ribosylation factor like GTPase 8A)	-0.134707046114636	-0.0956825134356097	0.0463539075913888	0.622066028794021	0.677919808460136	0.958161728046527	0.31103301439701	0.458886506963757	0.479080864023264	1	0.677919808460136	1	FALSE	5.31637024061983	NA	5.43967964754643	NA	NA	NA	5.37314008163953	NA	NA	5.41288312000356	NA	NA	NA	NA	5.62072422229821	NA	NA	NA	NA	NA	NA	5.32105860916634	NA	5.33124659930012	5.23756371831768	5.19220205746658	NA	NA	NA	NA	5.29349188091357	5.29566425776097	NA	5.50501755552812	5.48729982625283	NA
ARL8B (ADP ribosylation factor like GTPase 8B)	0.126439157928511	-0.026067155296022	0.154304071189686	0.153963806538318	1	0.0848374285146878	0.0769819032691591	0.541486787970063	0.0424187142573439	0.313520286885145	1	0.775673928679149	FALSE	6.32469541358922	6.11163439648486	6.44576311452195	6.01997761896156	6.7063095175996	6.22005903713471	6.34176164257611	6.42350421920086	6.28064829821507	6.28173348258092	6.18766087092402	6.21501067143831	6.60125823426621	6.13817348361983	6.46306656170352	6.43814311761717	6.35782116529016	6.19523931338073	6.39172304740001	6.09873325188527	6.42536530630776	6.3830527728919	6.51271360334395	6.20001972753038	6.31028558221837	6.13128697062642	6.20001187799773	6.40235722815292	6.59077266099408	6.4103003959404	6.35236658861005	6.24747944909624	6.35354737144844	6.4350401291485	6.41284756268457	6.17341930178762
ARPC1A (actin related protein 2/3 complex subunit 1A)	-0.0460590893243021	-0.0260278454907099	0.0786966752818451	0.604355197103577	1	0.765124967731487	0.427375114609874	0.595474968198364	0.382562483865744	0.604355197103577	1	1	FALSE	3.97227908341431	4.09668353342878	3.18610274747014	4.0992867871893	3.83725704192299	3.99990982874206	4.25009751633344	4.15659886451143	3.90311541751759	3.87954894308078	3.87670356398083	3.92707154994898	3.78887360366516	4.13383474532501	3.80113795730761	3.99099115415533	4.01431065444488	4.48837361174517	3.17495603368954	3.84312962826679	3.91961658043998	3.80988771875203	4.16161362488798	3.86591881455221	3.68285416857223	3.9183671510524	4.06430517519151	4.02619807325948	3.75940087935416	4.42759276477312	3.91560694361597	4.02881665217376	4.074753742132	4.22268865865188	3.41467678042689	4.11811881364588
ARPC1B (actin related protein 2/3 complex subunit 1B)	0.243858083412376	0.113944231422703	0.297679808359599	0.0127809959015521	0.385452779503777	0.0029969017430664	0.00639049795077603	0.192726389751888	0.0014984508715332	1	1	1	FALSE	4.23062573610162	4.24522182292776	4.54122984063266	4.62893686591869	4.99562923337881	4.7770093373255	4.58645852089974	4.95319538443277	4.63489525029307	4.83816013428155	4.74213020399095	4.37412137667978	4.70165439977563	4.65610732816326	4.72265727818156	4.7450759478194	4.4658243119578	4.43053952891856	4.75402162534991	4.8043427300218	4.61241737728341	4.59703052403025	4.67988540468648	4.982687896249	4.20865771440672	4.41948495798078	4.84407928380846	4.53571084147195	4.99391433814095	4.7197584321076	4.71039319217052	4.84929875202777	4.64373499830118	4.48717760838915	4.477042609354	4.33209922420911
ARPC2 (actin related protein 2/3 complex subunit 2)	0.0562589976647267	0.125497250596003	0.210988705671209	0.709167898744021	0.441282173843529	0.0849185450044008	0.35458394937201	0.220641086921765	0.0424592725022004	1	1	1	FALSE	5.13608062007506	5.55358475493885	5.09352637316462	5.42317138926838	5.37017125680497	5.06870949982263	5.43937380235342	5.14438905058787	5.32299169032739	5.48953651337461	5.12952207231627	5.04855008417499	5.42226664523106	5.65152533418059	5.46840410933844	5.07054818734874	4.94490996971036	5.34818637805997	5.0194617417636	5.28707699217189	5.41702547018959	5.23509899855497	5.32039441649541	4.9412096252513	5.28429943050691	5.47227330085373	5.27457849746746	5.46134192426829	5.514561000039	5.79347715938661	5.3684016931621	4.87573583808762	5.20832606351223	5.31238200815732	4.8266400033688	5.30292948963052
ARPC3 (actin related protein 2/3 complex subunit 3)	0.279915315517371	0.363430200666965	0.264899490368955	0.0660794164475856	0.0200670155314985	0.0968585141066466	0.0330397082237928	0.0100335077657492	0.0484292570533233	1	1	0.695734138955884	FALSE	3.85136926910406	4.0928416919977	NA	3.96892939162556	4.20181418677965	4.04504100117777	3.98360473735193	3.60677384404868	4.03806738335516	4.04473507971075	4.10104490466714	3.90227621789404	4.06885135119086	4.42335630426584	3.71280485153513	3.46794458433195	3.53392459966752	3.81351442827241	3.23175034389127	3.61594591019758	4.20671354427656	3.89378932506904	4.16328939750341	3.88460768869593	4.17893768004171	4.03934899095001	4.02404480329215	3.76860780611581	3.79403109636759	4.66226817461704	3.87532792157204	3.40314499258826	3.57418629875708	3.75409647472854	3.48034268421899	3.99354756565418
ARPC5 (actin related protein 2/3 complex subunit 5)	NA	NA	NA	1	1	1	NA	NA	NA	1	1	1	FALSE	NA	NA	NA	NA	NA	NA	NA	NA	NA	NA	NA	NA	NA	5.21485141106598	NA	NA	NA	NA	NA	NA	NA	NA	NA	NA	NA	NA	NA	NA	NA	5.79752146416579	NA	NA	NA	NA	NA	NA
ARPC5L (actin related protein 2/3 complex subunit 5 like)	NA	NA	NA	1	1	1	NA	NA	NA	1	1	1	FALSE	NA	NA	NA	NA	NA	NA	NA	NA	NA	NA	NA	NA	NA	5.05539958192119	NA	NA	NA	NA	NA	NA	NA	NA	NA	NA	NA	NA	NA	NA	NA	4.85344679986307	NA	NA	NA	NA	NA	NA
ARSD (arylsulfatase D)	0.254532381364542	-0.119083241155625	0.284614920292754	0.0638181546667179	0.583348759292792	0.0431490485056742	0.031909077333359	0.291674379646396	0.0215745242528371	0.333426466462849	1	1	FALSE	4.92789171424981	5.02310450913988	4.98088444445973	5.18992337022493	4.96661503777171	5.24168385771527	5.44444510687775	4.92612754696542	4.85889109832342	4.98466225793478	5.12846250848363	5.02544966684539	5.14055372830855	5.70840246520866	5.03639343504986	5.21706782210089	4.87232643696114	5.02155967750649	4.79250140107239	5.16298339202347	5.24900912916904	5.47040996481927	5.44535260809274	5.43061981095978	4.481757461745	5.2620760479182	5.14946668110113	4.70948915807868	5.05356319425737	5.86530024272912	5.58900839084561	5.31114341408076	4.80107068420179	5.06805164299779	5.14947074581514	5.29240998653919
AS3MT (arsenite methyltransferase)	-0.0313373430475919	0.216420193507654	0.264015684863129	0.822651655326244	0.0311518125096469	0.00667694073020042	0.411325827663122	0.0155759062548234	0.00333847036510021	1	1	1	FALSE	4.88724742771419	4.80335621179794	4.76143421648838	4.81522700872926	4.47579178599009	5.09440499380133	4.71615136371451	4.98715712075605	5.10001889545446	5.10987869979325	4.89385726341505	4.9573156723341	4.85138426201175	5.31737281473203	5.13227659267716	5.3982511679687	4.85720969336015	4.77757752220378	5.00136990968472	4.86659646477579	4.61528680674673	5.14713978591783	4.86200001357557	4.78904059917021	5.16923554909604	4.89033967828991	5.17396689529785	5.18038261425415	4.7547271938083	5.04997484778984	5.19820731483748	5.42554658356387	4.96960179423615	4.97859835634551	5.08191904359059	4.76276338471476
ASAH1 (N-acylsphingosine amidohydrolase 1)	NA	NA	NA	1	1	1	NA	NA	NA	1	1	1	FALSE	NA	NA	NA	NA	NA	NA	NA	NA	NA	NA	NA	NA	NA	3.63867628280024	NA	NA	NA	NA	NA	NA	NA	NA	NA	NA	NA	NA	NA	1.88445335121052	NA	3.66724498075874	NA	NA	NA	NA	NA	NA
ASGR1 (asialoglycoprotein receptor 1)	-0.306193603657605	-0.203423527235256	-0.0833350277740885	0.00192169505499873	0.0275983153779625	0.540361767227164	0.00192169505499873	0.0415521528824474	0.270180883613582	0.00130862111864419	0.0137991576889813	0.775673928679149	FALSE	8.77486610921851	8.81288965086539	8.34813944996134	8.75224682515439	8.6008421143873	8.05670273652302	8.52007646318124	8.22865998531244	8.49070248907739	8.27645479114408	8.588725877318	8.78167772715164	8.71235159657814	8.4358244179464	8.68900905460519	8.95946589156732	8.85131804216049	8.82982736631673	8.47394516437292	8.83058492366881	8.62843095818057	8.50838507310211	8.39070207433366	8.1149707980768	8.32815878546285	8.16019414151003	8.6160120981463	8.73265248318526	8.62975731305285	8.40436671090565	8.51089864179142	8.7766633188599	8.85714436257595	8.78647547884533	8.49184508133496	8.58982714270192
ASGR2 (asialoglycoprotein receptor 2)	-0.271512631774761	-0.219850595079937	-0.0190786977391417	0.00135886945435919	0.0127682573186155	0.945728946131391	0.000679434727179596	0.00638412865930773	0.472864473065695	0.635362895522603	1	1	FALSE	5.7370079727106	5.65404594225213	5.49787099294067	5.44657054433794	5.39676231316693	5.46457678887425	5.44416678046016	5.04907309665431	5.35811489773521	5.31208426151475	5.37241237889115	5.64769729683008	5.63957369187173	5.34429590791582	5.61517202134469	5.83598469041963	5.8167225710013	5.70180131246081	5.48510798209779	5.43636841888005	5.38196163968958	5.29974652402108	5.45922831546666	5.19200868654766	5.40544784370754	5.20542379398276	5.24900912916904	5.60848992237153	5.68203949132642	5.44770150968764	5.53818117039043	5.86656926597166	5.78949191217123	5.65642486327778	5.54897599315834	5.54367837404338
ASL (argininosuccinate lyase)	-0.149518052941737	-0.0532061234967579	-0.167113165510871	0.0305474312657955	0.907268700804086	0.148001384326	0.0896198317164889	0.453634350402043	0.0740006921629998	0.0152737156328977	1	1	FALSE	6.18852950484518	6.39524449633864	6.58067614418927	6.57545151015641	6.44727502162611	6.44733949884094	6.18583880090916	6.03173924225135	6.4487176300324	6.5717966251261	6.23612137322181	6.31786479839195	6.06938209545439	6.66845955691538	6.15671211095993	6.15412747498692	6.22992241079739	6.4169849496957	6.70057843214926	6.5819929048802	6.34088089426877	6.54093239051364	6.16624343940088	6.07830027440865	6.44701212315465	6.50598776230493	6.17749528371967	6.38783467596862	6.13642519814415	6.60669834891186	6.05790510432162	6.16117825007981	6.12929744382324	6.40294553447232	6.56619411363325	6.4723561682777
ASMTL (acetylserotonin O-methyltransferase like)	-0.155536436030897	0.0313653152422515	-0.0899824759661965	0.627989322685298	1	0.845728112689651	0.313994661342649	0.59959193078762	0.422864056344826	1	1	1	FALSE	NA	NA	4.12391445900198	NA	3.77398577905625	NA	NA	NA	NA	3.8106590292101	3.92848402849199	3.56534126974821	NA	3.47903649842731	NA	NA	3.95561968761786	NA	3.72103354800827	3.71684826351028	3.85936332998104	NA	NA	NA	NA	4.23213115982201	4.20071620351504	NA	3.55328676916625	NA	NA	NA	NA	NA	NA	NA
ASPDH (aspartate dehydrogenase domain containing)	-0.137745331077051	0.00125590683464901	0.200013388848931	0.338047026948655	1	0.157855682464844	0.169023513474328	0.640883764378402	0.0789278412324219	1	1	0.775673928679149	FALSE	4.43012466718795	4.98935248863472	4.60677976506881	4.97574481233986	4.37457352206239	5.1278396000753	4.82267916842046	4.60141721981454	4.48717117558319	4.70793333467494	5.03890143548159	4.90524498508559	4.94446492985996	4.53338891858062	5.03139078489697	5.11392131994097	4.89064124396344	5.11839710529196	4.32428497505429	4.57434980954465	4.32350698167429	4.49760597917199	4.8853498409071	4.58394624511453	4.62190534551941	4.62065091976347	4.98692056713493	4.90720795360941	5.13566209317475	5.08800162965992	4.95332112024533	4.87541639518939	4.54595601721131	5.34448411185396	4.64138995988449	4.92111732587362
ASPG (asparaginase)	0.73375366018102	0.707122787135213	0.879348448461393	0.189655739225399	0.6156731384021	0.131804281727546	0.0948278696126995	0.30783656920105	0.065902140863773	1	1	1	FALSE	2.29309086504681	2.76815679418686	NA	2.71720371736662	3.34573699516404	NA	2.74662234287431	NA	NA	NA	NA	NA	NA	3.89181772004771	NA	NA	NA	2.25321780793912	NA	NA	3.57424686046883	NA	NA	NA	NA	NA	NA	3.25707852589319	NA	3.94199832697826	NA	NA	NA	2.71810950925046	NA	NA
ASPH (aspartate beta-hydroxylase)	0.014140868320167	-0.0627296052516917	-0.189907010627373	0.90177515503698	0.072452635801829	0.217119175670858	0.484171760242662	0.508780859984719	0.170432821189541	0.90177515503698	0.0362263179009145	0.217119175670858	FALSE	3.89487595487549	NA	NA	3.96016878835119	3.80368168242427	3.7408412334253	NA	NA	3.70826450147487	3.94184813131646	NA	NA	3.73407008689221	NA	3.13156973026719	NA	3.90175508973468	3.16460448196658	4.31717380309736	3.64338290817889	4.02561355233546	4.01156719931704	3.37010846920765	3.57578427619213	NA	3.65137321125878	3.80349570820025	3.54094478549309	3.71026092987811	3.3212137840356	3.84849775538515	NA	3.73137877433561	3.68039187609276	3.1974188037226	3.63039382176603
ASPSCR1 (ASPSCR1 tether for SLC2A4, UBX domain containing)	-0.0316086223387297	0.185523698706011	0.0183377406364456	0.949929196668595	0.70322367910486	1	0.474964598334297	0.35161183955243	0.516568226989669	1	1	1	FALSE	2.71778936693161	3.24185543396019	2.94390632769667	2.5831050378777	2.46783766674691	2.7035348606643	NA	NA	NA	NA	3.27401410784691	2.74605258484363	3.46367476536846	NA	2.67197492450952	3.33655476041709	3.0514852157156	3.7637196281487	2.86949045281724	2.45795406716501	2.72140765999335	NA	NA	2.95711411718855	NA	NA	3.26245721237105	3.22111610232318	NA	2.97891679692531	3.37726259663846	2.09645078110429	NA	3.37417703298984	2.53413881642226	3.03917525060874
ASS1 (argininosuccinate synthase 1)	-0.130419900716291	-0.134461760418093	-0.157983657118428	0.000100490960760182	0.359836031951057	0.488551489889906	0.274362216493574	0.353463896152403	0.244275744944953	5.0245480380091e-05	0.359836031951057	1	FALSE	9.01223622986338	9.53298702719593	9.05655914366629	9.05099680427627	9.15555192513552	9.28282433651668	9.1207640474952	8.51302877550691	8.87183133036383	9.08670947290617	8.95362028085297	9.00792989565022	8.30969916423761	9.75390867563272	9.08955376352547	8.64819577536155	8.9703705282409	9.49774407977036	9.00769728449138	8.96037269760474	9.05424342949707	9.28440308409352	9.12299360410492	8.53567974119837	8.89165309543964	9.12217572334094	8.98575087645444	9.01625951359248	8.35070939252101	9.77761204011593	9.12425575026428	8.82614803617916	8.91832361611517	9.5517486296047	9.07352303234757	9.00137441382076
ATAD3A (NA)	NA	NA	-0.693041389836991	1	1	0.0310587537142674	NA	NA	0.0155293768571337	1	1	1	FALSE	NA	3.63682179955641	NA	4.01784175604631	NA	NA	NA	NA	NA	NA	NA	NA	3.30187293840637	NA	3.50911307304429	NA	3.91655307658739	4.00871993301542	3.7974073297729	4.45952998085505	NA	NA	NA	NA	NA	NA	NA	NA	NA	NA	NA	NA	NA	NA	NA	4.60728888191249
ATIC (5-aminoimidazole-4-carboxamide ribonucleotide formyltransferase/IMP cyclohydrolase)	0.0123403255047445	-0.0193978315861045	0.0172573183704815	0.944416110310076	1	0.775673928679149	0.472208055155038	0.572961606032463	0.483674161942493	1	1	0.775673928679149	FALSE	6.29046495328892	6.32488259239487	6.22109792363353	6.66921106029777	6.23485765840161	6.51793546505507	6.40686485824028	6.66381424434593	6.56726554544301	6.29983076182237	6.25032874024206	6.33425898121109	6.39855901515339	6.40354723447003	6.33227649257845	6.2250377264927	6.32073016079197	6.26207040863484	6.07539571410918	6.84418476251406	6.31434305832281	6.45194958266086	6.35746227323362	6.47026678187834	6.55893188014806	6.24784778335666	6.35221296285595	6.45088956110623	6.43676650090147	6.46598588851459	6.36872295864849	6.39203057274947	6.27076252046605	6.42920920745208	6.17127289070399	6.76985106414198
ATL2 (atlastin GTPase 2)	-0.0906287559082785	-0.239552986052634	-0.130517968773813	0.783141461768768	0.49233659162645	0.70888525818068	0.391570730884384	0.246168295813225	0.35444262909034	1	1	1	FALSE	6.15301285194165	5.73725680883409	4.98132752630767	5.52773346238333	5.53798866781288	5.48038146373759	6.05211805539864	5.25996918192917	5.1271999109264	5.66212287849603	4.97054079113731	5.69070761679051	5.63498815506914	4.58162240496318	6.3619455277707	5.66561732187477	5.92205033575536	5.75422745179766	5.34636480211968	5.58833386373755	5.39292185406675	5.46575902336734	6.20905754499255	5.13681890090233	5.51166727531538	5.4417921970991	5.45787988726321	5.65643058399027	5.78850301334978	4.50347595134332	6.31136869211164	5.2944075450816	6.12453906409774	5.83512319666543	5.08342613943746	5.42869850678598
ATL3 (atlastin GTPase 3)	0.0512527108546046	0.217823756364695	0.169073968733488	0.567240268075277	0.00391606540322815	0.0272648014030412	0.283620134037638	0.00195803270161407	0.0136324007015206	1	1	1	FALSE	5.03367847910612	5.02607853142626	5.18408982705613	5.22001645972042	5.10103649772082	5.09032417587205	5.35656993405517	5.18625094854276	5.41911411035098	5.56124975286471	5.19861987321922	5.27420574176089	5.21863007204558	5.25879778864911	5.49741437263372	5.39404761891764	5.24240052972808	5.13879808943781	5.25615395237057	5.20650648026729	5.10564036755222	5.37674532183246	5.36047665347458	5.13861380764741	5.47766437692333	5.59011692793734	5.061568849268	5.42179891565468	5.20749465033351	5.28798565781389	5.19213891879182	5.37709597802407	5.15623479785027	4.89922881195824	5.29170300508833	5.02591027058242
ATOX1 (antioxidant 1 copper chaperone)	-0.468475448088862	-0.0500768076436532	0.15150541862742	0.112909409279217	1	0.721876405783417	0.0564547046396083	0.58955353052609	0.360938202891708	1	1	0.762147725061145	FALSE	5.89962277730293	5.61937192431198	5.89536806468449	5.02799885671038	4.8773859852715	5.14580378736554	5.18682538100811	5.20717835333377	5.2956973143687	5.18185789889591	5.6777788279158	5.26900321471236	4.94383226855532	7.31997011168046	5.56947286372226	4.92932232970885	5.81489644420639	5.64338868084094	5.77619349557276	5.01290830150104	5.3152908805632	5.12981053467684	4.96260917252076	4.88995533389988	5.58851077024332	5.32787415522601	5.88455640750232	5.69650578993945	5.40394936423287	7.31835299865234	5.44678225441959	5.28801150578079	5.77566426765282	5.60775640074271	6.00835914692784	5.11762024663316
ATP11C (ATPase phospholipid transporting 11C)	-0.364233672267519	-0.380587835057574	-0.0338511478043753	0.176385313712602	0.143917165544209	1	0.0881926568563011	0.0719585827721046	0.500654386830822	1	1	1	FALSE	2.88077758840228	2.56347788016173	NA	2.60001992485518	NA	2.15218666470953	NA	2.72392983565832	2.00523109450226	NA	1.82277908659289	3.22948025491412	2.1806252849257	2.64216782610725	2.90178404623805	2.95822092992039	3.01432315337312	2.3833504000376	NA	3.21034989743685	NA	1.81047600884505	2.33324911125776	NA	NA	NA	1.90083010631789	2.34284484819701	2.69106510112206	NA	NA	1.86297104485626	2.54024058184571	2.34055942066222	2.63774933915431	2.61669645057886
ATP13A1 (ATPase 13A1)	0.038648472666311	0.0822786118608996	0.357886466197288	0.901415168730805	0.953790310881874	0.0580700137624541	0.450707584365402	0.476895155440937	0.029035006881227	1	1	1	FALSE	3.5483009803242	3.07597752188837	3.05867149690804	2.71920973081246	3.19059747823682	3.53398687525927	3.41887806676195	3.21979735970137	3.49938670222364	3.48346755409281	2.83016809446828	3.22973095471072	3.59076966745646	2.81165803443329	3.47924349779684	3.62668443240846	2.65879415673119	2.71709840683533	3.61306010689612	3.10848598439744	3.04105369495521	NA	2.94622929141779	NA	NA	3.03014535454754	3.03773011381574	NA	3.72261902946773	2.90845555153035	3.60548248123201	3.9801441485469	3.32551594052281	3.03375247105613	NA	3.03328379126921
ATP1A1 (ATPase Na+/K+ transporting subunit alpha 1)	-0.155853288434426	0.0600234657498278	0.0666542787188159	0.110358446339375	0.800432152731308	0.593844615577619	0.0551792231696875	0.400216076365654	0.29692230778881	0.484287371353958	1	1	FALSE	6.63896727818687	6.96958798089728	6.26733915567095	6.55438317623502	6.31655126221436	6.42674445492113	6.52805709523204	6.62757911617462	6.72725339417412	6.54315249104033	6.83115520645645	6.90569988096243	6.58062791045726	6.80418266035008	6.59126800590809	6.86516412132824	6.56528033303184	6.93214387063458	6.33576192364376	6.58194170324076	6.4311348477806	6.29993330555092	6.7353190809295	6.35724935879432	6.74224879613887	6.48489215806965	6.64274199907019	6.61909162592861	6.38699368546525	6.74403996870057	6.61870117197925	6.73131903102506	6.70438785020305	6.9253823446484	6.45776828199504	6.54043650399182
ATP1B1 (ATPase Na+/K+ transporting subunit beta 1)	-0.113576691986846	0.162443508868914	0.0666232558896281	0.557499035835817	0.493074488102537	0.81316152560761	0.278749517917908	0.246537244051268	0.406580762803805	1	1	1	FALSE	4.55127606118505	5.03499039234512	4.06861062546882	4.8566222322089	4.45845418960194	4.18634208068043	4.65910253594539	4.74704897653909	5.0707542492306	4.4075431036201	4.977550117268	4.68059441488135	4.70076151422045	4.86414156283115	4.84531440781308	4.67468097115014	4.4280351632819	5.1247168823174	3.71017274827966	4.87142970120722	3.99587340618821	4.46808147942772	4.61860868056405	4.47658906817504	4.89412413309153	4.47400764914339	5.0864526010964	4.59072775727763	4.65842287208211	4.90399749765493	4.60101898000129	4.60192229128304	4.51538446063695	5.30782193383193	4.07396586617669	4.60372128528908
ATP2A2 (ATPase sarcoplasmic/endoplasmic reticulum Ca2+ transporting 2)	0.239127955400101	0.167947104799098	0.204682368097135	0.009781122517	0.0519608655767324	0.0319702613315564	0.0048905612585	0.0519608655767324	0.0159851306657782	1	0.0282744797364545	0.802191657389456	FALSE	6.08256635107141	5.78635589267767	6.4204285038363	6.20252546908228	6.2224259120826	6.21192527377633	6.47549998726495	6.32950216434685	6.2489427375308	6.59030259950627	6.03281495917558	6.27388695923844	6.2428120739804	6.20307583534356	6.44951845627341	6.25136500194785	6.00902910643817	5.70667973197977	6.42652978363212	6.21464745442874	6.36451815512648	6.27612998988939	6.43768550086512	6.36316056181095	6.19082619244304	6.41295761821126	6.17615120301774	6.24372048520059	6.25831351071602	6.24879287088684	6.37882717828135	6.33596910322922	5.96199136303339	5.72413727080136	6.42488850553303	6.04523107684148
ATP2A3 (ATPase sarcoplasmic/endoplasmic reticulum Ca2+ transporting 3)	NA	0.398668459740576	0.927720837671544	1	0.226447643244275	0.0136430678401058	NA	0.113223821622138	0.0068215339200529	1	1	1	TRUE	3.46053289259923	NA	3.37076411604493	NA	NA	NA	NA	NA	NA	4.31212783803266	3.87427565265531	NA	NA	NA	NA	4.54142810664675	3.64752174534649	NA	NA	3.58665667226322	NA	NA	NA	NA	NA	NA	NA	NA	NA	NA	4.34675128182328	NA	NA	NA	NA	NA
ATP2B1 (ATPase plasma membrane Ca2+ transporting 1)	-0.179543836757118	-0.0917482354099009	0.0541596876124586	0.431779757955863	0.929397921038711	0.907404943566098	0.215889878977931	0.464698960519356	0.453702471783049	1	1	1	FALSE	3.0977759555299	3.22996930981978	NA	3.16546499592772	NA	NA	2.84556030220983	NA	NA	3.13078758135418	2.70346398614971	NA	3.16992179544977	2.79713544602989	2.80135114058218	NA	NA	3.21128481527655	NA	NA	2.60713616572319	NA	2.8238512419538	3.1296061444452	NA	3.03741912359674	2.75427609739495	NA	NA	NA	2.99840855127002	3.32565984451088	2.7415446471467	2.64192514911994	NA	2.47160368745638
ATP5F1A (ATP synthase F1 subunit alpha)	-0.93444551312525	-1.11393943462374	-0.903179760102423	5.62552124041784e-08	5.6299297006111e-10	1.78300001321271e-07	2.81276062020892e-08	2.81496485030555e-10	8.91500006606356e-08	0.244221928724845	0.552306030923703	0.213797430194828	TRUE	8.81762325751143	8.89152551363545	8.46087768727638	9.40725289102331	8.34151882324524	7.63250088948452	8.26775581850154	7.65065686985888	7.73027991646948	7.65266574509431	7.49121175600309	8.21475137879443	8.3325915825747	8.09341228219965	7.74512974459542	7.82683445576123	8.87806317788397	8.9747759353549	8.38729360307271	9.38044591292345	7.99669379538315	7.76746941802202	8.30713704220492	7.68552672962386	7.67754347764532	7.58799498223079	7.62616897113693	8.21800130511562	8.40394084569661	8.08301652695783	7.72771628515829	7.78586437439377	8.92804751646505	8.95482153665063	8.38745301665151	9.39597747917387
ATP5F1B (ATP synthase F1 subunit beta)	-0.95768889487094	-1.11767898583627	-0.939649937321548	1.56812478798683e-09	1.93541504138051e-11	5.80753865736824e-09	7.84062393993415e-10	9.67707520690254e-12	2.90376932868412e-09	0.00580382885786949	0.359836031951057	0.213797430194828	TRUE	8.9131856269834	8.9363905986515	8.55767429864088	9.34363211551305	8.14496408215202	7.73564402139449	8.24570005802621	7.63560204717328	7.7790626892054	7.6296261894212	7.67854380335488	8.07273287627749	8.35445216057956	8.06532996086394	7.75357111046274	7.78792867128256	8.8606245489878	8.96941818113544	8.57576234624777	9.30710060269035	8.31024922214374	7.66945202565741	8.23475038315081	7.73164487357582	7.71170138448469	7.69327088554055	7.72649066158373	8.17681642023064	8.43544524546281	8.06652516300372	7.76374352611568	7.81784706252005	8.85819862667057	8.96508585122777	8.5819575157057	9.35423836055065
ATP5F1C (ATP synthase F1 subunit gamma)	-1.11827399322987	-1.23753801868171	-1.06335360485278	1.68978850614634e-08	6.35042586304353e-10	6.40070358054382e-08	8.44894253073168e-09	3.17521293152177e-10	3.20035179027191e-08	1	1	1	TRUE	6.59557676013262	6.58595551454262	6.06036304678955	7.10586661482196	5.84169390929299	4.93908079609222	5.75740201093924	5.15378912593133	5.45757787660918	5.31868560346056	5.09026065227318	5.83617662480922	5.81875854934906	5.45990697390903	5.42580503211309	5.11437951936996	6.37692760425213	6.61990008739144	5.9821699200009	7.1380259962275	5.50352365451729	5.07753783242302	5.72083934345239	5.16883054266822	5.20129274892094	4.99214753957954	5.14467863413712	5.53289666410518	5.90026787468701	5.43416782605281	5.25466962231078	5.18191751480405	6.34133112169206	6.71054472780858	5.96946365489543	7.10279458471501
ATP5F1D (ATP synthase F1 subunit delta)	-0.822348979904558	-1.05500970884927	-0.771169049689119	9.56534657207666e-07	2.63418567196089e-09	4.83443415951571e-06	4.78267328603833e-07	1.31709283598045e-09	2.41721707975786e-06	0.48883139407975	0.618759882559399	0.40983023010331	TRUE	8.46819228975389	8.70886316848008	8.05162768322334	9.23208030060709	7.68778857283835	7.65696108147421	8.0334450272478	7.75405905052464	7.54089520493632	7.3177743728041	7.49041770243314	7.93011045681936	8.10795981345518	8.00110977197082	7.65949648015161	7.63566733947362	8.50084984472495	8.65270159245715	8.03634397790837	9.15550891862786	7.96572080468372	7.66447572927144	8.10363401367887	7.53425618624244	7.74527767538672	7.34957758953802	7.27861671751473	7.57578881338038	8.23956034326708	7.94468863810281	7.4828160220852	7.72397487345445	8.34615911015865	8.89260959951293	8.21269578311763	9.16655980062205
ATP5IF1 (ATP synthase inhibitory factor subunit 1)	-0.673626089046268	-0.79444722760797	-0.145092794359383	0.377934733713509	0.51203597975498	0.543738524501681	0.189731634323685	0.25601798987749	0.472814847201797	0.377934733713509	1	0.543738524501681	FALSE	2.8272560605301	1.61118182482514	2.61237373204754	0.829549220756202	1.78495200731654	NA	0.995115431182345	NA	1.37606251288966	NA	NA	1.39872796113317	2.29052466945585	NA	1.88887765068193	1.91191396024726	3.04151810556148	0.655699865432364	NA	1.12530063362785	2.355802820517	0.157987945815019	NA	-0.251600598108393	NA	NA	NA	-0.11189932567443	2.1845627747025	NA	0.820828411998574	NA	NA	NA	NA	0.75374144034547
ATP5ME (ATP synthase membrane subunit e)	-0.780345693351768	-1.09737033756788	-0.820173740819616	0.000597758784407674	3.42091166319869e-06	0.000417065782682212	0.000298879392203837	1.71045583159934e-06	0.000208532891341106	1	1	1	TRUE	5.14363014755077	5.71278834702442	4.81411970393603	6.5286588280476	4.75235789779087	4.56887728131702	4.76199793335863	4.47646593953444	4.41213792626752	4.16169423543613	4.29125728145404	4.83518131946386	5.20325989677552	4.37864340187824	4.60261721822948	4.71545961848408	5.210408347555	5.71761062644778	5.07292898249556	6.54021639973623	4.52716419273721	4.62937410718624	5.19655983471505	4.72827427976625	3.7340375606728	4.42337647537727	4.1106138055009	5.0478219094562	4.86416137714484	4.69641119920883	4.34981109659441	4.42648617462309	5.10508297754941	5.2880004281374	4.85472878096008	6.45826879697861
ATP5MF (ATP synthase membrane subunit f)	-0.824097973317828	-1.14139270466606	-0.831689807028363	0.00014862908835782	4.42303212392579e-07	0.000163244848873288	7.431454417891e-05	2.2115160619629e-07	8.16224244366442e-05	1	0.341085228406125	1	TRUE	6.45314055920747	6.70483047531375	6.08036773095512	7.68690666570218	5.84290342763798	5.84863045118657	6.2238530544789	5.71378653023886	5.45611288466104	5.2986143302891	5.39906510995954	6.02023548840199	6.43922916818824	5.63530166452613	5.87018714618902	5.72032224894043	6.46837315303192	6.58434621810272	6.16559845024574	7.50842865253186	5.84200330051609	5.88241806920401	6.17564036334127	5.84385323203912	5.28286232081429	5.62260535662756	4.89815513340021	6.20168874526309	6.40568098976563	5.5704082824516	5.90554585820794	5.64789872303403	6.39492394029443	6.68184277615131	6.10777782574232	7.63028168843633
ATP5MG (ATP synthase membrane subunit g)	-0.88291245073239	-1.03223437019253	-0.839301610153704	5.48054007378374e-08	7.61192277056487e-10	2.2448722455588e-07	2.74027003689187e-08	3.80596138528243e-10	1.1224361227794e-07	1	1	1	TRUE	6.07815507842595	6.20717054265399	5.73050410252991	6.58043797446033	5.13447560718113	5.23124038451071	5.65679666241416	5.01165664492481	5.11499993935222	5.13842540637337	4.92458925450813	5.43418117309411	5.55832580607005	5.39596762857139	5.03451507167647	5.1531648967113	5.95901662316149	6.17849754345101	5.63472974883964	6.74510284645816	5.14682626322133	5.14551442959617	5.3246702145876	5.10038060492538	5.03216257085187	5.12127655487365	5.00988458893184	5.49931972555235	5.54545876566671	4.90836619864551	4.93064746195763	5.22370055859381	6.08777044195721	6.29616553495885	5.63643321513819	6.68924324103974
ATP5PB (ATP synthase peripheral stalk-membrane subunit b)	-0.831488451768922	-1.01988505808069	-0.817745637965339	9.83712863354236e-06	1.52282590207269e-07	1.79764262953572e-05	4.91856431677118e-06	7.61412951036346e-08	8.9882131476786e-06	1	1	1	TRUE	4.57968099695735	4.89720169498671	4.68773259475934	5.44663009093861	3.90635188889508	4.09573879816939	4.36096117874348	3.84439569679273	3.8500792958058	4.00290050611349	3.7847342932166	4.48660497630644	4.72119217458519	3.60697514510161	3.89837283552425	4.42948206517701	4.62781108874506	4.72260810107752	5.04957849521818	5.58330244671002	4.07382880033892	4.05867149690804	4.33232841555208	4.12252363815545	4.18548600412808	4.03660003766089	3.6512469083442	4.1007842665484	4.62751929329872	3.92037905892605	3.15857616378273	4.53332661717148	4.848557845562	5.01401600548778	4.52425177569806	5.59041339212297
ATP5PD (ATP synthase peripheral stalk subunit d)	-1.04510446392835	-1.2473932265264	-0.761754269771035	3.20553630968184e-08	2.15150639844435e-10	2.05867000082012e-05	1.60276815484092e-08	1.07575319922218e-10	1.02933500041006e-05	1	1	1	TRUE	4.59343743769492	4.45177159301892	4.56549360027949	5.03287224946323	3.39429462049466	3.55391338951672	4.29091092174404	3.61656942730662	3.31443406178081	3.65999303913659	3.71304689600225	4.16738201527742	4.44194819050336	4.03397794692931	3.79818533977961	3.8723855428132	4.54334739945142	4.33494005637709	4.61347271809323	5.21063043640957	3.27309808917849	3.51259351964481	3.68322483488033	2.9431805717091	3.13295021712623	3.06996676246504	3.56368287325789	3.72324181091013	4.00664810654044	3.79310514805888	3.26864548232625	4.22039961122031	4.7873018554183	4.59586166415425	4.39044069909073	5.18044626952708
ATP5PF (ATP synthase peripheral stalk subunit F6)	-0.904039477981686	-0.812677982207784	-0.356989044295504	0.0982387563271038	0.190639101151538	0.698323057534377	0.0491193781635519	0.0953195505757692	0.349161528767189	1	0.461102828694203	1	FALSE	3.1510973377028	2.13116800568555	2.80251998397099	2.6049442696708	2.46988597627446	2.36986287369117	1.39902886853064	1.74628696538925	2.21385116482664	NA	1.73520587614519	1.7663831410013	2.78682215735715	NA	NA	2.70619677674	3.34222759890528	2.75850146477399	NA	3.26083562680721	2.09470225193197	NA	NA	0.755588374814733	NA	NA	1.96356660146223	3.02080086142623	NA	NA	2.60236898361418	NA	2.83713793280652	2.80202566843407	0.246201321613129	1.88878025933428
ATP5PO (ATP synthase peripheral stalk subunit OSCP)	-0.638347295145878	-1.01714952620717	-0.464440902529824	0.00014656689482749	1.64201516014824e-08	0.00638037797154448	7.3283447413745e-05	8.21007580074121e-09	0.00319018898577224	1	1	1	TRUE	5.46655207967761	5.17684533576142	4.63333239224258	5.7909179678409	4.54998946028629	4.35244074691265	4.9020784043697	4.67473180935466	3.90770789125312	4.53416745927507	4.17320740327314	4.93948048475858	4.88914739039127	5.06975371507933	4.81716274943467	4.66839147689582	5.67722632823532	5.36352504778091	4.72618818094196	5.73493989119714	4.75952871268751	4.65006371695997	4.94600558794627	4.49241083059048	4.37218598500431	4.01177291592495	4.08972694358748	4.77641460794344	5.16865807967604	5.29633993123651	4.85244836040255	4.50936647974783	5.5211512696379	5.20771718814201	5.00457779462211	5.75518669677506
ATP6V0A1 (ATPase H+ transporting V0 subunit a1)	0.110886558433924	0.233795212662517	0.254265494105405	0.604481051556839	0.280047009307842	0.209160205843843	0.30224052577842	0.140023504653921	0.104580102921921	1	1	1	FALSE	4.15840974181851	3.39312785232142	4.36697958365104	4.49522825756672	3.38476821163377	4.07692673372136	4.96225286525793	4.3240977186912	4.44501153408261	4.52937745262071	4.15654223795346	4.75491421849093	4.54604865383854	NA	4.58368755691859	4.43774042254012	4.32429217673674	4.06843005481396	4.30879770693447	4.40797810071478	4.39099090767773	4.32468101421362	4.85505782192044	4.15304326217752	4.29164039107347	4.6673528583315	3.98209003927158	4.15081147636977	4.40971677868846	NA	4.47928877495009	4.31536334612052	3.66938966201284	3.96486066424585	4.50986682726195	4.3564326021034
ATP6V0D1 (ATPase H+ transporting V0 subunit d1)	0.305790316818072	0.263000259670875	0.323354670639814	0.0189535718093248	0.0652212948850318	0.0167599233844154	0.0094767859046624	0.0326106474425159	0.00837996169220769	1	1	1	FALSE	4.46937807906173	4.33741139140796	4.24598996434763	4.28317356909069	4.26940724085404	4.99848437436429	4.50896100765442	4.08630822330885	4.56670557807448	4.30515339455375	4.12079151711876	4.56822672166634	4.35486115770517	4.5198878180551	4.56701602161474	4.84467187362466	4.42560700425453	4.19719703103343	4.02921433106143	4.37398222651032	4.43466158436187	4.74097072182828	4.70284590141462	4.51665816318715	4.63643901567511	4.51636190701997	4.33863121239944	4.84443587125417	5.14152679847934	4.74706509372572	4.44970002513979	4.14775441839427	3.93916074268446	4.52691389323479	4.05234633147889	4.23505303211445
ATP6V1A (ATPase H+ transporting V1 subunit A)	-0.123589172262823	0.0300265575337731	-0.0362416523264003	0.119311106122633	1	0.77028739040582	0.0596555530613164	0.503563845971881	0.38514369520291	1	1	1	FALSE	5.70420522777535	5.33885223914518	5.68699908125802	5.35976712727828	5.31912654812817	5.43413445790934	5.26635554143933	5.24015020389582	5.4634687896153	5.52377834408445	5.39092214307868	5.58131810216513	5.31560245663795	5.51453890841565	5.46209159308147	5.67590341589502	5.72052473130317	5.32351058446234	5.42651636561589	5.31861330459006	5.31496474050399	5.43935385367544	5.42169121542646	5.38629018578634	5.43211090655726	5.47591173057114	5.60427596778433	5.6899225161463	5.3330730360593	5.49581026667909	5.4172010458464	5.49787099294067	5.80439436161145	5.35076595936932	5.56584999088141	5.46163660039902
ATP6V1B2 (ATPase H+ transporting V1 subunit B2)	-0.0924124060878354	0.0930885478961336	0.0750944683288362	0.404697351820014	0.537700500568623	0.552972301287407	0.202348675910007	0.268850250284311	0.276486150643704	1	1	1	FALSE	5.20677995473968	4.68161230425559	4.75839912616827	4.56078219716778	4.8220825741134	4.79198593434112	4.62435828683954	4.77063350268397	5.11883312603462	4.90546162005837	4.8626894238087	5.08427691053149	4.72423006107849	5.238473528442	4.91630943499185	5.02569770251524	5.2401158496969	4.85808048790654	4.95596369226282	4.46364207276786	4.88439766844454	4.74382729915017	4.76365589830135	4.68920968830163	4.94230805615618	4.7553362708158	4.9367557052196	5.12422472712194	4.88191907497324	5.07763182463728	4.74668360533912	5.01555109141798	5.20531039715577	4.90813558498403	4.97459814171225	4.50888496894846
ATP6V1C1 (ATPase H+ transporting V1 subunit C1)	0.0749911855440154	-0.0308849048678065	0.0306290420865645	0.696200430338027	1	0.96020115848059	0.348100215169013	0.577962456674486	0.480100579240295	1	1	1	FALSE	3.46910452186831	3.71327790057272	4.05695629202433	3.9350542275056	4.13642929976835	4.35367615775164	3.98955685599434	4.46036906577655	4.02468314432542	3.43510849008507	4.2084002038582	4.06474492003535	4.01488192337782	4.30592675808482	3.96661503777171	3.88157652805995	3.9828202127797	4.10497398892162	4.26361287067098	4.0768668919626	3.63774933915431	4.12727833968994	3.94795597568276	4.27277719591974	3.80330970999966	3.72711449791265	3.78483896755774	4.05351106404132	3.87220821799198	3.1302587731426	4.27356064686848	4.21787435589451	4.01546188694375	3.74660299629232	4.46120111331044	3.75779134113757
ATP6V1D (ATPase H+ transporting V1 subunit D)	0.214876714923974	0.117590466684581	0.270043716943193	0.453873871822922	0.911595775241187	0.341502102451369	0.226936935911461	0.455797887620593	0.170751051225684	1	1	1	FALSE	4.00653142176579	3.61683992637964	4.19115201793431	3.61541629726287	4.03667915423045	NA	NA	4.0963377646216	4.16227449845953	3.88351329435594	3.04390964223098	4.15874902840788	3.0665215035356	NA	4.2499913683582	4.46003480136134	4.16204886834889	4.09885744748608	3.20031758573398	3.47863535261039	NA	3.70410837316767	3.95893545007629	4.44618343151413	4.34342914275664	3.38154641191816	4.08756467495325	4.60385181800492	3.94303049908406	NA	4.28795980938389	3.96224360935121	4.17161517019587	4.1740867785504	NA	NA
ATP6V1E1 (ATPase H+ transporting V1 subunit E1)	0.0154012865516523	0.204440221467446	0.27049281915051	0.942394098071805	0.0695932582297436	0.0109481665027119	0.471197049035902	0.0347966291148718	0.00547408325135596	1	1	1	FALSE	4.79677423876049	4.90306237912004	4.98170198423141	4.6482871084559	4.65863423044338	4.69874633245145	4.71265630414105	4.85603453174776	4.59232546944148	5.31366669740347	4.95676295386757	5.06211739348945	4.80390895170189	5.19612307470179	4.86224308068156	5.17361118302261	5.16119840922176	4.86154353202575	4.72396804963632	4.84415964923601	5.13115318583624	4.7904384281852	5.09515224499035	4.66765941371414	5.2524686448864	4.98293883107706	5.02113766864219	5.04534685778832	5.16185947298019	5.40657408401052	4.80500347486387	5.29598744542613	4.9058274186101	4.73804901190782	4.70596684650575	4.73364718883027
ATP6V1G1 (ATPase H+ transporting V1 subunit G1)	0.245149027144189	0.0819381301144055	0.249752707356554	0.124386791101851	0.877942765760062	0.13327000874417	0.0621933955509255	0.438971382880031	0.0666350043720852	1	1	1	FALSE	3.58605612984518	3.83095499951198	3.06718091896122	3.47926937062984	4.17652224654896	4.05687827969322	3.79947073009328	4.25882793287345	3.46046736410257	3.96844101247257	3.65661077482308	3.77704090902331	4.04107648084965	4.32308178950373	4.23767843187404	3.67868041373475	4.26113962487044	3.7839175726038	3.42893294921016	3.7063095175996	3.99822258728652	3.85906509639197	3.62983452472746	4.33129676765765	3.83012346328017	4.01744092948276	4.07002001939598	3.70102777394684	3.84422494284969	4.16659494758693	4.3828470597135	3.85594984330384	4.24991554359398	3.6177686458044	4.02048442206508	4.09718095779161
ATP6V1H (ATPase H+ transporting V1 subunit H)	0.181223877255175	0.197514558666137	0.196564833743317	0.309319712653956	0.365622449771651	0.338606467659673	0.154659856326978	0.182811224885825	0.169303233829837	1	1	1	FALSE	3.69807397918904	3.55807166895887	3.79112641363692	3.54096957513253	3.18274314049838	4.10750375495126	NA	3.91027215382615	4.25667857904838	3.9702370648956	3.27837437107533	3.87746942471893	3.59177514667539	3.8646814055726	NA	3.5321797907944	3.95735746595918	3.95402876187912	3.8881782348976	3.65422929587252	3.52224411104232	3.64452544501849	3.79239728122326	4.00292750206307	NA	NA	3.79130356888712	3.74950208823884	4.18453421179424	NA	NA	3.88737904423935	3.82182244295691	NA	NA	2.92409418327753
AUH (AU RNA binding methylglutaconyl-CoA hydratase)	-0.491246411183351	-0.558666956939757	-0.296079479625844	0.00195754747423235	0.00040338457901786	0.0728537931071067	0.000978773737116176	0.00020169228950893	0.0364268965535534	1	0.732079603031044	1	TRUE	4.87728290634986	5.07498060486771	5.06662310414274	5.23111747577638	4.12622951830699	4.39921211774008	5.01333272409609	4.46327586501805	4.34811200074326	4.8404783405448	4.27173940125722	4.75352966137378	4.73499677601097	4.44081270419645	4.56253551344037	4.90574560330239	4.86222820019884	4.7309496538123	4.97904214074748	5.0758320919387	3.80245174127562	4.30305739314868	5.19613488076516	NA	4.3785879176087	4.55799205053423	4.65821719638421	4.15116067430992	4.67781264755411	4.81954556964246	4.77240299711716	5.16034341427421	4.89246874476495	5.03903747192838	5.09467523099633	5.42738827719769
AUP1 (AUP1 lipid droplet regulating VLDL assembly factor)	0.200538097450256	0.2112667860535	0.131774702853178	0.236899293773029	0.284842027144018	0.426716287449134	0.118449646886515	0.142421013572009	0.255067919041651	1	1	0.426716287449134	FALSE	4.68555896653636	4.37829659017987	4.61960081872017	4.50366675457602	4.24577705522251	4.54416387225854	4.98078850160164	4.92814288518444	4.89629122671674	4.89761799432866	4.49145549891358	4.81257523546895	4.6322100411395	3.88159610436044	4.91893477409804	5.09304459436949	4.72330735121516	4.27512627356836	4.70846868311489	4.86325955025601	4.31621092282577	4.70640898751271	5.24517998170004	4.95577775399206	4.67541512687996	4.93855397836237	4.63344283557101	5.01195177609104	4.8173060343667	4.04178616891072	4.84801694384693	5.11040918301067	4.40801207933978	4.50131174924366	4.70364891702586	4.67621098135512
BAG6 (BAG cochaperone 6)	0.249068540978868	0.0531845449108673	0.0714690921577015	0.156453859049319	1	0.78991321872128	0.0782269295246597	0.531358749586803	0.39495660936064	1	1	1	FALSE	NA	4.53615239301918	4.74843976416809	NA	4.89590846480624	5.05927306796318	4.37798438835347	4.70892660710658	4.71127463104986	4.92167434823559	4.76159378134819	4.82759041045959	4.16807235376982	4.35941574751112	4.83815509064278	5.09578942467319	4.49756765990009	4.23731896557455	5.09178867772335	4.64132637129442	4.79002652232804	5.06302397779198	NA	4.5087138672055	4.21337061354004	4.04424547039341	4.74957717246	4.69726229260007	4.63290797868549	4.65718266012842	4.92652135194403	4.15685770047575	4.73841117147008	4.46674456668886	3.93701475706365	4.56181489568308
BAIAP2 (BAR/IMD domain containing adaptor protein 2)	0.0284530271489794	0.465997192477149	0.120678169232044	0.484287371353958	0.011992544546498	0.6148145234856	0.470274891086767	0.005996272273249	0.3074072617428	0.484287371353958	1	1	FALSE	5.18668278463469	5.02059109477325	5.39149278998072	5.08523342869744	5.62929249887509	4.19560744902605	5.35392664064726	5.36123496888804	5.44032104696727	6.15646538406956	5.5916135990548	5.7483431504526	4.88231534920553	6.0563515860908	5.55036201540073	5.21675361720659	5.444726692058	4.82931174627147	5.27881368692915	5.31159393497066	5.37508114722692	NA	5.14618679149074	5.30659399810405	5.30054475431944	5.83892404193808	5.68508795567503	5.7147400711901	4.76235413138614	5.96378621173988	5.41113469424467	4.8680249174214	5.24208035857068	4.97348270371433	5.40325408621587	5.47327064348371
BASP1 (brain abundant membrane attached signal protein 1)	0.19087615528903	-0.145997719886128	-0.0732773644597376	0.313520286885145	0.665744464039084	0.775673928679149	0.181315165073431	0.332872232019542	0.415921233221099	0.313520286885145	1	0.775673928679149	FALSE	2.91420858930184	3.38503061649922	3.23574390649707	2.96381256272687	2.91948119838626	3.57664306286428	3.27070085952545	3.83381102011147	3.04888832057215	2.807746457577	3.58978745181984	2.92533866480075	3.22427494011272	2.84257260819422	3.4911732665157	3.2225341076417	3.06081523277159	3.40844014146164	2.92302364057043	3.21615061765114	2.914943324712	3.64793612766145	2.83965126915371	3.50823847808587	2.54544208469364	3.1785027223092	3.14264215961284	2.58705289336177	2.92261841453586	2.27633586094683	2.73341725376263	3.64152290878943	3.2609229199358	3.33526885946956	2.90409675815838	3.46251045227665
BBOX1 (gamma-butyrobetaine hydroxylase 1)	-0.0623205721823905	-0.0974605108980817	0.034599596307793	0.85860322736886	0.977699447823355	0.989449296792252	0.42930161368443	0.488849723911677	0.494724648396126	1	1	1	FALSE	3.40302225239575	3.27857657705255	3.55158984235103	3.16243080720146	3.03483901090567	2.48581578714527	3.42566070941087	3.383441646237	3.22082212094506	3.42275776630138	2.99938492014061	2.8099453241806	3.7704696486596	3.41173807279468	3.19654567159987	2.95029296579296	3.68546926203673	3.81479649118215	2.39734297816694	2.71172615983913	NA	2.67236876458601	3.00372815219875	3.31614284531245	2.84625460214638	3.04972136891605	NA	NA	2.53465928041388	2.63803907302595	3.52910879141682	3.73840036205318	NA	3.4997183503928	2.76086602229778	2.67437929428282
BCAP31 (B cell receptor associated protein 31)	0.224297013768272	0.340587355392709	0.363282087933389	0.156017450165073	0.0161629423866976	0.0191402323381246	0.0780087250825366	0.0161629423866976	0.00957011616906232	1	0.008402965155245	0.664979613471575	FALSE	6.31684084952959	6.1965224595271	6.97749745635124	6.15565614735357	6.33734537752553	6.47583068802794	7.10192316061998	6.81449915407035	6.72379061903511	6.80406646962551	6.63633315220518	6.81054592947801	6.49410834892234	6.43333672954889	6.83044548691571	6.88608673271225	6.40819894747377	6.25833989580204	7.03135108188286	6.16178088675219	6.32026262453087	6.6900678338945	6.95357954278467	7.04043220238882	6.46061971327304	7.01657431816837	6.89089655271476	6.62582279321048	6.85196137051512	6.36556481916328	6.79178802950006	7.11793394847764	6.32584689823882	6.35606984203062	6.92935310551118	6.45759593337086
BCAT2 (branched chain amino acid transaminase 2)	0.0953947984870774	-0.0708839673977199	-0.256809845975892	0.506769152920579	0.847931964451644	0.0449835271260952	0.253384576460289	0.423965982225822	0.0224917635630476	1	1	0.733401138479762	FALSE	5.60941812068454	5.23626682085182	6.00863030514344	5.22556800537913	5.54150244937792	5.72960443030134	5.72058218733794	5.77577486863729	5.56801385809129	5.74844781501901	5.23339342910019	5.28468809306298	5.24044408971862	4.9246130060543	5.3067325119917	5.27257193606069	5.72170075598907	5.32063630466337	5.87953424003161	5.21961384750837	5.61275941584114	5.5803053059158	5.53825878513127	5.64333095318098	5.4183316462996	5.65168318063211	5.37595690218423	5.38275370120004	5.45350111751682	5.58438230043788	4.99569706330462	4.7486007726509	5.65129283795615	5.19474503707659	5.89639053441726	5.43124853243476
BCKDHA (branched chain keto acid dehydrogenase E1 subunit alpha)	0.00320336294193457	-0.349804810705318	-0.464715719809381	1	0.0200670155314985	0.0015529787667656	0.505248216006039	0.0100335077657492	0.0007764893833828	1	1	1	FALSE	4.90827011409979	5.09558268859801	5.00130234595669	4.43503512700157	4.81191795014721	5.13919933279319	5.13460292403546	4.64567860478261	4.7693380193933	4.17604346282569	4.73465001469238	4.39092214307868	4.48002594579373	3.89436184813825	4.49650708956409	4.91045925296099	5.02920107686445	5.03244912908234	4.82364237683653	4.54715982964799	4.79251181264402	4.92673007244009	5.05480507396486	4.4388849803186	4.6429267948711	4.4419282773909	4.79130356888712	4.19598533015669	4.19568618242421	3.96153072614686	4.30446723461528	5.07224731832032	4.68952281684839	5.07605450828006	4.89059260860211	4.86562688169994
BCKDHB (branched chain keto acid dehydrogenase E1 subunit beta)	0.017727775654046	-0.257551967836176	-0.164229796154056	0.940549782173534	0.0383200503428634	0.206464015465432	0.470274891086767	0.0191600251714317	0.103232007732716	1	1	1	FALSE	4.84174673688196	4.88087650076233	4.88954168441229	4.47255925458119	4.49293631384738	4.8944782657088	4.95503841232104	4.62470920222941	4.76446293509606	4.34374891183543	4.48911258047263	4.50290975322982	4.39586483566309	4.70486090080165	4.49445401348107	4.79877116368827	4.87330137400475	4.88088139723765	4.81297562192106	4.25416316552921	4.55890433684921	4.76708798951625	4.96732080198654	4.87953424003161	4.57008642107296	4.13708540949133	4.66054076802052	4.45320806784763	4.26122238552646	4.24623325059411	4.50695731705993	4.76669586066075	4.74211403157908	4.99193900522812	4.71445434983313	4.42806867279316
BCL2L13 (BCL2 like 13)	0.184386087983424	0.49483164755797	-0.0179848644924553	0.322956263482638	0.00408242576091829	1	0.161478131741319	0.00204121288045915	0.510284111665722	1	1	1	FALSE	3.69606060300093	3.93874685360351	3.68938862722166	3.86456255845687	4.17720025161196	4.08589199470776	3.79494605682258	NA	3.9666519490314	4.17367114067521	4.61169765207941	4.25277895152818	2.80383251057708	4.20699479117847	3.74894419736972	3.25311340248143	3.41731245777758	3.58665667226322	3.98528182358564	3.74581816621431	4.3571930455892	3.79544488169312	3.46362245685189	4.04938681315573	3.94771290571586	4.13189399187789	4.35328799975667	3.87465927882029	3.94456800393567	4.03067154983879	3.83756990885976	NA	4.03906818806053	3.51529614253985	3.83774145224934	3.54646235816709
BCO2 (beta-carotene oxygenase 2)	-0.0907695540066354	-0.0015361922980341	0.025236512458354	0.76714908769511	1	1	0.383574543847555	0.641019942413052	0.50402155298849	1	1	1	FALSE	2.92731622578751	3.37991202220012	3.53035795381716	3.37030379942634	3.90967711325429	2.86867293877	3.51868619861699	NA	NA	3.95946415273352	2.8634845642467	3.66031257292326	3.50182126542091	3.241410056025	3.73921084365787	3.43733428557231	2.73334132375774	3.46756642561918	3.85893584268825	3.59145203334269	3.21191087145194	3.46824443284486	3.05396627099811	NA	NA	4.03728557049858	2.87416349650643	3.34784987867928	3.80568455118065	2.85943688478817	3.74630201604978	3.03976833849681	NA	3.52467804474481	3.78590621225709	3.50698269762976
BDH1 (3-hydroxybutyrate dehydrogenase 1)	-1.13740813263343	-1.14899681213394	-0.866797016128044	1.54555620868897e-10	3.17123549840467e-11	8.77085067061567e-08	7.72778104344485e-11	1.58561774920233e-11	4.38542533530784e-08	0.57094676171172	0.512140224406192	1	TRUE	6.88583057128758	7.18183802637907	6.21272301581696	7.06531380270103	5.58457472431913	5.56021970719916	6.12044940525788	5.63025984326686	5.60973723563365	5.52110100414512	5.81054592947801	5.8549007890052	5.90884172293196	6.3145080205222	5.81512195379708	6.00504061670053	6.85166160270329	7.04262245169879	6.41905678902992	7.02574863313439	5.80128025546489	5.50262338868216	6.12768073601906	5.49002773432241	5.75329164032645	5.27560680376162	5.86579512140335	5.7882445877143	5.6253873967157	6.58847329186248	5.8116765280077	5.7938048661119	6.90150652250782	7.18569808894044	6.53389813172699	7.07118345031098
BDH2 (3-hydroxybutyrate dehydrogenase 2)	-0.0414282282068434	0.27747862266421	0.250064615148773	0.778544386164213	0.0111924837058413	0.0215713430681761	0.389272193082107	0.00559624185292063	0.0107856715340881	1	1	1	FALSE	5.46756968603169	5.23877921817365	5.46041821577676	5.24350152852803	5.27144808729584	5.28729497635191	5.38817920262737	5.21131596877269	5.5655149252704	5.51458940305767	5.57346541918756	5.6675089826382	5.06030683786377	5.67888600909673	5.51275784218733	5.45254601746629	5.38535165226798	5.33549754786631	5.200347407411	5.15575732677015	4.96934852867337	5.11457941534248	5.37383262510774	5.22829537819468	5.45256907905401	5.49245569639017	5.59336572366517	5.69018798943845	5.40662850235904	6.09413048232855	5.70542503904273	5.57992532394251	5.6312410932051	5.15468041369141	5.24893325276164	5.32030053852134
BET1 (Bet1 golgi vesicular membrane trafficking protein)	-0.28215230318255	-0.183679417825667	-0.213530843827581	0.618066234813875	0.960477238682996	0.774337088762939	0.309033117406938	0.480238619341498	0.387168544381469	1	1	1	FALSE	2.91701158447013	NA	3.02723368777095	NA	NA	NA	NA	2.64040575702142	NA	NA	NA	3.34682927434553	2.54265427210204	NA	NA	NA	NA	NA	NA	NA	NA	NA	2.73953490885456	NA	NA	NA	NA	NA	NA	NA	NA	NA	NA	NA	NA	NA
BHMT (betaine--homocysteine S-methyltransferase)	-0.250504508199701	-0.25817923001914	-0.12411881760069	0.0444210327700483	0.0527587525670435	0.404859890151233	0.0222105163850242	0.0263793762835218	0.202429945075616	1	1	1	FALSE	9.72537137080462	10.0269798318421	9.9363964882003	9.37134540462026	9.39934415556368	9.84438251430381	9.16046393067628	9.45606071206014	9.32432008291668	9.68101698239223	9.30871672103816	9.36310973674036	9.38400662203003	9.80900438325083	9.51284315612606	9.50835932100211	9.66608372163465	9.93106249856968	9.80132682272273	9.25202198889951	9.43351659072043	9.83368232968954	9.17648235397361	9.40549890081089	9.38198629008035	9.64362894740998	9.40841891121501	9.42247270096891	9.34254363437873	9.89069139746266	9.5080403530439	9.54501850869832	9.67649661989878	9.9405793516013	9.80725669952042	9.28423649433861
BHMT2 (betaine--homocysteine S-methyltransferase 2)	-0.137806246321198	0.0588590328608765	-0.235720248636952	0.0997119551448564	0.513887888400106	0.175342288475493	0.223653329280059	0.513887888400106	0.0876711442377463	0.0498559775724282	0.404816125093593	0.222590842210652	FALSE	6.82806030026628	6.64407257780216	6.90447205532161	6.98578502483383	6.70082808375907	6.48610615080999	7.03071127155779	6.3336437708756	6.74508939720147	6.57254259183841	7.19459928185394	7.10807485131601	6.91249418721249	7.23681785778799	6.47162644641148	6.05947425697607	6.74327259560579	6.56529404401743	6.94114153256338	6.99525837340469	6.80175361922739	6.66887080537553	7.10490272267455	6.47665710844203	6.75268169932223	6.48075950942629	7.21585329344926	7.16243161287276	6.78442545965474	7.08944518438277	6.41295423201254	5.96419991292285	7.06331957377774	6.62227150248209	6.97642092077082	7.00514169885443
BLMH (bleomycin hydrolase)	-0.323460762525999	-0.120669537649985	-0.0430407921335322	0.21512733718925	0.912125020297685	0.978076550525423	0.107563668594625	0.456062510148843	0.489038275262711	1	1	1	FALSE	3.77306797704616	4.31805648189597	3.69524778253955	3.81499126503357	3.88193864662621	3.6801780542971	3.48237074683036	3.45218686802996	4.00405188450708	3.68457191013426	3.95199801687617	4.1121246078086	3.70693937791997	4.07065551491816	3.79818533977961	3.57488865836311	4.04108524455938	4.16861796904848	3.67047780414429	3.6866349856978	3.88232024079988	3.37038750428209	3.32847746877122	2.59196180139938	3.37953779122788	2.11931301175519	4.04269686175724	3.98753006883067	3.14837448405846	4.67158210907713	4.27678696205937	2.86539626246465	3.53037043998073	4.39079835854023	3.34888392148257	3.34329410786244
BLVRA (biliverdin reductase A)	0.221725689861461	-0.420959229761874	0.750797549548816	0.409580552896009	0.584717681985985	0.19304917487714	0.409580552896009	0.292358840992993	0.09652458743857	0.260526215596731	1	1	FALSE	NA	3.31388577876901	NA	NA	3.15709223046332	NA	3.8435316751683	NA	NA	NA	NA	3.5395434784989	NA	5.05937258431493	3.001834662383	NA	NA	3.35622834066137	NA	NA	NA	NA	NA	NA	3.08638466040796	NA	3.26701885210029	2.28065052506997	NA	4.58609216944068	NA	NA	3.09035720703811	3.35387372534891	NA	NA
BLVRB (biliverdin reductase B)	-0.289726541482035	-0.0914036450842713	0.0319878941351429	0.00413701522664618	0.436518426574811	0.891470479414653	0.00206850761332309	0.286357775870255	0.445735239707327	1	0.436518426574811	1	FALSE	6.40997638179248	6.14473165018192	6.02413347866071	5.92923236590682	5.96346025184049	5.73248900649234	5.70619346069899	5.50010092664561	6.04723081485568	5.77117250396552	5.90486940738916	6.0530483258122	6.01568488778829	6.33046518113686	5.96256753075868	6.00644614615418	6.23703400577526	5.95791691956909	6.0595391506731	5.83608066080627	5.75242748110995	5.87187321162939	5.43668489470999	5.54858458583056	6.0078906626625	5.54445756574295	5.9304535007831	6.10775690614333	5.85247832364239	6.34754519048727	5.91562367357696	5.89815755249319	6.03447545455097	5.97590298134673	5.88298778783247	5.73807063592621
BPHL (biphenyl hydrolase like)	-0.627162372075637	-0.573335639186015	-0.564573160519268	0.0054960713992185	0.015078612474054	0.0154419561174344	0.00274803569960925	0.00753930623702702	0.0077209780587172	0.112412384998763	0.689185989201824	1	TRUE	4.62458054316361	4.84760612372715	4.79416109770499	5.32317188305355	4.52440850690017	4.40551591944382	4.26556441649308	3.95702308305332	4.09854588574849	4.8482273186124	4.45411007530487	4.58343483993972	4.17384700208257	5.11588638538882	4.19744082184553	4.07843051131336	4.43309966247612	4.965128575047	4.9161947658844	5.46687831372642	4.48452486087585	4.29194975151351	4.37338372779926	3.97123084033985	3.86364116120201	4.53876783431706	4.43865880252021	4.55119606683418	4.17307944947734	5.04471759652457	4.11101461443284	3.93888796549398	4.16457713011673	4.93185322075111	4.90364569427773	5.44739736055474
BRI3BP (BRI3 binding protein)	0.650986995427306	0.345108498828126	0.372250124662875	4.09763932022451e-05	0.0380537159523264	0.0205999986404898	2.04881966011226e-05	0.0190268579761632	0.0102999993202449	1	1	1	TRUE	3.57640120284009	3.64515979694998	3.98714802325703	3.94542042531509	4.16094438344513	4.08050417698507	4.87776878537032	4.47934698634498	4.42770002535444	3.94510199713861	3.70410837316767	4.1037158318769	3.99387359024673	4.06140467737839	4.52180456172394	3.99153545099425	3.27100726972262	3.88270173406823	3.53971716564286	3.59402296887754	3.85964162571913	4.16423116490485	4.93883152239406	4.35801640729239	4.27294884537842	4.25231725156965	3.59791250541197	4.05350237548884	4.00119874209455	4.18122184254507	4.55170672377039	3.63560349814539	3.86671019967403	3.64050524868344	3.55890433684921	3.93259036490852
BSG (basigin)	0.0713614646606717	0.185167317311742	0.0909860003613397	0.613617298330761	0.165346876391402	0.533958984070756	0.306808649165381	0.0826734381957012	0.266979492035378	0.895321654056881	1	1	FALSE	6.91633332324209	7.17504548611091	6.6216973269739	6.98905951159112	6.93745033029198	6.88100380372001	7.23171079776647	6.79653286453487	7.16317666619361	6.91293722572693	6.94956994946198	7.12276588641971	7.09584004940049	6.38317549535619	6.92602314689795	7.17333734473235	6.85219864253357	6.96533409357587	6.3514004167289	7.13940809897069	6.80162430028602	6.8882440022162	7.19347607887246	6.6043693826217	7.1098097644256	6.89979193185886	7.04643649099447	7.24824069613452	7.27928556084654	6.86295964225497	7.03834838108761	6.9880711269336	6.58557551585704	6.96034952755004	6.85455675240453	7.02989454966334
C15H2orf72 (chromosome 15 C2orf72 homolog)	0.186020430537945	0.100246688819679	0.414197872033979	0.225961468257312	0.736327859252195	0.00474386366489527	0.112980734128656	0.368163929626097	0.00237193183244763	0.672628488086818	1	1	FALSE	4.4965518281585	5.18720160933657	4.48706824678681	4.99863781367234	4.99142660805332	5.14101581404518	5.5358538940959	5.53560820802475	4.71021683975262	5.3180962620735	5.16767504812596	5.24570481105856	5.20106921784666	5.64411585151323	5.1541781192152	5.50122893586577	5.02324204324407	5.45583022626134	4.688521685148	5.23737250878526	4.85600464227639	4.85976584755767	5.22127003183232	5.14871044506173	5.29147095128927	5.07724299893246	5.18913664438568	4.98108087897754	5.41682961059186	5.72940593762932	4.95890761825281	5.37152749933538	4.74920171227094	5.48966174244139	4.6122050366949	5.22567982113212
C1QB (complement C1q B chain)	-0.17874119747432	-1.19340804890984	-0.357941123021801	0.282448118280213	0.000529808107035659	0.338256611824028	0.305013449370615	0.00026490405351783	0.169128305912014	0.141224059140106	0.0454695702066412	0.601142745851652	TRUE	2.89675234416268	1.82196322564128	3.15400794755902	3.08644410868531	2.98830476492382	2.12389459957021	2.23523688908982	2.94478349866391	NA	2.37107927846983	0.770253967252956	NA	2.9210192295804	NA	NA	NA	3.21980510231865	2.9172388739343	NA	3.23786807161607	3.43052614814401	NA	NA	2.45389153840464	NA	NA	NA	NA	2.68390526509147	2.58611379276585	NA	NA	3.31488210664956	3.17535852591519	3.07162710999597	2.99405830481714
C3 (complement C3)	0.156299493465607	-0.0104919875013431	0.0107931190729645	0.131449829894703	0.625009576349233	1	0.139824966145062	0.625009576349233	0.516568226989669	0.0657249149473513	0.361061177055058	1	FALSE	7.23891102688357	6.72108551380786	7.14491311343424	7.44782711779381	7.32050272964451	7.33495256656169	7.14561632275465	7.39393096458251	6.76655541021613	7.52537202961498	7.25562347030644	7.01446688326532	7.10894256866079	7.38973027581865	7.24249771048635	6.78531513994176	7.2917324695668	6.63862126214927	7.07772367474877	7.42843555102748	7.30537778562749	7.31799138469393	7.15711446839694	7.35324388428482	6.70680679859753	7.53679892889127	7.25001411501037	7.01431065444488	7.05408873537293	7.46086540384599	7.2081758200753	6.84457396243347	7.19120730223037	6.72940321836199	7.19726584712927	7.42522429713702
C4A (complement C4A (Rodgers blood group))	0.191586312640682	-0.0116591809336091	-0.0936422391113275	0.161838974470668	0.621191047814634	0.584923745082469	0.0809194872353338	0.621191047814634	0.292461872541235	0.810886247430058	0.404816125093593	1	FALSE	6.05590710651719	5.49461401532678	5.9936313428955	6.29177666515624	6.34156418820264	6.17295148433221	5.93813520920084	6.02953460379791	5.72255072567074	6.31147768498304	5.77657778819667	5.96465045801252	5.90110582886416	6.11586350278633	5.70922169796007	5.7073508486406	6.10356477927152	5.47116469450564	5.89663514130291	6.31582703951465	6.43594189952579	6.19217246155684	6.0058894867565	6.06391489717008	5.76856017067033	6.27910351754241	5.84096418757134	5.97287872209776	5.90522813433529	6.1681445794058	5.67038998978412	5.65364764082483	6.13867933275863	5.46947576549004	5.97869444495954	6.26105497837946
C4BPA (complement component 4 binding protein, alpha)	NA	-0.45702326837357	0.968998380062459	1	0.285406943773658	0.031845161916948	NA	0.142703471886829	0.015922580958474	1	1	1	FALSE	3.39736488547838	NA	NA	NA	NA	NA	NA	NA	NA	NA	NA	NA	NA	NA	NA	NA	NA	NA	NA	NA	NA	NA	NA	NA	NA	NA	NA	2.84030611506894	NA	4.33973600766177	NA	NA	NA	NA	NA	NA
C5 (complement C5)	0.332294866006813	0.0432543176524191	0.172446212042761	0.0421044064274229	1	0.371453591048492	0.0210522032137115	0.554621395133686	0.185726795524246	1	1	1	FALSE	3.55854928725636	3.69067409809249	3.65695393320906	3.89449766772393	3.74572137677139	4.13690500906084	3.8159340087741	3.81367859592181	3.50773122363828	4.17868277566526	3.29953480904971	3.75432099956741	3.14375910761773	4.1139004892361	4.11762855749539	3.90987868674146	3.84132909456923	3.50024117918946	3.36625226369956	3.57810545193775	4.24823120674876	3.95429869156339	3.79126188725588	3.84107744444826	3.29562018110573	4.10540989404008	3.37880290726796	3.69695083954454	3.29602857320857	4.01000995735522	3.92946910071175	4.17732784046807	3.87895089819055	3.079395179282	3.35500216431639	3.8159340087741
C8A (complement C8 alpha chain)	0.00989542424942893	-0.0592918535764581	0.128524094264064	1	1	0.958421746563406	0.505447488383688	0.602975886830316	0.479210873281703	1	1	1	FALSE	1.69875188778468	NA	NA	3.25519101144054	2.15408736349648	NA	2.96387728240654	NA	NA	3.48104055611822	NA	NA	NA	NA	2.80766815897342	NA	NA	NA	NA	3.19428566123241	NA	3.00248830521328	NA	2.69340666614979	NA	2.65528999750013	2.92862235806737	NA	NA	NA	NA	NA	NA	NA	NA	2.98621795619532
C8G (complement C8 gamma chain)	-0.132586919072961	0.0750533077472236	-0.0753260760308572	0.372040175484289	0.862545469067258	0.714777736892173	0.186020087742144	0.431272734533629	0.357388868446087	1	1	0.775673928679149	FALSE	4.61496891710445	4.24036776149389	NA	4.41841935735425	4.49422998108131	NA	4.80050132462343	4.15431586252253	NA	4.62365619989018	4.51154394196386	4.66157860022051	4.34577956698165	4.41983548991032	NA	4.63619537304226	NA	4.39953343142941	NA	4.56825104693238	4.41464972287682	4.27561052817677	4.6659839183728	3.91689697115997	NA	4.37038750428209	4.44779075867719	5.00866167553202	3.97774700627526	4.50664636883718	NA	4.76250827938516	4.56571901995217	4.483325661293	4.62558611745638	4.63269281727685
C9 (complement C9)	0.684562217865805	0.291408144070715	-0.0550845508243974	0.000988368957670207	0.267616288683144	0.465520997760529	0.000494184478835103	0.133808144341572	0.465520997760529	1	1	0.456388916416527	TRUE	3.89234244950501	3.2747790001989	3.92161722763373	3.76477076438708	4.47394922190771	4.47480591763985	4.5232545665426	4.26621684473137	3.26962865903555	4.72289221232216	3.91007063531059	3.9583137447431	3.68727349256494	NA	3.54131658536652	4.34578666216245	4.04622910920995	3.75207417721367	3.93961212266535	3.85712507387399	4.55843908168275	4.31513144352349	4.16046040105029	4.48146040894422	NA	4.6671654868589	3.49566958269799	3.80634468190366	3.35749570322523	3.50606871569911	NA	4.01668350866547	3.48200926295707	3.14340158240391	3.66007292921834	3.6459091261689
C9H11orf54 (chromosome 9 C11orf54 homolog)	0.216543667240616	-0.210244174835927	-0.0712567957638739	0.611284532380451	0.0104128654651376	0.943003548077628	0.305642266190225	0.353463896152403	0.471501774038814	1	0.00520643273256879	1	FALSE	3.41508258279445	3.38678336121727	3.3391231289693	4.0190257706782	3.4867529816588	4.2580439782682	NA	NA	4.09083649731135	3.71113143387221	2.95198123735266	3.59617186214146	4.11103131238874	NA	NA	3.98296620314535	2.8044542519406	3.52215621189147	2.75475498186609	3.81376067274166	3.56883473030679	3.32784541971549	NA	NA	3.73467710842197	2.90053839148078	2.89436766923989	2.82273014794452	3.84866800438624	2.33391027500152	NA	3.39515879314222	NA	3.54366909541645	3.21882300688319	3.59432161774832
CA2 (carbonic anhydrase 2)	-0.325843380599525	-0.568489196271311	-0.0454687849678933	0.445997275297211	0.198663347849814	1	0.222998637648606	0.0993316739249068	0.506811120840574	1	1	1	FALSE	4.9778751986272	5.0561412884338	4.39237238154301	5.9181238156501	5.41349592273501	4.49683301041723	4.56686385175578	4.40356086782297	4.34506277392109	4.92701938500464	4.91773248442697	4.38816886802463	4.52201807383335	6.92690082129775	4.98442529485226	4.05846370186011	5.16718127349689	5.08401322514599	4.53030800808219	6.02715405150373	5.63805645520805	4.62643329581488	4.90686655049079	4.24969562923891	3.90824609196343	4.80082226401757	4.83588871364846	4.55865336256876	4.5641525392719	7.02835918589388	4.62454545233607	4.49232750468913	5.03636266191664	5.15901151685216	4.56296893209949	6.00420698049821
CA3 (carbonic anhydrase 3)	-0.124654484364439	0.265920715556187	-0.348706068568714	0.0694554311619526	0.728373551568647	0.517630434784485	0.42403999473753	0.403883090556677	0.258815217392243	0.0347277155809763	0.728373551568647	0.775673928679149	FALSE	5.19020395754738	6.21366611710159	5.11415876872055	5.12211358686557	4.31302086670896	5.22224427986504	5.46180683028884	6.22201430840341	6.21765531799801	6.42028364225248	5.00290050611349	5.08659696443678	4.11615678865854	6.42402684255841	5.44210416704244	5.08856141703881	5.13567440452262	6.25652007886978	5.02690184098625	5.12925004068144	4.19174423945794	5.21949381635886	5.52665103201211	6.15118097391609	6.12558084956241	6.42880401059147	5.20013550317635	5.03057003381011	2.5955275301769	6.54336750755091	5.45176500038823	5.04039713135883	5.35552729269285	6.19444169207351	5.11983754846302	5.17057006249242
CAB39 (calcium binding protein 39)	0.229260501829339	0.406710971797578	0.0176283556726795	0.0891708901692793	0.00225678233187797	1	0.0445854450846396	0.00112839116593898	0.503812855039421	1	1	1	FALSE	4.31668882343694	4.25143128221156	3.87249389725318	4.12984349813156	4.29239157995683	4.28366994524101	4.1276745461563	4.57964479684759	4.34235562161621	4.2811566742287	4.66830637235332	4.15701944937476	4.03927879535137	3.91025296279928	4.3081496924359	4.24722117930664	3.89785997361841	4.3647124929766	3.87108465437008	3.97633613810653	4.41311337476103	4.38884390653855	4.19455988602261	3.86519629663664	4.23329755074447	4.17171923908785	4.70711613139968	4.75751402080267	4.17327137591567	4.08731007721718	4.40429687762847	3.72966152587529	4.10000206955084	4.22104183899858	3.36971772941357	4.24563256327675
CACNA2D1 (calcium voltage-gated channel auxiliary subunit alpha2delta 1)	0.269485145072962	-0.00701125057667305	0.268521639251052	0.351044156365333	1	0.350819904220915	0.175522078182666	0.636377001848845	0.175409952110457	1	1	1	FALSE	2.8004174544996	3.03518399661834	2.41987323442334	2.73335867953976	3.01143302050665	NA	NA	NA	NA	3.0531026454994	3.08673621891183	2.92562161078431	3.60290815658948	NA	NA	3.23773654992797	2.34856103975278	3.12223371497018	2.7660289969036	2.80706635419168	2.58452241161668	NA	3.09593285678697	NA	NA	NA	2.17223466968952	2.56317033589298	3.266236338047	NA	2.1087385452001	NA	NA	NA	NA	NA
CACYBP (calcyclin binding protein)	0.140029385995539	-0.0634037974299972	-0.36929313293828	0.546522792330689	1	0.0728537931071067	0.273261396165344	0.533539056612571	0.0364268965535534	1	1	1	FALSE	4.61712801092071	5.14553073298514	4.52001987223339	5.01099909025907	5.02116432548595	4.55949181320504	4.83342649571763	4.77557209368832	4.78159577158167	4.76713567359476	4.95260381338342	4.07079288255705	4.07484791590017	3.73251885424181	4.73588497164578	4.80631890121555	4.36141044806603	5.01370789903988	4.44541551584957	4.78066705365336	5.26396584563596	4.86146909198984	4.81133230318314	4.74938945457962	5.09479766556224	4.54899140072322	4.78816887850874	4.67137263926223	5.08151858962582	3.24293475242178	4.434481448883	4.68383117440132	4.64985109916774	4.86404248718045	4.73533803780018	4.55867172802102
CALD1 (caldesmon 1)	-0.0960709137552983	-0.289869468683272	-0.0111527489233465	0.534266957920255	0.0349617566378147	0.515878420806055	0.267133478960128	0.0174808783189073	0.515878420806055	1	1	0.509640211088607	FALSE	5.85414529657655	6.19829376541168	5.96642585274211	5.6099440317017	6.34404729904339	5.61030733014741	5.71580827757724	5.93184376773923	5.92939808434905	5.84818724959355	5.77023969308112	5.7769382984792	5.74821700614139	5.95070169008901	5.89209468437731	6.01510724461063	5.99919276666738	6.47125900796111	6.12642364905471	5.51014859219874	6.15623277500107	5.60207080807033	5.82230186394363	5.73443053672823	5.36738155031276	5.65958210596396	5.54418551487161	5.6217090471259	6.10879415281501	6.00161986797006	6.00163112633302	5.83457723348808	5.9358298034806	6.41010192470507	6.0760245696159	5.48381255336112
CALR (calreticulin)	0.248544716734851	0.175586994903026	0.133093089599414	0.0256435036320148	0.178334548238154	0.298026812574402	0.0128217518160074	0.0891672741190772	0.149013406287201	0.169094813409513	1	1	FALSE	9.58553345451436	9.0071955014042	9.61694759736001	9.7488503002935	9.79362444155904	9.75161267752298	9.6275010541236	9.79228111364801	9.46116427096593	10.1078970616646	9.6532176957436	9.56709476321501	9.64943044024134	9.62589510305828	9.6614859669791	9.50432443478972	9.57611583145337	8.94612551697627	9.5143096878598	9.61107460816881	9.7857891939342	9.75784999822417	9.52877250391791	9.68627114845135	9.39878002602243	9.95185876422546	9.60372647715672	9.52428900090033	9.58672534337392	9.61463439508027	9.65934305452724	9.46820858467227	9.52711139879973	8.9775174906222	9.55386924319607	9.71525333460561
CALU (calumenin)	0.306140711251271	0.0767930526737643	0.0809664014906346	0.00851606182933337	0.523371688943986	0.59930970465147	0.00425803091466669	0.387830392134933	0.299654852325735	0.130903751669884	0.523371688943986	1	FALSE	7.46482343985026	6.99970692280316	7.53574971587115	7.76034737637753	7.62993212602535	7.77485952191583	7.87758475953881	8.013562753639	7.48275956362855	7.91737207947684	7.51817316091867	7.22881869049588	7.62397656944323	7.43283416789577	7.73032747399954	7.47816289273763	7.62090159902124	7.10201767783658	7.71276083908698	7.64051247891471	7.55602315958763	7.78373165171389	7.70782154872016	8.04703663869683	7.55560912082943	7.92342257238095	7.56076080210532	7.37026892096971	7.46422715829222	7.54199487323512	7.74703823164797	7.52936027229696	7.69593815250529	6.91870822865389	7.56313524483041	7.58366950717382
CAND1 (cullin associated and neddylation dissociated 1)	0.0990544340014037	0.167364426355482	0.0301918863326003	0.0969763864227146	0.00448438022757163	0.61772816140905	0.0484881932113573	0.00224219011378581	0.365510166480924	0.530657974223895	1	0.61772816140905	FALSE	5.5201110454455	5.53992494243331	5.42420660811609	5.42650630202183	5.68963183673045	5.6718990866336	5.46461272740248	5.45620161483026	5.7694702648739	5.56489332480724	5.69578229138704	5.56398786859558	5.40044570891352	5.56008516623013	5.59475753410867	5.45588610498791	5.45899874519077	5.62237108110173	5.47328363362686	5.4325786458432	5.72615547653305	5.55596029468685	5.48412846163146	5.53386854933644	5.73503469797415	5.6582514777035	5.64981949114495	5.62280738871652	5.46640198723936	5.51137948109239	5.63574568633371	5.60633562111104	5.4115855571061	5.5448593652282	5.49387145686398	5.50454730247738
CAND2 (cullin associated and neddylation dissociated 2 (putative))	-0.0419343866979746	0.0943782960473257	-0.0661555896688557	0.469772690242324	1	0.130568740512423	0.469772690242324	0.528475936122964	0.471501774038814	0.434459665467985	1	0.0652843702562113	FALSE	4.05440570480336	3.170529203827	3.77367990992383	NA	4.52517311097282	3.68961226966594	4.24782879935316	3.75874022662654	3.74089518833897	NA	3.40302225239575	3.51235332225663	4.09089576243101	2.76455210619981	3.18229343571583	NA	NA	3.47242278373594	4.37149613537697	NA	3.5796749636688	4.13109555164169	3.15466907348774	3.39544673569892	4.49411475087058	3.4911732665157	3.92126493393896	4.46476627284845	3.57790008179614	3.57672770429454	4.10270851564251	NA	4.17315142488385	4.21330061698821	NA	3.1121746625708
CANX (calnexin)	0.486329358121823	0.242935099621927	0.208645695689492	1.44785063406599e-07	0.00645315116041551	0.0200017419575428	7.23925317032993e-08	0.00322657558020776	0.0100008709787714	1	1	1	FALSE	6.88217837782975	6.69845464741078	7.09080051372945	7.10300448774978	7.38462835796596	7.40341259819156	7.42012865794161	7.49481559239038	7.12489674589295	7.57106999816771	7.14623771523162	7.01939057180924	7.16493708723236	6.99734886767138	7.35685688042393	7.05462059651527	6.93154123865044	6.8011715926842	6.99386679881914	7.05662687792665	7.38460245765075	7.36353906463326	7.43450313304808	7.48706824678681	6.99781175663127	7.54164647751884	7.22566054317229	6.98808249152452	7.20593983247088	7.08929686795899	7.17560443811936	7.14366891840301	6.82322710392075	6.76204312753177	6.93095017850727	7.04953275522136
CAP1 (cyclase associated actin cytoskeleton regulatory protein 1)	0.0281020746730995	0.163222230163781	0.164178355269787	0.832749572584684	0.0977801030157307	0.0803098125664987	0.416374786292342	0.0488900515078654	0.0401549062832493	1	1	1	FALSE	5.13951042429936	5.13041611795996	4.99307198101755	5.04397873826623	5.24738830033221	5.23905428356305	4.97040734354279	5.15216313354909	5.27811488144698	5.03273122312412	5.4801099852146	5.15926588316068	5.11475430160109	5.47280616901477	5.14216016792999	5.07693100803772	5.05906103197261	4.94035001280547	5.32314305372973	5.12550646125799	5.19018815126143	5.07364459761091	4.80403806602505	5.28304389046922	5.30410212292048	5.14431154653886	5.40364948147685	5.23677194608118	5.16732982510148	5.53146568025501	5.27783600818515	5.28510255107949	5.1697927483352	4.92073633204349	5.26907804290522	5.19605223629262
CAPN1 (calpain 1)	0.29582156465129	0.191651940375172	0.237940513726163	0.0358940087365887	0.25441429600155	0.116215299315655	0.0179470043682944	0.127207148000775	0.0581076496578275	1	1	1	FALSE	4.39039942498645	4.08327294734492	3.40774702483917	4.22279683450871	4.44716259292275	4.5016111118017	4.04281065795317	4.24614202305936	3.9666519490314	4.01041285351632	4.38135259805217	4.22940334440393	4.1875856570547	NA	4.36368272951854	4.43206412428702	4.3268177490518	3.95030976496359	3.84344122438358	4.32195694849965	4.85584023911394	4.47883593946133	3.85360648607281	4.58830687609237	4.2567615960024	4.40211501497326	4.2080333670424	4.50471572152537	4.45435358646725	4.21937764767266	4.47616131300365	4.25648233816527	4.30094370390955	4.31902535962798	3.76970827619493	4.12910988315182
CAPNS1 (calpain small subunit 1)	-0.011231172189384	0.0490865169237986	0.152128901143833	0.977970281448457	1	0.449484094072309	0.488985140724229	0.540134718527867	0.224742047036155	1	1	1	FALSE	4.8841973880992	4.73016713091653	4.56812941650049	4.36045558346676	4.55843908168275	4.35469193157778	NA	4.79194427242006	4.50226057863721	4.33232841555208	NA	4.75585431814616	5.00802517132166	NA	4.63778411029132	5.03370930954647	4.72105542857309	NA	NA	4.2910214711116	4.24640048609337	NA	NA	4.74128360416207	NA	NA	4.40409928223867	4.75600916216179	NA	4.5280649115527	NA	4.90851031346648	NA	4.45965456337106	4.46133864975094	4.50273157752533
CAPRIN1 (cell cycle associated protein 1)	0.16503859699357	0.124272758850861	0.132441693346355	0.282532024568736	0.584547317967266	0.444548118104133	0.141266012284368	0.292273658983633	0.222274059052067	1	1	1	FALSE	4.36403307168991	3.55176208534836	4.07786677838551	3.2980614676493	3.88127306142925	3.80136562762277	4.01597919613287	3.95863854960765	4.23880978358466	3.84352162536115	3.46329548564706	4.10637344750927	4.0209910471967	4.20893858259355	3.86073441098641	4.27568501446082	3.8734785645229	3.67941253757036	4.25304379464515	3.4352418679526	4.17872260744302	3.89261445632793	3.59680398233069	3.9375609684908	4.07144520028305	3.88669645786054	3.95499655145998	3.86164774162364	3.40769264866568	3.87695889606957	3.93256202017362	3.93128593037724	3.78728618153185	3.50799755446136	3.89893387178018	3.59033853317909
CAPZA1 (capping actin protein of muscle Z-line subunit alpha 1)	-0.00943831189255976	0.0632739533214595	0.0741414581690472	0.966642135771163	0.813215619962747	0.582570233117318	0.483321067885582	0.406607809981373	0.291285116558659	1	1	0.775673928679149	FALSE	6.40958271696622	6.44630255421595	6.1926597302395	5.92951407593345	6.3919549860022	6.22563548143939	6.13965366756787	6.13302504487554	6.24928035469572	6.23148041043902	6.54072785797639	6.28823673275005	6.23606204168835	6.59440074933793	6.21802746883386	6.31042555995076	6.21286889652496	6.43897311353612	6.21648978741	5.73191906736317	6.45858542661459	6.25902008749877	5.95821164810969	6.22278910793079	6.07204361400911	6.18454016244676	6.62348794081115	6.22726166353752	6.15801178623343	6.45767144101662	6.19056942961202	6.10774226224355	6.4731862047021	6.41098550558341	6.03659124666311	6.05235502699635
CAPZA2 (capping actin protein of muscle Z-line subunit alpha 2)	-0.126161081846481	0.0759907576684553	-0.132792848456079	0.539650914268964	0.471420049948109	0.411467117681128	0.269825457134482	0.471420049948109	0.291285116558659	1	0.364996817300173	0.411467117681128	FALSE	4.53101957161863	4.64851721345157	4.62322307589651	4.69576559098276	4.96684571765274	NA	4.32429937838324	4.04865470184035	4.7502581151596	4.85432984279402	4.2586772054529	4.77317350123419	4.70008454949309	NA	4.6945960820187	4.3362762457921	4.51943496908551	4.9068328866527	4.73173718225369	4.39971798353103	4.6847177678041	NA	4.44853098190579	3.96975833616737	4.81454529660465	4.61599886079948	4.9240713735993	4.83645437936635	4.88915225887574	4.81819612902171	4.40137106395249	NA	4.48625742579437	4.90693387581055	4.3052701552402	4.56805035122049
CAPZB (capping actin protein of muscle Z-line subunit beta)	0.0186552001371652	0.157790951070925	0.128433839798707	0.916181984767486	0.184030363946275	0.26526606955227	0.458090992383743	0.0920151819731376	0.132633034776135	1	1	0.775673928679149	FALSE	4.61269455269052	4.94527526824564	4.6189609970846	4.53201766570589	4.73088445977991	4.34957758953802	4.55251848074265	4.50429622626421	4.78452492174773	4.47836354528379	5.13021428510857	4.87263179113525	4.79760965273996	4.8384778479818	4.71281035299674	4.8028549467546	4.69110419559726	4.8337806666484	4.36950138151217	4.53788619628834	4.80998544088823	4.76596430850235	4.42068450269551	4.65567239189371	4.67862971448476	4.47945693479402	4.99484217309148	4.84364724291909	4.42085963364011	5.10737820895802	4.91720258642199	4.56212639328738	4.59661914564597	4.68959549768512	4.44684509986987	4.38133183073643
CARHSP1 (calcium regulated heat stable protein 1)	-0.36944134606357	0.213151966374286	0.320456150840928	0.160944711302709	0.607267142857703	0.141468139687868	0.0804723556513543	0.303633571428852	0.141468139687868	0.515438327990254	1	0.0987827611719344	FALSE	4.12094906863	3.84669388527406	3.63446548786401	NA	4.13273311246043	2.67286883180403	3.98880282389123	NA	4.1434995433295	3.5198186419946	4.1501859571621	4.3250409554952	NA	5.1660124016662	3.98162436069636	3.80045473071214	4.2196951532587	4.08185940855498	3.87176481056067	NA	4.10369904903507	3.29608585638034	3.87909798139649	3.36310097361619	4.65049460286256	NA	3.93554460972355	4.57031112431881	4.16912328147676	4.86373035440117	NA	3.79215777704939	4.00751845668091	4.03535997796045	4.22622335356697	NA
CARNS1 (carnosine synthase 1)	-0.0764470304472469	0.100859717961659	0.334752107478701	0.0771397607896651	1	0.28468760765286	0.427920970298168	0.514973413350545	0.14234380382643	0.0385698803948325	1	1	FALSE	4.56711948795167	4.17143102991809	2.60220030223135	4.57546361208441	3.50813704146349	3.60225494765588	3.8715479839851	4.74882078852163	4.43963643422433	3.71317890314311	4.14395660638621	3.97448342450726	4.66233654419924	3.9545871812501	4.58428908589306	4.73165030366155	4.44766514740524	4.00651346942432	2.4492417674061	4.63617796842247	3.30143400456907	4.26422113540503	3.95945487891788	4.33043649718844	4.40378579954796	3.97779279056571	4.52742070466755	3.76352843016038	4.81062818470792	3.5369107999231	4.79307912969175	4.37077806274087	4.35162126259331	3.96445408386168	4.21486306486011	4.76150336342778
CASP10 (caspase 10)	0.0619741223562683	0.0189427767279411	0.287121835601804	0.716087168511509	1	0.0329239106014329	0.358043584255755	0.600100099231775	0.0164619553007164	1	1	1	FALSE	3.97698677472628	3.87669374261337	4.37072924871523	3.9092834838282	4.29674371538027	4.51939093451978	4.30245066436107	4.04062946104854	4.17896953992226	4.16251620585485	4.0840897839326	4.38006445884398	4.54333502509704	4.56462205243698	4.27583397549274	4.85214869377247	4.39748810790715	4.26705631817869	4.47112241405857	3.97963211683832	3.99459782567108	3.66498337325673	4.63045206940681	4.53938838302005	4.37966254567165	4.27297123293269	NA	4.37733895707283	4.40266079006605	4.41063281649879	4.44186189836425	4.45718713859371	3.85211872368572	4.23100223932731	4.56389027710255	4.0721401091103
CASP3 (caspase 3)	0.225710837491414	0.110091628586448	0.138237847408683	0.118276480653316	0.660445728374678	0.412218189527623	0.0591382403266582	0.330222864187339	0.206109094763811	1	1	1	FALSE	3.90093441386304	4.11193271513028	3.99296778439995	4.09852062103683	4.16263704436844	4.3894153759005	4.12781484319122	4.1155659959216	4.13801985059227	4.02917014993131	4.1268242193044	4.50587187993375	4.46022488278214	3.23079018020824	4.5138444278105	4.38088179880633	3.92603738371565	4.07824262481174	4.41376330754407	4.02171068226716	4.35737605546964	4.49060863602774	4.22724048100602	4.37618617875714	4.38155333336042	4.02292702640379	4.30651015428994	4.15615388166971	4.21069277099588	3.8461924097082	4.37761659731423	4.55802267352524	4.34793489645888	3.81444788285685	4.59866891116437	4.08233641983228
CASP6 (caspase 6)	NA	NA	NA	1	1	1	NA	NA	NA	1	1	1	FALSE	NA	NA	NA	NA	NA	NA	NA	NA	NA	NA	NA	NA	NA	4.1787385398462	NA	NA	NA	NA	NA	NA	NA	NA	NA	NA	NA	NA	NA	NA	NA	4.37054095057193	NA	NA	NA	NA	NA	NA
CASP7 (caspase 7)	-0.262064435758096	-0.15405947707841	-0.187508163274291	0.00624472111889514	0.16835507801141	0.0637721369619746	0.00312236055944757	0.0841775390057049	0.0318860684809873	1	1	1	FALSE	5.23608692295106	5.24685268501285	5.2282068580809	5.40679854646936	5.02751238009366	4.81826772196857	5.24437715590358	5.04243859862846	5.120020095616	5.18995103618879	4.94889514968692	5.33556185994697	4.91853412219121	4.83607560989244	5.16631776541439	5.14542883378133	5.39430491130936	5.28274373237732	4.84265707994492	5.3005227905877	5.0731389901961	4.76147676884329	5.21161578677957	4.86618595556601	5.38025498200168	5.18170288600464	4.96193813111067	4.99196620707039	5.15311218967242	5.0964136721907	5.28883470587507	5.11520391180022	5.18940156983784	5.42802511027675	5.06896310305239	5.43289929373036
CAST (calpastatin)	-0.0938754064979559	-0.111381107775232	0.148460581113779	0.680624605980367	0.0263184098512344	0.268863802401644	0.372638887344623	0.453634350402043	0.3074072617428	0.680624605980367	0.0131592049256172	0.134431901200822	FALSE	3.43618849640448	3.3227069399402	NA	3.06975371507933	3.3710569683502	2.71967849460681	2.84081970922796	3.00405727943015	2.96535579831794	3.35154352870457	3.19980267221584	2.88234763342172	3.49840406594655	3.14713571463115	NA	2.64824683630807	NA	2.70060395407403	3.36773448955115	3.05982421573831	3.34872815423108	3.60246875768407	2.46319345546218	3.45476811903133	3.41594791320423	2.89294468139595	2.33905469844695	NA	3.68053815695888	2.92003789961943	NA	3.14555518772314	3.34426039498542	3.01008517318029	2.80188499540145	3.14908373368185
CAT (catalase)	-0.615575292818345	-0.271753144779385	-0.311435615861634	0.000100490960760182	0.000101573212447899	0.081754379301205	0.000133129990023942	0.0830387336201336	0.0408771896506025	5.0245480380091e-05	5.07866062239497e-05	0.213797430194828	TRUE	9.48660980280743	10.3553841348642	9.68730744033577	9.70198042867885	8.78119904081203	9.51944951592349	9.55866943235227	8.89540260303414	9.6184680969386	9.3003022195754	9.56442199448691	9.53581968715014	9.13691423463014	9.99520183149718	9.39069347721701	9.3952899169686	9.39364357726732	10.3949770855265	9.70365445351296	9.69916465863575	8.76091284825726	9.42530613449474	9.53551450975254	8.8715449038274	9.6208961021362	9.32559329070054	9.60273783117451	9.62632413997411	9.12032861002592	10.0336707713931	9.38177220684292	9.42581593963749	9.33987449287036	10.3357587978618	9.7418731085617	9.70055069041459
CBR1 (carbonyl reductase 1)	-0.345933308613324	-0.308640757108934	0.27407257448523	0.124070231772944	0.355236771691944	0.228959035814309	0.0620351158864718	0.177618385845972	0.114479517907155	1	1	1	FALSE	3.36703551615501	3.23249806072922	NA	3.25048110033239	NA	NA	3.40659108996493	3.21553727079614	NA	NA	NA	NA	3.57438008728656	NA	3.24483379408284	3.52269607924345	NA	2.75126874920217	3.66906079093483	3.0204506407298	2.45014493731293	2.42139297846488	NA	2.69367651656776	NA	3.05718510386287	2.61615770094564	NA	3.35673541929535	NA	NA	NA	NA	2.88212652098678	3.28746933998486	3.19022608605678
CBR3 (carbonyl reductase 3)	-0.575132857969672	0.323053903718535	0.325551840544119	0.273611227024154	0.555747898229021	0.449365972663422	0.136805613512077	0.277873949114511	0.224682986331711	1	1	1	FALSE	4.30781464946159	4.20215909472119	NA	3.12606428007053	3.13856875740703	2.67329861532213	NA	NA	4.16823285027301	2.96505282600321	4.80459054480184	4.57035363180701	3.05050518011009	5.33132543450728	4.89762767427955	4.48949797916707	4.47537027999586	4.29622244553511	4.00604663011841	3.20692448459294	3.68977997875094	NA	NA	NA	4.18045024788839	3.71586043192865	4.79317799699064	4.59045231723877	4.16292701551285	4.84648830137454	4.56130169414537	4.2843142386181	4.10507459410112	4.5646098592225	4.13482878113008	NA
CBS (cystathionine beta-synthase)	0.0282056048640822	-0.0333725105550775	-0.0930714203360925	0.186523809130408	0.662284317556858	0.51331330544421	0.436258550106317	0.544657294778209	0.256656652722105	0.093261904565204	0.662284317556858	1	FALSE	5.43082049651977	5.72619090627591	5.47568804209382	5.21253432155591	5.48940806201332	5.57830173430712	5.27360540264637	5.26693267642736	5.29905412270833	5.89863887129311	4.85825458376136	5.3442568436443	5.40241862785014	5.3533479946336	5.36015705862602	5.21026806329288	5.33483282177319	5.78660942972149	5.30196436614933	5.26768934778048	5.49078831515414	5.54994326906477	5.27267270364072	5.33272941281134	5.4400253075336	5.75744734931253	5.06801293619407	5.3627433927533	5.18240627235047	5.5203719576267	5.2579534945489	5.17587984196168	5.21937377522201	5.72022373373079	5.22113853528403	5.16487073317537
CCDC22 (coiled-coil domain containing 22)	0.193809871002845	0.0743090386798544	0.127621544143735	0.079339054634223	0.746782054828849	0.320427683313696	0.0396695273171115	0.373391027414425	0.160213841656848	1	1	1	FALSE	4.75571013808699	4.89134141143212	4.74602785440018	4.78411132380964	4.92330608998908	5.37120685783879	5.06925103911482	4.7492338984019	4.70151578918731	4.86592870954599	5.09876061793601	5.02119098183717	4.71350336936203	4.97107905783143	4.99637066744912	4.45145511275861	4.63542937107182	4.81377606162555	4.73254598802366	4.65646204750348	4.72646068885546	5.39234833734127	5.00845551477603	5.08204682465248	4.94706295987706	4.82661458281837	4.90561083856276	4.76621880350296	5.20859529182768	NA	5.22330669718054	4.71459172293297	4.99666442310684	5.03014182238709	4.97072023568364	4.79926866797294
CCDC47 (coiled-coil domain containing 47)	0.0520624753373831	-0.0134166786930638	-0.147374828238277	0.905105046506602	0.689185989201824	0.715274244922406	0.452552523253301	0.631873813990062	0.357637122461203	1	0.689185989201824	1	FALSE	4.33278668903663	3.45328051263043	4.03020363394647	NA	3.89704676223591	NA	3.89099137017336	3.65543197611075	3.79504999289462	3.53367547041507	3.27492060243861	4.70396999816196	NA	2.87654248511074	3.88123389979456	4.45743669777237	4.41221923883707	4.32964029003823	3.65754854778975	4.29590665529703	4.95341425081975	3.9227782355789	NA	4.36780436826881	NA	3.88022512141192	3.83574221047605	4.90613057606426	4.59969865300374	NA	3.96202144977308	3.92460350548276	4.56425621116689	3.49766345617155	4.1742865618364	NA
CCDC93 (coiled-coil domain containing 93)	-1.70867246357464	-0.192335397890574	-0.109908112346286	0.0124571297545159	1	0.943003548077628	0.00622856487725794	0.548183683393525	0.471501774038814	1	1	1	TRUE	NA	2.24813403184637	NA	NA	NA	0.886979282829996	NA	NA	NA	NA	1.94688429036447	NA	2.42525787199921	NA	NA	NA	NA	2.10425949034172	NA	2.06526554257703	NA	NA	-0.025884833469201	NA	NA	NA	NA	NA	NA	2.41061246642075	NA	1.25206438930629	NA	NA	NA	NA
CCS (copper chaperone for superoxide dismutase)	0.170123246086015	0.243717037322365	0.251739100797971	0.546353420465756	0.426476329994178	0.326737008013088	0.273176710232878	0.213238164997089	0.163368504006544	1	1	0.775673928679149	FALSE	2.83831042662536	2.9860449813301	2.48621236681943	3.25905248752183	3.24456743937681	NA	NA	2.52552769956239	2.82879809937701	2.94635657163363	3.03589131134575	3.48185431356606	3.6219463597208	2.58787140562865	3.16052978182914	3.59368840873007	NA	3.21081431569316	NA	2.77167855910365	2.07977404051679	3.64624331676636	3.58581584286485	3.76869248746885	3.17011574517661	3.43380073402017	3.49374979447317	3.66927626666109	3.16031517466557	3.00505319619886	3.51392020557877	2.98382177461863	2.58356722102107	3.69918513788203	2.76844054583973	3.29484568151263
CCT2 (chaperonin containing TCP1 subunit 2)	-0.0370149084940123	0.102486437087524	-0.0484794306349434	0.744122301354134	0.355215362578284	0.693750201454742	0.372061150677067	0.177607681289142	0.346875100727371	1	1	1	FALSE	6.74997666206717	7.26621497036022	6.78987267921931	6.76222920627035	6.82337997901905	6.89732514511147	6.98489690417069	6.8008998999203	7.14447470811398	7.02846969828351	6.77253232277738	7.2013692121277	6.88353528812986	6.78714510889045	6.8740961002407	6.99773273732188	6.83817022150618	7.27013644604319	6.99921081033579	6.80307201073058	6.906157039168	7.00118297563719	6.91988825961158	6.78910321750138	7.19687256807524	6.96934622605522	6.90741948683271	7.11812089064803	6.87100577493316	6.77565636725804	6.7953253872778	7.06546460518425	6.79889296445037	7.29301175242337	6.89935692292311	6.79074597738384
CCT3 (chaperonin containing TCP1 subunit 3)	-0.00304838218734534	0.116009539551363	-0.0255123877051542	1	0.230622705664586	0.775673928679149	0.501870473976975	0.156942675766539	0.455098619274725	1	0.230622705664586	0.775673928679149	FALSE	7.30248356583815	7.79308953709491	7.47631687501344	7.16756868006914	7.44824848615806	7.40224465525408	7.38363517967896	7.39953001357524	7.63668986658266	7.32683392436484	7.57434375392001	7.78384294526592	7.27637569155706	7.21148924781743	7.42435107634812	7.46378591466932	7.33592624092836	7.74560710309816	7.47534433714261	7.14579971230692	7.30745584870322	7.42221617811481	7.41741373388584	7.48146040894422	7.56448487283203	7.41606280086497	7.46389215232026	7.67308996010478	7.29802589827658	7.34914408608993	7.52355411530179	7.6229596260907	7.34011714389842	7.78886186106633	7.42548448188373	7.08692172914514
CCT4 (chaperonin containing TCP1 subunit 4)	0.041220810739621	0.135488374673417	0.0071734050415948	0.70389075662792	0.161365110545367	1	0.35194537831396	0.0806825552726837	0.515878420806055	1	1	1	FALSE	6.14489680306424	6.60582764892778	6.10226339362403	6.0767087267933	6.35662275055589	6.28855789727627	6.23857861659324	6.23489213803825	6.50043559766454	6.21422196634833	6.21844021137625	6.4023316441745	6.30205213133188	6.12653309423747	6.27187570105108	6.31113251263859	6.0652513227683	6.5958914937822	6.17432651517391	6.01685284900734	6.26014800878145	6.32709450163557	6.27724275843278	6.17084242402734	6.56264998524656	6.22975709880675	6.32058215411927	6.52054011095377	6.19602075143869	6.23998605978439	6.26580067458604	6.27520637304959	6.1399155613407	6.65842572848259	6.28431794062215	6.09978121137363
CCT5 (chaperonin containing TCP1 subunit 5)	-0.00943737945440685	0.0760782018855723	0.0884669426900195	0.962431861022996	0.614264138211735	0.418641820809081	0.481215930511498	0.307132069105867	0.20932091040454	1	1	1	FALSE	6.61210180428558	6.9325218641792	6.74305711924434	6.32696511742537	6.58396429139734	6.72718530944233	6.63903531341816	6.73568463380714	6.82710766157074	6.58280435880807	6.75202599270534	6.74609774369	6.60898070033986	6.92017418242694	6.74529112288835	6.91684682497343	6.7457751494858	6.94633317537749	6.77932539144874	6.32016873798026	6.55966770359542	6.71522072463713	6.56126350220923	6.68949486170542	6.85661227317836	6.5735578209382	6.710241640614	6.89459952402274	6.59613458225579	6.77672252942571	6.71252700043982	6.69785720349569	6.595008275625	6.94660220941853	6.5982237518601	6.3419590699287
CCT6A (chaperonin containing TCP1 subunit 6A)	-0.0246670668254053	0.122227924184359	0.0370151952755052	0.854886741125588	0.257810365403693	0.807374971462775	0.427443370562794	0.128905182701847	0.403687485731387	1	1	1	FALSE	6.40657238340405	6.81174073996714	6.68826429883544	6.24180777593893	6.69483841531088	6.68795649404448	6.51931544356572	6.49621945118269	6.81270357656028	6.52704217715457	6.50664478219481	6.81950214140345	6.63031081481441	6.73259482754501	6.42035439042459	6.65227136530459	6.55297489339978	6.81767441600298	6.76667466146979	6.28992665900065	6.60088819071141	6.46688320667562	6.41089225483521	6.57023976964789	6.98968400329773	6.54335977369966	6.5641525392719	6.73054485988924	6.46892700760722	6.8249332903364	6.57166619295827	6.68338767329862	6.42127380108477	6.65689674581272	6.74562726969822	6.32238427506435
CCT7 (chaperonin containing TCP1 subunit 7)	-0.00981584891089453	0.0481575094822918	-0.0115889868590668	0.962431861022996	0.899575100709342	1	0.481215930511498	0.449787550354671	0.506419812313455	1	1	1	FALSE	6.4702586460573	6.71941620279451	6.50276975988594	6.13755475490851	6.45896266654016	6.46985505174879	6.37607675584711	6.40921780234456	6.58968709641701	6.25100135317893	6.52460596397498	6.6028383961058	6.25873184596243	6.69139457853808	6.35581444649319	6.52083865268215	6.5109571735622	6.66424104352886	6.5500279518412	6.03079953812909	6.34165313495903	6.49819022199262	6.36023959814273	6.395095369499	6.69010974975571	6.32111274183033	6.47710091144832	6.69245509647097	6.30534677430548	6.65618171202585	6.40977956280665	6.40792373325016	6.53161071383668	6.73081654619662	6.52708754312761	6.04165477153177
CCT8 (chaperonin containing TCP1 subunit 8)	-0.0276899201972647	0.0971266490120348	-0.0226536245332343	0.820433558443497	0.379278646585018	0.917554167102581	0.410216779221748	0.189639323292509	0.45877708355129	1	1	1	FALSE	6.64791886410777	7.11832857576415	6.8898507161169	6.54787855138132	6.76568059970185	6.91075664267171	6.75934228529067	6.71885477091871	6.89037372918414	6.76479199157246	6.89381116274345	6.98403102963643	6.59168091276177	6.69389113427127	6.70953878439941	6.90802026432804	6.71425925755346	7.07084009966225	6.88853626514215	6.58503613640131	6.73517012542038	6.7765909470903	6.75568877685271	6.67722632823532	7.04301634368546	6.6934172604032	6.80053756329187	7.04134155952002	6.82899962099548	6.80387279762063	6.75599581419433	6.94971000674344	6.65330369501088	7.14505582130659	6.75966186036611	6.52767404363445
CD14 (CD14 molecule)	-0.433816960180546	-0.0422672694007148	-0.112725025039797	0.0392631516714733	1	0.698323057534377	0.0196315758357366	0.576832033939334	0.349161528767189	1	1	1	FALSE	4.93644007011422	4.56753327911199	4.70870593899035	4.32236083849133	3.78345665436024	3.94394944898974	4.47711386714932	3.97235261574014	4.6134255685	4.47084918744936	4.40850128282647	4.73888130273458	4.17527707821781	5.149060151856	4.44848472907919	4.54746833777106	4.46391013022569	4.64225679744235	4.5728775448819	4.43174997546466	4.04785243913086	4.26993081009981	4.39177459253414	NA	4.56721686125552	4.77420723002214	4.34789238819534	3.98517250780299	4.22485063615754	4.98993372431032	4.28589782894303	2.68501168230762	4.82276073479429	4.49128231739645	4.47346873045897	4.47182475925381
CD163 (CD163 molecule)	0.0619768926029084	-0.560601814491571	-0.271907578382215	0.71552435813724	2.37543507344547e-05	0.0449786078588713	0.35776217906862	1.18771753672273e-05	0.0224893039294357	1	1	1	TRUE	5.06433104624598	4.81875854934906	5.08579853912692	5.05499169773342	5.75348152545339	4.97283507864988	4.86645799279663	4.74168809280904	4.51296637846488	4.56041538075917	4.5877130201375	4.72567572667375	5.03051706608976	4.72545215236173	4.79415069802908	4.73325671133033	5.19252559981211	4.88085201813643	5.18436361598426	5.23659976416677	5.72628356456691	5.00708783357768	4.79943446461709	4.53284057382264	4.28126797353836	4.59246301733876	4.72196864613497	4.20147703796814	4.74861687251093	4.61682816660493	4.72011973815529	4.6780606340136	4.86311084333734	4.79891628682751	5.10211638920765	5.06585661788513
CD302 (CD302 molecule)	-0.167204376356776	-0.309410900020338	-0.510647468298745	0.627236375813545	0.441282173843529	0.0939392136910552	0.313618187906773	0.220641086921765	0.0469696068455276	1	1	1	FALSE	4.02618036398327	4.05919085362509	4.09972441380561	3.49710136055116	3.34438823744392	3.07613662256996	3.77028991639332	2.93154502065562	NA	3.52760836743312	3.13322648491224	3.7986726789578	2.48968164965065	3.0080834545129	2.5123861937348	4.25571976445892	3.64023915096747	3.96810918892478	2.87401590934113	4.19059905842481	4.08306866591455	3.62331673534624	3.73176976037697	4.14593010847392	3.46566108494142	4.10603837146313	3.65292239257157	2.80234213261505	3.34303821760689	NA	2.89733918386846	3.73407008689221	3.76962365444605	4.28265478465211	4.17924032050363	4.61483938642523
CD44 (CD44 molecule)	NA	NA	NA	1	1	1	NA	NA	NA	1	1	1	FALSE	NA	NA	NA	NA	NA	NA	NA	NA	NA	NA	NA	NA	NA	NA	NA	NA	NA	NA	NA	NA	NA	NA	NA	NA	NA	NA	NA	NA	NA	3.40161681497737	NA	NA	NA	NA	NA	NA
CD47 (CD47 molecule)	0.151954596712538	0.00455589495541712	-0.0133983665708833	0.314188189943572	1	1	0.157094094971786	0.635740270433074	0.5134287899986	1	1	1	FALSE	6.66854465242228	6.84597922979782	6.47043111563999	6.7978949317876	6.82651035387838	6.74338032171915	6.80758676513086	7.00365845032321	6.62261414121976	6.92731575164966	6.5070509056988	6.51993498164922	7.02144641356275	6.01985089036291	6.92409988564074	6.918755925388	6.56826472971429	6.96512626568371	6.46490836949888	6.81755930684581	6.58414925278224	6.81558823682277	6.77563003229631	6.95764766607379	6.87871308195282	6.67126506186155	6.74216793891364	6.5890458553284	6.94574814562888	6.0151206289231	6.8292280119718	6.74025299396188	6.16969856070084	6.95558016831819	6.52198353725205	6.73832199135845
CD59 (CD59 molecule)	0.0404680142784963	0.147797715951731	0.00283343801294186	0.850325228239701	0.459095073665082	1	0.42516261411985	0.229547536832541	0.535243361682771	1	1	1	FALSE	4.66079744436841	4.27522313749449	4.61657530826058	3.97982415002578	4.48012291392178	4.92921342544416	4.30702772089994	4.18991941790107	4.89475471979427	4.79922203423357	4.73096051919794	4.16008923789455	4.28368475981474	4.35336563971084	4.63714650625315	4.46261514807697	4.1926676198763	4.19820338514284	4.69464622328101	4.15255662146559	4.93844576876544	4.40941130345333	3.91255406523311	4.20907119578799	4.47198078954093	4.27161242548039	4.76069999073913	4.54202274125818	4.43782030488068	4.38198239794138	4.39013799490136	4.28261772148135	4.88620381993077	4.58004294810539	4.45404425442109	3.99321240803098
CD5L (CD5 molecule like)	0.42770839747291	0.0576424098662689	-0.0619819331894818	0.021225174399275	1	0.87770311289156	0.0106125871996375	0.541486787970063	0.43885155644578	1	1	1	FALSE	4.54844895537019	3.79739695347124	4.74317563522575	3.90201567734451	4.44116473412915	5.10729450555921	4.81059733954629	4.84665878765771	3.87583902760087	4.84813215287546	4.07673865126341	4.26147063901278	4.16808840422363	3.95675366267198	4.30002119437464	4.02226127161463	4.23276818752733	3.7328769790775	4.45748923104651	3.65958210596396	3.90954271528122	4.58238739774835	4.38093719492782	4.678933883263	3.75935826572582	4.70986407023266	4.15672019965182	4.23939040338962	4.15673637689954	4.10117100298359	4.185359134758	4.4594906367727	4.61502779084158	3.77579856774516	4.64028543235688	3.893216574708
CD68 (CD68 molecule)	-0.0811422377931087	-0.0894403584503781	0.0682596305526826	0.633291743012743	0.728373551568647	0.425169496653166	0.316645871506372	0.392770399130533	0.377208025818925	0.672628488086818	0.728373551568647	0.425169496653166	FALSE	4.83051900979236	4.68684225135921	4.77820857639809	4.6992851001996	5.1978103616137	4.40769264866568	4.51612864127508	4.90872645870897	4.61059967465524	4.95427077014488	4.99361096509537	4.78592713073378	5.36940715534886	4.93067584433259	4.48499524223026	4.53822153057678	4.80841079444926	4.63132550193202	4.90938430159499	4.78264969292916	5.12908927060193	4.58723295789451	4.49628337577919	4.66354956542974	4.64008872619737	4.62399558457727	4.77188557851537	4.54303182025524	4.98048235553826	5.05785746196415	4.98139146502905	4.68665179213104	5.12323577347493	4.85242339056064	4.52963357136889	4.87158248130199
CD81 (CD81 molecule)	0.0872604963636339	0.298031381235891	0.171201008232092	0.431779757955863	0.00260206643603666	0.100938053433616	0.215889878977931	0.00130103321801833	0.0504690267168079	1	1	1	FALSE	5.86301665436021	6.08271961820804	5.68640527815285	5.50980983440405	5.85848585004743	5.80547303917111	5.8205823499379	5.81909589633364	5.9699793076278	6.22604219884049	6.09272754687189	5.74450826957871	5.89369711791048	5.88394333400251	5.70164053931606	6.18546221697101	5.57726264416686	6.23655001889884	5.59834436042139	5.69205051713057	6.08769619951525	5.82667304941475	5.83896940986518	5.9123840051608	6.14798026056462	6.12970339824715	6.22050602413617	6.02267629483147	6.11390882155414	5.83390460593595	5.72484396400222	5.9256173385227	5.60485711741396	6.18850576781687	5.54027840433238	5.61644886246721
CDC37 (cell division cycle 37, HSP90 cochaperone)	0.15759688257345	-0.105422886284143	0.178450357244214	0.306046594984033	0.660265162961868	0.259566771811283	0.153023297492017	0.330132581480934	0.129783385905641	1	1	1	FALSE	4.55759389248881	4.44293022962644	4.38844443209923	4.36016759584855	4.27669764630562	4.62254386298442	4.14915366372662	4.55376597391794	3.95401014417707	4.64103151484119	3.9306994958852	3.79923239741704	NA	4.67213677410557	4.40665230974107	4.45812604483128	4.37341157045483	4.02503765622746	4.67617148120439	4.20751807698255	4.50680502426355	4.55200196097362	NA	4.43846585813829	4.80897704170729	4.32547996228287	4.3908464982339	4.56250498609133	4.60605129720385	4.48918966844833	NA	4.58027213687333	4.60791023456926	4.06668337230825	4.45530749100671	4.36633620394808
CDC42 (cell division cycle 42)	-0.029929602015091	0.0386819251108225	0.0525435051547554	0.850325228239701	0.70915512018009	0.742106873632106	0.42516261411985	0.511984286015528	0.371053436816053	1	0.70915512018009	1	FALSE	5.29571935168641	5.34192172088005	4.84157566910773	5.56685167747366	5.33721512506012	5.1416248867837	5.14163714735284	5.24752122368859	5.36791267359269	5.33072689582441	5.22432974145201	5.3063971396998	5.23848117147476	5.73854898443679	5.18165121133941	5.09110740370076	5.02590141420491	5.25404597482697	5.19704759049326	5.60069198454229	5.47209455098782	5.1600045024823	5.37486560219545	5.21862232311959	5.42123003290856	5.28387363229621	5.28457335596304	5.31510970074374	5.29526384536397	5.63302136165203	5.15643706844869	4.95854111582626	5.12745994782725	5.26371802118108	4.99193447153788	5.509223943954
CDH1 (fizzy and cell division cycle 20 related 1)	0.18298857032235	0.0859000941750725	0.223325014454412	0.267951406765959	0.736327859252195	0.142644845907075	0.13397570338298	0.368163929626097	0.0713224229535377	1	1	1	FALSE	NA	3.94009155920533	3.80998029778293	3.64902906542886	NA	NA	4.02242108078503	NA	3.99697619060187	4.21706006477926	4.10204498165748	3.79026116666195	4.16968453222917	4.29060871024429	4.08340060855164	4.03938408746859	NA	3.80197602069468	NA	3.81488875575807	3.81684542500506	NA	NA	4.17081438918448	4.00158609235403	4.01695087906843	3.98843929414855	3.93186267370105	4.23969589892877	NA	NA	NA	NA	4.14584046237516	NA	3.92003599347489
CDHR1 (cadherin related family member 1)	NA	NA	NA	1	1	1	NA	NA	NA	1	1	1	FALSE	NA	NA	NA	NA	NA	NA	NA	NA	5.08420886730377	NA	NA	NA	NA	NA	NA	NA	NA	NA	NA	NA	NA	NA	NA	NA	NA	NA	NA	NA	NA	5.33176969785171	NA	NA	NA	NA	NA	NA
CDK5RAP3 (CDK5 regulatory subunit associated protein 3)	0.324896840685782	0.286591604394837	0.324228794075038	0.00290891756792516	0.0118371425975992	0.00384765429521058	0.00145445878396258	0.00591857129879962	0.00192382714760529	1	1	1	FALSE	4.49909325758563	4.58323624553884	4.49602766039675	4.70053959357135	5.14630493181738	4.8496340373123	5.05586807250178	5.03467352930027	4.95071102034204	4.97206306053009	4.8344685217103	4.81652803076377	4.84599177066457	4.90139308439627	5.01867422866497	5.21007320140756	4.84059918825261	4.55895942292107	4.17171123405498	4.84254143284626	5.13156890717544	4.77995305609308	5.13155244524197	4.95545695414084	5.08099442341238	5.030071177362	4.95773355411228	4.46731861270614	4.9793302987477	4.93627515864085	4.86725402523603	4.84021646911243	5.04366821744421	5.11365049731485	4.1632169283869	4.85672181873333
CDS2 (CDP-diacylglycerol synthase 2)	0.0416530575648672	-0.191199051517907	-0.0804682877916027	0.94720280815539	0.835145729196149	0.93332649921746	0.473601404077695	0.417572864598074	0.46666324960873	1	1	1	FALSE	NA	2.51495038826418	NA	3.39358094497138	2.56973654311134	2.48248175584066	3.40266761094833	2.76469646677856	3.0718158599778	3.4110872267986	2.37944629777898	NA	3.35133150589932	NA	3.08237389260772	NA	2.53293779559311	2.89824899123327	NA	3.49181462394895	2.14171070857969	3.2534341604148	3.69295159741121	3.24747792999737	2.57057707914806	3.15424456174648	2.40570651441798	2.21685525640077	3.30918055398232	2.83425815379917	2.14592847859457	2.07689082896397	NA	NA	2.11537289569915	3.74597946752382
CERS2 (ceramide synthase 2)	0.0187584030482686	0.153692939588304	0.323244761300882	0.955413656139785	0.355952094036205	0.0526376135832282	0.477706828069893	0.263343784717375	0.0263188067916141	1	0.355952094036205	1	FALSE	5.40827029074024	5.01441778460187	5.26475784742929	4.65454438047299	4.72299600824506	4.84339599686455	5.47958627518372	5.15314057062494	5.51379074948303	5.0401910718383	4.98025841653398	5.55819721216312	5.03076423214861	5.61457145652524	5.4008350449826	5.23757519008378	5.19729533873695	5.03909012775454	5.73951870732345	4.49360890941236	4.82716356708039	4.64513096882151	5.27681673274856	5.24654490115276	5.17387497805733	4.89896288496337	5.28613078082569	5.58883454291426	5.00822242800625	5.5440865745614	5.70101390746573	5.43061312096031	4.95455461272262	4.92505471355115	5.27215012869213	4.57462228634883
CERS4 (ceramide synthase 4)	-0.00350979192853362	0.47956370687313	-0.101718303936333	0.24524636616984	0.127742308106778	0.775673928679149	0.507375953755335	0.0638711540533891	0.426993161247846	0.12262318308492	1	0.775673928679149	FALSE	4.9920206092163	5.61010649353425	5.20087703186719	4.77515065198258	4.96280348485299	5.25341827549751	5.56769754563139	4.60523355370489	5.82259249909507	5.61293335262181	5.69030813497601	5.61660177225671	4.44770481530423	6.45069989502552	5.23264540888905	4.18348651445939	5.16007309819972	5.37708209227089	5.02625562690589	4.82103666410392	5.19141262535573	5.4164242994012	5.37084430770543	4.11328376412012	5.63696966613254	5.3468399093628	5.31987801202574	5.90973470855312	4.01630019132253	6.45156885584405	4.25587080116265	4.20183770584978	4.99746403929154	5.39711498546225	5.11422124874658	4.87357207296775
CES1 (carboxylesterase 1)	0.708026627963218	0.626075610033739	0.121131876691192	1.14174229564972e-05	8.80142679386891e-05	0.550448743520149	5.70871147824861e-06	4.40071339693446e-05	0.275224371760074	0.0474237168324471	0.0464152730238348	1	TRUE	9.60485897019528	9.12307122691934	10.451437803242	9.81525038881674	10.5014789540754	10.1235653275892	10.7408516873474	10.5916999844078	10.3589698112242	10.4322495736599	10.5141025295237	10.397086312658	9.96559527923161	10.2224930522465	9.910168999055	9.55418207711807	9.65373719659153	9.18760940922653	10.3825051479285	9.8353651489867	10.5157294014041	10.1361708746673	10.7754621356137	10.5414161030341	10.3053435819257	10.3228970801359	10.4631667203986	10.4001963420266	9.93845341427517	10.3092034779105	9.82932633584167	9.46359997995362	9.58674598159352	9.2711058116108	10.4070446498219	9.90777247392527
CES3 (carboxylesterase 3)	-0.0364318923718905	0.199874517717424	0.201622913329683	0.0773234077809079	0.0178963473603811	0.200848254883665	0.458276653893622	0.248485964512498	0.200848254883665	0.038661703890454	0.00894817368019056	0.15360746982354	FALSE	7.40956914040095	7.21307504943885	7.25671820137233	7.28786933623161	6.69501944235684	6.97332426912449	7.68420158980811	7.43194883293101	7.33784486699425	7.63084226794964	7.47766113924467	7.4853302148925	6.87643099621508	8.23769754991335	7.62875901656047	7.10454633862346	7.34715183499649	7.24092486469656	7.3770716778683	7.15662919925323	6.56719251854568	7.07804403634318	7.6938214566988	7.5294930240268	7.30519535651323	7.57745148798932	7.4484715137135	7.45345996244835	6.76459297444714	8.48245706998243	7.59492917735201	7.097979428896	7.34267029583014	7.10272111143727	7.19317049519423	7.11571995818237
CFAP119 (cilia and flagella associated protein 119)	-1.04958609785437	-0.360156678230997	-0.0232491217400884	0.00401336767058037	0.428574464869508	1	0.00200668383529018	0.214287232434754	0.520140762354538	1	1	1	TRUE	5.22047700321025	4.98586925404727	NA	3.35604518512295	NA	NA	3.32447940786325	2.72918076493595	3.66937832287873	3.67270819562222	4.7431433136509	3.69228211780993	4.30117789814584	NA	4.50806729964821	4.35832592604552	5.08088786227254	4.66216561416828	3.41520430124989	2.93362173437728	NA	3.49054445948755	3.72671135068261	3.06685555319519	NA	3.57448908189632	4.5029033901907	3.82355576535792	4.00876474486344	NA	3.83896184864307	4.70224750266414	4.81728556596195	4.79022466893867	3.63751751015526	NA
CFB (complement factor B)	0.185908585291713	-0.0106688320209147	0.0375604385551063	0.0238358225496798	1	0.784864428712646	0.0119179112748399	0.604006653752975	0.392432214356323	1	1	1	FALSE	5.80265077344832	5.29938021551838	5.64719648696898	5.8444860877578	5.89165248793397	5.93367649345902	5.78087960966207	5.7808140092968	5.44728494138518	5.82501472937091	5.68907546954531	5.6126031496646	5.85614412117844	5.52674491651831	5.82845387393049	5.48748313363739	5.69955163252309	5.38730394394721	5.67965743453303	5.90522331979906	6.00002254193391	5.81647683160411	5.79643682269846	5.78585652965932	5.50684309896982	5.78448566121438	5.67459341226494	5.6718990866336	5.82231206265944	5.62313819176784	5.85426001727174	5.68545244182208	5.77442601128438	5.32164674192158	5.76427979858261	5.84690445304323
CFH (complement factor H)	0.201580716828822	0.166888107675105	0.137212065448764	0.0587024378722091	0.174175226834887	0.247020998893156	0.0293512189361045	0.0870876134174437	0.123510499446578	1	1	1	FALSE	5.79028723589901	5.43673818907225	5.75368475508181	5.68912580304224	5.83560832387757	5.83178352375785	5.86182140756115	6.02325091596187	5.5645336492971	6.03969553166311	5.93943111744674	5.77550361778798	5.88453442928989	5.90436607628444	5.90251259360701	5.49203582612888	5.87354746606986	5.32856004563727	5.72892454746214	5.57886023800709	5.75832983028211	5.9129899023376	5.77310227325389	6.03291852072709	5.63038799687261	6.14334239445452	5.89726947283354	5.65404307716691	5.78931975161317	5.90142928901798	5.89580912391584	5.59236733323326	5.96135708111206	5.20747903235615	5.6934395638403	5.65667083343312
CFI (complement factor I)	-0.00130737261922024	-0.0580555501759521	0.0143026646278606	1	0.943527441052534	1	0.507641784153427	0.471763720526267	0.508370046391116	1	1	1	FALSE	4.26219258817258	3.77981651631574	4.22356156096094	4.30157301473344	4.21564753717691	4.02540979999214	4.28658548326394	4.41983548991032	4.24098590402474	4.48979338179203	3.88897698308389	4.20735408245023	4.10480629803063	4.63384384814757	4.26182413842895	4.00378211262842	4.50796585098904	3.65063820290337	4.27676463363931	4.30860842942158	4.09408402137272	4.27395594154567	4.17832424016904	4.44462068997009	3.70935681287715	4.22207808567545	4.23952788438765	3.8203627985656	4.23688289687166	4.2680076304969	4.18366912252759	4.22155232217076	4.59793037783857	3.95424284818598	4.48444107824329	4.44788330735355
CFL1 (cofilin 1)	-0.0799674764993799	-0.0543627630243458	0.0253285011217848	0.410610580436673	0.605555738549587	0.452287014048839	0.205305290218337	0.401931136498815	0.452287014048839	1	0.605555738549587	0.249915141168767	FALSE	6.6955484681331	6.89571462257409	6.55816812385648	6.66003869115359	6.85136177259179	6.67118012666803	6.34654564496106	6.70357140397543	6.56613778057147	6.55472390616838	6.74329952788826	6.4604411518705	6.76457970566259	6.83687091096283	6.67180286866565	6.57061168610299	6.59227911882639	6.83811978467772	6.41137539796572	6.61841046470493	6.59248245239727	6.50403874831436	6.28487498396199	6.53805232070114	6.72722616066698	6.54786467387974	6.68774658948272	6.32626408456476	6.6844681178123	6.9135117757309	6.59898148276191	6.552593791094	6.59408419693402	6.59366152106448	6.5377914812855	6.67664823219822
CFL2 (cofilin 2)	NA	NA	NA	1	1	1	NA	NA	NA	1	1	1	FALSE	NA	NA	NA	NA	NA	NA	5.23503004834497	NA	NA	NA	NA	NA	3.26394331789911	NA	NA	NA	NA	NA	NA	NA	3.34256896755865	3.85004928269874	5.20670963768352	NA	NA	NA	NA	NA	NA	NA	3.07962387319085	NA	NA	NA	NA	NA
CHCHD2 (coiled-coil-helix-coiled-coil-helix domain containing 2)	-0.15082500555966	-0.505890627565819	0.0582873990352542	0.253643413357644	0.0119855515236178	0.612633091439782	0.253643413357644	0.00599277576180891	0.451345599857554	0.195983413137265	0.86682992648408	0.612633091439782	TRUE	3.69499159352052	3.40490312214513	4.12719578297864	3.39132780684361	3.81814498902727	3.79134524931415	3.63301264020173	3.77637775823494	3.64549416114948	3.58006104327929	2.82184284709575	3.747527043196	4.12393928290727	3.70687308978171	3.9468150616738	3.65272740200687	4.04937809972956	3.77714614302637	3.90054805185677	3.77506107975762	4.1945835236505	3.1901280857954	2.8397842773014	3.76796194730256	3.51074676450057	3.77654620636227	3.44744695446245	3.23617419537258	4.20429725071852	3.54836263843787	3.62422959647402	4.08790406872561	4.14672038302555	3.65123542571273	4.30162422562833	3.48643121151618
CHID1 (chitinase domain containing 1)	0.203087678371646	-0.00309004731584217	0.167945231775336	0.283339558814347	0.646764170985179	0.427187561088729	0.141669779407174	0.638483701406552	0.213593780544364	0.515438327990254	0.646764170985179	0.775673928679149	FALSE	3.48045901964778	3.39733750128711	3.49354486619997	4.14330361482619	4.35145872332158	3.79755259016046	3.84504839321384	3.85763271635823	3.67605297426284	3.81596474004847	3.60055521900627	3.80565360014052	4.32315386479368	3.64554027426848	4.07014885867826	3.74139147889038	3.70400874450141	3.41647496952764	3.79571500650173	4.29770500089178	4.52223783270914	3.67118012666803	3.9500017490835	3.49465881266387	3.6959938131099	3.71689215144132	3.68806843065787	3.77481867996788	4.47924996604859	3.70283482221159	3.7235804037752	3.07371399767899	3.56269424524338	3.44446829832233	3.32442180087384	4.22546003711798
CHMP4B (charged multivesicular body protein 4B)	-0.188408378672268	-0.460352734854626	-0.0929166442229707	0.400209122462332	0.0271674176836932	0.774337088762939	0.200104561231166	0.0135837088418466	0.387168544381469	0.619771591580348	0.728373551568647	1	FALSE	3.50234333281975	2.20077426069538	2.68518217015014	3.19653308204743	2.82268324684868	2.47305434041219	2.82611523240082	2.67863084115412	1.8320069158168	2.83323824377947	2.6948044353949	2.81052947786924	3.25756434987626	2.34873948332557	2.8548314896799	2.53935984363566	3.21824955062299	3.00981294494112	3.10916997064588	3.19696893135933	2.53228952666841	2.58908511706232	2.5983461471391	3.17230828760247	1.75601556914231	2.77305109245978	1.95254231334001	2.35106572664252	3.32969768903328	1.96996273594223	2.54206237485264	3.5498909172258	2.81460374169625	2.67565336482572	2.70032651762765	3.05614822657744
CHP1 (calcineurin like EF-hand protein 1)	0.32981697967109	0.181881175152508	0.0337980849268049	0.00337500448766539	0.168261146409601	0.902706911921172	0.00168750224383269	0.0841305732048007	0.451353455960586	1	1	1	FALSE	4.14615012528427	4.29401781531022	4.30536501634033	4.74893346658459	4.75438514310388	4.4700877832164	4.81348877538961	4.8877689486479	4.57744091338861	4.55967535051727	4.47907531307151	4.36955721633469	4.48093072829607	4.25812691669251	4.25292272953861	4.63169800559575	4.44557442849163	4.30964187342216	4.51672749095253	4.62572637444199	4.78772498599704	4.32563106486156	4.86833612253659	4.70878869348935	4.89276986577563	4.74472083877745	4.32195694849965	4.30750138673823	4.61567524343272	4.40234017221771	4.39432206250409	4.59646410306783	3.90379028139164	4.36049069997551	4.16125082167254	4.54321746343653
CHPT1 (choline phosphotransferase 1)	0.353413760079351	0.355241285313945	0.0415799102423621	0.07493698632384	0.101420733417918	0.955922824822671	0.03746849316192	0.050710366708959	0.477961412411336	1	1	1	FALSE	3.33107458025726	2.93860196436853	3.86176682909054	3.6128360685323	3.4308873855033	3.70820931228701	4.34051954297299	3.84119824198449	4.01971080895915	4.25358846193848	3.25404219432323	3.60783923637989	3.73309398117482	2.98785018149822	3.8933136670454	3.2554297296557	3.6963277316488	3.39430834156462	3.74366575702325	3.45197594962922	3.4152854411821	3.79002130757603	3.5647439789142	3.70334437751047	4.19750372891659	4.1139004892361	3.26986051327324	3.54101915313356	3.6937768612863	2.81726919102905	3.57675188664826	3.67147454729544	3.07884889787317	2.61771223433825	3.59697091124235	3.41547474994566
CISD1 (CDGSH iron sulfur domain 1)	-0.0428849093534266	-0.220401604176816	-0.532569556196805	0.90471418198983	0.465412167773872	0.0142664896969342	0.452357090994915	0.232706083886936	0.0071332448484671	1	1	1	TRUE	5.22863786138523	5.85896567149386	5.06916939144199	6.683991138176	5.9636151497702	5.87624188741882	5.46313524270081	5.48744132874021	5.59638657553006	5.90978750222389	5.31547203763217	5.26181661806655	5.63818102138479	5.03929634457123	5.40273581799746	4.83202920246923	5.34379154235804	5.59212809520176	5.18314108381715	6.61436532273748	5.71941894095117	5.62851990582337	5.85707778435222	5.31602261547464	5.64655151016133	5.83013614273538	5.58644651085144	5.30771630686203	5.62958685000767	4.80528729573798	5.54076504786729	4.83392231067932	5.39823748434684	5.65093397394527	5.59935647930894	6.57437857341455
CISD2 (CDGSH iron sulfur domain 2)	0.285214896199717	0.154256440856918	0.168135227306417	0.0300348001080352	0.188491630223361	0.0912739618095453	0.0150174000540176	0.188491630223361	0.128977774823432	1	0.110549950839554	0.0456369809047726	FALSE	6.87619767659286	6.44709976130161	7.1461460512038	7.01524777369894	6.67931118873496	7.14836472130996	7.34100725685909	7.35624947249655	7.08487215192189	7.25017522686341	6.64183644627229	7.03189139026645	6.94281943303959	6.75703658497243	7.30660857913955	7.2326799414372	6.68529544369467	6.4775429590007	7.16373017288308	7.03003806131563	7.01178633120661	7.05910647087983	7.21018427590764	7.32999361636143	7.23270871792925	7.28354216322777	6.78860741461918	6.99555235560742	6.91843394182688	6.81739302184732	7.42903843587298	7.29986738541927	6.81198471935167	6.54609033838024	6.97520599065633	7.227914318204
CKAP4 (cytoskeleton associated protein 4)	0.0384625681259674	-0.391046765594106	-0.0759945150962288	0.672628488086818	0.153133643364792	0.888682921049888	0.46681312900685	0.0765668216823959	0.444341460524944	0.672628488086818	0.359836031951057	1	FALSE	5.11985829362097	4.53008323087464	5.08077703033704	5.4258218128857	6.23128839289119	5.12649386012665	4.49266718779744	4.4312217839103	4.64209502729715	5.08110523864902	4.37794969509085	4.59331791233149	5.20182594636264	4.98620156999211	4.67343770203695	5.07732846411663	5.07968957331926	4.53360072324958	5.09539280283745	5.38422598724194	6.28155731156559	5.145082322643	4.25530433197385	4.55757551331054	4.61633416948846	5.02563126857068	4.21085638647193	4.59269024165868	5.23393406374696	4.82734143383616	4.55226639300566	5.02302464461062	5.03670113028536	4.7005562388042	4.91720258642199	5.35649950904627
CKB (creatine kinase B)	-0.389931526722039	0.0676519085394232	0.221427362190268	0.379926353454232	1	0.647004251288315	0.189963176727116	0.582515287145042	0.323502125644158	1	1	1	FALSE	NA	NA	NA	2.98019351342771	1.75422050229272	NA	2.49565167647987	NA	2.98624526612042	NA	NA	2.51338462401141	3.04909227017547	3.14655258772403	NA	NA	NA	NA	NA	NA	NA	NA	NA	NA	NA	NA	NA	3.20231741120844	3.10487840750245	2.70703880441689	NA	2.79066570815315	NA	NA	NA	2.55271888980476
CLCC1 (chloride channel CLIC like 1)	-0.0302569914759915	-0.114882705251131	0.110552319583017	0.457468575816464	0.726180255987404	0.647305746571691	0.457468575816464	0.363090127993702	0.323652873285846	0.377934733713509	1	0.695734138955884	FALSE	4.06898889071425	4.16901902514988	4.00908734908653	4.81209257077009	3.77062821736074	3.675782064694	4.33172671060339	4.5348024373398	3.8159032768451	3.87541639518939	4.03597574366513	4.0475296641661	3.95653065602487	NA	4.24361577093797	4.3710987995415	4.18305769161405	3.52263331434871	3.84332061451525	3.82795109628689	4.00740184228155	3.8691706111836	4.2438137696876	4.04855880260353	3.71729805152355	4.20827533371172	3.62008196546848	3.79447825181382	3.99352945101638	NA	4.49150680796359	4.15013720401373	3.95921373878461	3.37284068858779	3.8598105648013	4.60201734378817
CLEC3B (C-type lectin domain family 3 member B)	0.0330040439505746	0.142077004026444	0.118057935052483	0.884963094637824	0.489396635169705	0.515293725466783	0.442481547318912	0.244698317584852	0.257646862733391	1	1	1	FALSE	3.32859235703741	3.30781173570316	NA	3.04019633329858	3.5836755237805	3.21969670189519	3.23857747021834	3.50299247018461	3.16324108516354	3.63196568320822	3.58712492187178	3.38890588403907	3.28069951500818	3.39066768555967	3.36366170628258	3.88446116616358	3.40834502752127	2.90624604786387	3.59216996472121	3.56618193369816	3.63422151168511	3.35455089464019	2.98940789775713	2.85352265301656	3.60478300420992	3.63800430803345	3.51374338459426	3.67351119773139	3.50847936148393	3.48497591451119	3.20092645356433	NA	3.08627764733522	3.25431436527372	NA	3.55689531906081
CLEC4F (C-type lectin domain family 4 member F)	-0.383329938862645	-1.53715222713941	-0.359807081701031	0.213516716793086	0.00220223011417321	0.130660495665459	0.106758358396543	0.0011011150570866	0.0653302478327293	1	0.0607123366512585	1	TRUE	NA	3.60545877569888	NA	3.43344022549115	3.05480333781647	NA	NA	NA	NA	NA	NA	1.86022388525703	3.27348008296927	2.68702260427248	NA	NA	3.63097619237431	3.27900617067663	NA	3.31161936340684	3.10660460461433	NA	NA	NA	NA	NA	NA	NA	3.73306143294096	2.94559459452202	2.779308054575	3.07539057946672	NA	3.19113306283082	NA	3.32999899629648
CLEC4G (C-type lectin domain family 4 member G)	-0.255481193050212	-0.0162542383247015	-0.0520947958060148	0.163271544959242	0.643441778257094	0.902691199715107	0.0816357724796212	0.620361008763471	0.451345599857554	1	0.643441778257094	1	FALSE	5.53517271218882	5.73252970781579	5.05198107241094	5.27677207648439	5.43362382905445	5.02257643384215	5.32123182654188	4.74787609293057	5.72602737712604	4.66245048630328	5.42236757416767	5.61832676538697	5.17096657178337	5.53868714337703	5.22383568234352	5.04223283050441	5.53068567980301	5.8336263600028	5.08331975776571	5.60722969150963	5.65665081417424	4.84838257554993	5.46378264569446	4.9548058366101	5.79651988628195	5.15517443602995	5.40912953006103	5.48928923432097	5.23973026312912	5.5931326284461	5.33946879605786	5.39890440989996	5.48057534569632	5.78387305851595	4.51482291779079	5.59765928891305
CLIC1 (chloride intracellular channel 1)	-0.219707574308641	-0.235115786753106	-0.225032608536608	0.279178329334596	0.341227760793269	0.320427683313696	0.139589164667298	0.170613880396635	0.160213841656848	1	1	1	FALSE	2.92985726171705	NA	3.00288430830126	2.63645061667898	2.46946925326727	2.52103062951289	2.43710786451474	2.42180228115727	2.11829659420379	2.83048250234954	2.86091315161365	2.21139229199523	2.25426144716564	2.65828461553784	2.77222561735802	2.93682070805381	3.15222074364077	3.10155427419822	2.56891253691764	3.01265984465825	2.52910879141682	2.01006726500619	2.28026745547012	3.13740351528654	2.73687325872882	NA	2.77342039767625	2.5150286318871	2.45821662024541	3.11312203850297	NA	NA	3.19607506238206	2.66132320309341	2.81467551313105	2.36686771213727
CLIC4 (chloride intracellular channel 4)	0.0596031018273828	0.200314636999048	0.154401509758696	0.540875242388241	0.0190680522166423	0.0741715371995402	0.270437621194121	0.00953402610832115	0.0370857685997701	1	1	1	FALSE	5.2751337248705	5.18033487095622	5.32692198677662	5.25339180024669	5.25499079007586	5.40182157552531	5.18782711924841	5.33567261292153	5.62395170312054	5.39853507383923	5.48343853170088	5.44770150968764	5.44192163962567	5.58703188436894	5.24165335313537	5.1751652797733	5.27508156494731	5.29047232578895	5.33945098019109	5.07262891845521	5.14011195047573	5.24840200614344	5.46485120586239	5.65122107229488	5.58133618135243	5.63872551002514	5.17178327775181	5.37935757131719	5.33716516208987	5.67429962750285	5.46066394066415	5.27635521801625	5.29284431372759	5.49511630581457	5.04126488887801	5.18095938758276
CLINT1 (clathrin interactor 1)	0.580310107807436	0.261461122588263	0.358202421830909	3.19004543192595e-07	0.0200670155314985	0.00110292541135716	1.59502271596298e-07	0.0100335077657492	0.000551462705678579	1	0.373228878449249	1	TRUE	4.31678293671659	4.14287901176496	4.53331415656679	4.0358877932252	5.06031116170504	4.87810733158019	4.54739430183793	4.74166113042716	4.58582785816441	4.46642482840034	4.3360691103126	4.55150986539724	4.4774701033419	4.60627046849799	4.5116198406587	4.3605187925671	4.51949158298088	3.94949758120557	4.22355383847755	4.1878231611776	4.93050081079116	4.85756305051393	4.56777663024834	4.70475579185019	4.35064575216542	4.42830991830075	4.31632679205715	4.3659374442633	4.6847177678041	4.82281171143622	4.20140646196552	4.29436343001445	4.26949700907746	3.99975652466804	4.19254927079371	3.95115880154165
CLPTM1L (CLPTM1 like)	0.00624775184832764	0.163130405055082	0.0570320493466381	1	0.865985454150432	0.969196799558706	0.505789539595822	0.432992727075216	0.484598399779353	1	1	1	FALSE	3.17096016441871	3.10320386734952	3.47344924770019	2.87764021512707	3.00050124943966	2.82992057683997	NA	3.457778129866	NA	2.99038674409028	NA	3.49846789382002	3.35038409009432	NA	3.52208086549945	NA	NA	NA	NA	3.74419339435156	NA	NA	3.43905126490428	NA	NA	NA	NA	3.08414932684686	3.59197855128355	NA	3.83189750362018	NA	NA	2.68394343153786	NA	NA
CLTA (clathrin light chain A)	0.408705881413433	0.632117945787552	0.752254528297962	0.0145671184441047	0.000184082989279251	1.63931518397905e-05	0.00728355922205237	9.20414946396253e-05	8.19657591989525e-06	0.878691292836719	0.86682992648408	0.254640689237463	TRUE	7.21588240753294	6.86303400542331	7.16840135238727	6.54084407320246	7.14167801516415	7.35375554084132	7.11311703639072	7.77732765364248	7.74795126182121	7.01180868973217	7.59608537133162	7.52300515651594	7.23724820899805	8.21294863840972	7.33609589674712	7.69272707741934	7.2950893189502	6.74247786700368	7.19010121359305	6.75222675087395	7.24259297938511	7.32789391055748	7.06000413676753	7.45660083307306	7.77591310794539	7.25470741046487	7.64384897628149	7.77337661356891	7.36941413527571	8.27540287735678	7.20365143872652	7.66256869172548	7.20564665142854	6.70804925170222	6.99777789174292	6.34784279363816
CLTB (clathrin light chain B)	0.328040755519859	0.561962066538732	0.643291374721886	0.0147758922698566	4.09062141095693e-05	5.62518448327039e-06	0.0073879461349283	2.04531070547847e-05	2.81259224163519e-06	1	1	1	TRUE	6.56187445189578	6.46766749498086	6.59479634219376	6.02089995667335	6.96821750083393	6.596025719476	6.50940923774008	6.69181329717138	6.95828590092326	6.82074061043593	7.08827943009184	7.06143060049775	6.71421803749887	7.53278448135929	6.61141880956073	6.89467227411937	6.40895806269117	6.20670182446572	6.55872682297507	6.28321432282159	6.76721779248011	6.68313498512609	6.61861748952574	6.76728401398306	7.00289375704716	6.80241296557873	7.00531015337406	6.90384570261019	6.84177189219683	7.68422263328295	6.85556619220377	7.06028521846302	6.66475303593841	6.32037275288974	6.60259791922249	6.15728023128302
CLTC (clathrin heavy chain)	0.342958954066811	0.547817616656397	0.431992656578956	0.00023301652068379	4.2734486773008e-08	9.79582645073451e-06	0.000116508260341895	2.1367243386504e-08	4.89791322536725e-06	0.672628488086818	0.00110787255755617	0.775673928679149	TRUE	8.39929501668514	8.15823602851533	8.44828979015853	8.14691991999447	8.78970969192864	8.68474862042163	8.48056403663099	8.67281425144561	8.94190445652206	8.6542207016921	8.89324691676537	8.89015177586661	8.58765377109579	9.05942288072903	8.54709889149153	8.71971394688747	8.38737546629989	8.14018558950961	8.49477159979901	8.14240833206402	8.75561868308108	8.65213509995529	8.40161340205535	8.65246856867557	8.92156129485294	8.65893264999545	8.87944234257925	8.87290261575228	8.59132037382777	9.10189953034826	8.47660850857877	8.73863274667032	8.37996745557057	8.14913740122799	8.50090958208344	8.10263188885497
CLU (clusterin)	0.346622365878934	0.128156548713865	0.108800376729799	0.0150558898039401	0.574731616893988	0.557358826041052	0.00752794490197004	0.287365808446994	0.278679413020526	1	1	1	FALSE	4.69398867721952	3.5559142942434	4.13696241164474	4.29312030119463	4.46065083639332	4.44978584974098	4.34738219131511	4.76918459944737	4.11407545780981	4.57591131206966	4.37353685575577	4.23489980006782	4.65929095746502	4.11555767316914	3.92607534787604	4.30672886705977	4.31066730768578	3.75640420607974	4.54910849283914	4.24354722657759	4.47100532327644	4.29728681033737	4.43127528046329	4.75962458025474	3.96098425250027	4.5110378485972	4.17362317475247	4.28730975374827	4.41792000781196	4.17225547513269	4.05457935715353	4.43694801648825	4.48225456546272	3.6140030448649	4.45683242758934	4.11531629245978
CLUH (clustered mitochondria homolog)	-0.0455672722747259	-0.0239378347970044	-0.0854526084021772	0.672628488086818	1	0.504481472157856	0.367833482915186	0.566586078595213	0.252240736078928	0.672628488086818	1	1	FALSE	5.28094518188193	5.09034111502604	5.11295862719863	4.90845266926561	4.9858373841124	4.91965471393652	5.28579798090603	4.74671584769678	5.16669536276873	4.96233153806756	4.80809153894054	5.08375374570729	4.85251327996902	4.80216736196031	5.00284201315638	5.18319667594138	5.18763316100732	5.02131537163104	5.04508032923183	4.88314179329301	5.07848174884012	4.9632382795477	5.31223314251724	4.53642596278788	5.14941790363972	4.93169723813402	4.86333389796771	4.96779572992498	4.81581107713004	4.74166113042716	5.14921871188804	5.20891517899968	5.1717552611861	4.98440250788921	5.03506079690511	4.88210010263312
CLYBL (citramalyl-CoA lyase)	0.0391572341723088	-0.276964404165904	-0.144298437571786	0.821175997403078	0.0254980164790122	0.282933636885799	0.410587998701539	0.0127490082395061	0.141466818442899	1	0.355952094036205	0.388608809640737	FALSE	4.81142478956312	5.3138444315218	5.16759477107312	5.31684084952959	5.08902350203045	5.18717785044982	5.41454825254424	5.38596590868003	4.9735010718166	4.77537719220175	4.77574063590529	4.99376039561268	5.08310697088613	4.49465881266387	5.14669187549127	5.13776990591046	5.1105302896225	5.29732349857001	5.39074677851442	5.37126959765232	4.90578410520163	5.2286532519792	5.44728494138518	5.35863889453084	5.07354606091516	4.95671185155133	4.78241904959161	4.91269297267072	5.15899132712883	4.50224148084403	5.20536905179978	5.38933965200803	4.97049937768756	5.26116972020376	5.32682134358148	5.24837923405909
CMAS (cytidine monophosphate N-acetylneuraminic acid synthetase)	0.241074396356053	0.0778162398303709	0.126884317738937	0.255070015025893	0.552306030923703	0.336802714756163	0.127535007512946	0.50277983018458	0.336802714756163	1	0.552306030923703	0.260988558552677	FALSE	5.23677194608118	5.29939486964437	5.06929830670824	6.22986859036845	5.49281136871048	5.63705663939248	5.7227665546338	5.71994730791972	5.05179405876278	5.57492800460526	5.48122143077769	5.51446316313872	5.63504041137665	NA	5.83354034585626	5.15711244678078	4.99218833625331	5.52829938148296	4.67177456804202	6.13202565091494	5.58586089972223	5.59460826251329	5.83370983941761	5.89616768808501	5.09320520517819	5.95894704651095	5.61521322741158	5.77366408734265	5.67088847777559	NA	5.83223938918737	5.23690585114234	5.29102515594463	5.61539275439713	4.91475106682643	6.20378258152196
CMBL (carboxymethylenebutenolidase homolog)	-0.254697776916065	0.232273869184979	-0.00292781073069307	0.0679942781858671	0.137299822143756	1	0.0339971390929336	0.0686499110718778	0.535243361682771	0.720118914551488	1	1	FALSE	5.61563993532806	6.26811994881042	5.94615769136138	6.4911636439834	5.37892079122261	6.16073064457283	6.04754493217668	6.02283605803838	6.43824793302229	6.38978877424372	6.26469217660916	6.4199837662455	6.45453125786534	6.49588220205028	5.77201495056411	6.01676595315689	6.11863589487837	6.42615403199675	6.19430378689338	6.22027771041683	5.77963269236061	6.23643138864524	5.69603277425544	5.74204125348212	6.28142192343034	6.56125739140562	6.35972320948733	6.30652655889785	6.29265661208817	6.64244598772385	5.61709273835321	5.62317038978388	6.08371333077465	6.14821420390982	6.09185847956052	5.96186869521611
CMPK1 (cytidine/uridine monophosphate kinase 1)	-0.236016275676317	-0.0982257647652631	-0.0155350743406931	0.00437850065118637	0.374072846666146	0.972713702934401	0.00218925032559318	0.187036423333073	0.486356851467201	1	1	1	FALSE	5.63878921335229	5.38632122977131	5.40125841407435	5.31751029764546	5.23104065249974	5.15667571128521	5.09143327054564	5.02908178361185	5.35888148630591	5.25559514727367	5.38109644692963	5.39278107167375	5.16342224809654	5.8386165106	5.44958118264715	5.42590906975696	5.4919941529488	5.37932291106092	5.36761219365031	5.28952465077029	5.27164603780303	5.34358903615552	5.29407664919237	5.28323284686416	5.34889100141259	5.19613488076516	5.35754144827429	5.48529478876956	5.25076076429284	5.73395082050242	5.45447532663692	5.45553436164423	5.63330623337376	5.49565679256487	5.46281143222668	5.28531713433809
CMPK2 (cytidine/uridine monophosphate kinase 2)	0.132843438273288	0.301085972756598	0.35219476839765	0.763350590590607	0.554541162676427	0.342823864705081	0.381675295295303	0.277270581338214	0.17141193235254	1	1	0.456388916416527	FALSE	3.34056226902641	3.57951808930982	4.02332633186003	2.34024891524639	2.91716056816217	3.25817064594196	3.29027841650272	4.02977089740652	4.38568641993071	3.22825227342643	2.52446241849786	3.65038545727133	3.46764467348583	4.97075244131671	3.0604884280406	3.65247502214856	3.26679703298432	3.37366213017773	3.66966177449817	3.40963532494993	2.98910630106459	3.3127537420932	3.61204576074123	4.28931069246299	5.17502152618475	3.25622416527098	NA	3.81777672754412	3.39260593293688	4.90456598477843	3.33890927280892	3.65367916508873	4.04855880260353	3.37314704352943	3.26942070644364	3.57453752130206
CNDP2 (carnosine dipeptidase 2)	0.0530395300643653	-0.0562213896449198	-0.00811955271395585	0.744017046266811	0.942804625188294	1	0.372008523133406	0.471402312594147	0.520713177926611	1	1	1	FALSE	5.49615872019234	5.32581812232073	5.78238235293342	5.56003623913044	5.34213868756047	5.52670423398241	5.34157308312506	6.12733199901903	5.38091988386835	5.50949950045126	5.57835910411004	5.57201044770249	5.49756127325582	5.76754357296665	5.37409702636895	5.34133823878405	5.51465251887501	5.35152586132754	5.82382577221692	5.51273256301436	5.2638344288784	5.67502832984835	5.38658680100717	6.05565770434739	5.45102973305457	5.27529764378167	5.57673979552207	5.61186286666241	5.50960717489542	6.08684744301365	5.2989954914646	5.26979993560061	5.49856043922091	5.34564475191609	5.83522427828816	5.51447263151582
CNN3 (calponin 3)	0.400963241107466	0.356339108490835	0.398841663293458	3.68311037671158e-05	0.000214554495741894	5.16605367325961e-05	1.84155518835579e-05	0.000107277247870947	2.5830268366298e-05	1	1	1	FALSE	4.05109362948334	4.07690108755726	4.01457846492289	4.3944455450874	4.27049904165551	4.25714643038409	4.32514172296351	4.33506157929329	4.23498407970751	4.26351522404884	4.59246301733876	4.37364125186281	4.3336384045151	4.40508698866684	4.34988184884745	4.70332222667421	3.99860171177387	4.11077247235166	4.08823490079825	3.88094994614728	4.45693096717229	4.54672163472937	4.32937478997649	4.71195187125071	4.43636841888005	4.06064405857375	4.4450843916145	4.47287763635929	4.43606187083983	4.41107366438429	4.42363195171435	4.32157459129639	4.16243564122248	3.86084364400111	3.96899388217464	3.98587380683764
CNOT1 (CCR4-NOT transcription complex subunit 1)	-0.204885847300201	0.330901318208762	0.003322557668203	0.245458812987075	0.262212543738962	1	0.245458812987075	0.131106271869481	0.536528751608193	0.190309310946676	1	1	FALSE	2.53593349984778	2.93711648106808	NA	2.52247011284199	2.69164582430093	2.34552127864583	2.3144906188065	NA	2.6396535631721	3.03632573329031	3.80228629103888	2.88149822020152	1.5385381636298	2.93583498829983	2.4374701211519	2.99545919234728	NA	3.30203969825562	2.95188614969967	2.56441719275519	2.7077014726757	2.06485526632991	2.68257779171765	NA	2.70189277883999	2.93842883087651	3.14607027120995	3.04104142547838	NA	3.21777201312268	2.8410552971361	NA	2.16079436626662	3.19461346408986	2.47964964774195	2.64117143463225
CNP (natriuretic peptide C)	0.0866333370785818	0.193763413377334	0.238671371159405	0.315206072026613	0.290165147957291	0.131804281727546	0.315206072026613	0.145082573978646	0.065902140863773	0.313520286885145	1	1	FALSE	3.12273234677842	3.28947595959963	3.56321915682108	3.34940774248261	3.64314043551271	3.04445882059427	3.30717056574545	3.91491845697545	3.33346667043866	3.2228648266102	3.49763791112112	3.21800615028443	3.3540853748983	3.59561107092653	3.77710405034626	3.54457193545075	2.82657289214598	3.33742566428269	3.51274520265622	2.89635129658174	3.32770173357701	3.22159408098289	2.73431292615387	3.79890073861797	3.72975939874538	3.29122043862865	3.57511866734855	3.5001136774403	3.74206012223017	2.97993021454243	3.1179858792882	3.47127852032008	3.00973234119861	3.21403463409491	3.51916444980607	3.2133986112099
CNPY2 (canopy FGF signaling regulator 2)	0.283855965339767	0.266627528748099	0.176777456803444	0.0137830637900083	0.0281589933094966	0.0837878504030589	0.00689153189500414	0.0140794966547483	0.0811366418544023	1	0.196376406572063	0.0837878504030589	FALSE	6.46894166557535	6.03677584636821	6.73108818135006	6.79706487240786	6.48995550643651	6.67344335568483	6.91253011432308	7.0833516730909	6.65452146754953	7.06458110919057	6.62832304712067	6.6611795223382	6.59927017921478	6.66080885114625	6.73461479208322	6.73679426395717	6.45276014660076	6.03904844205065	6.6419260158961	6.79898366046594	6.54661360849112	6.64503871493917	7.02497340740865	6.95790299389647	6.63900636264807	7.03515099772674	6.69552062950698	6.72196044615425	6.75704992331409	6.55695967549502	6.79483171849419	6.62431441641366	6.48712292862423	6.01416556967587	6.57375320842999	6.85719724962934
CNPY3 (canopy FGF signaling regulator 3)	0.132470428352482	0.0612985782535482	0.0733553661610577	0.33292382096637	0.314554342534559	0.130729106335697	0.166461910483185	0.456062510148843	0.338147325780945	1	0.15727717126728	0.0653645531678484	FALSE	4.57026861557812	4.1689468432791	4.80023209458563	4.76244449600383	4.33070897167535	4.75195639001871	4.94121901709397	4.80529761544499	4.34937235516241	5.20224139011299	4.63325100753746	4.5886007143852	4.60328806937257	4.68875664994528	4.81977546207099	4.79184532053546	4.53320823708147	4.32854927500974	4.78962493125997	4.9431008475708	4.61440949674293	4.69485234127474	5.10523387128879	4.81546271390952	4.54308132743936	5.2273021020522	4.63587045217971	4.49304523154878	4.66724498075874	4.71755031024451	4.56125891910894	4.77012073615658	4.7246229890423	4.22824149703314	4.81628225822479	5.03018597377116
CNTRL (centriolin)	0.500587122138084	-0.0729174408697069	1.38375841342252	0.271478871504174	1	0.0011994073176881	0.135739435752087	0.590124588571113	0.00059970365884405	0.585803996082527	1	1	TRUE	4.20973407897379	4.40867110635659	4.43132877503265	5.29263820865213	3.83237358878426	4.55862887493541	5.1299217833181	5.52830563349283	4.31075454504159	5.43356040501064	3.58308577703313	4.11529964402555	4.99274124404843	7.42462821327227	4.977550117268	5.24641948890081	3.90207357931074	4.19226519337823	4.26625433164303	4.41712339001818	4.00988458893184	4.73519179263208	4.9854913223529	5.00416427456992	4.03313223064139	5.42766985912196	3.17440322248048	4.3895805778711	5.32574618001434	7.57240464739033	5.0167815502334	5.43181682136878	3.94501769556142	3.67792537395639	4.38847887390799	3.24106982888442
COASY (Coenzyme A synthase)	-0.152559331648805	-0.0779413734391183	0.181606070179976	0.650645161908093	0.728373551568647	0.65246011723415	0.33726486031651	0.553614374690666	0.326230058617075	0.650645161908093	0.728373551568647	1	FALSE	3.36772051340145	3.55913690817943	3.68731828945492	3.58593599135762	3.18487058349411	3.69668382625676	2.96076375198338	3.59905589459033	NA	3.3221444829148	3.87225747707307	3.7687665795756	3.1237903330681	5.12807889472143	NA	2.84213609200672	3.96336314316473	3.38013374290341	3.44105846999321	3.16124759634594	2.97660559224701	3.13494703401428	3.38832732379875	NA	3.12153103082579	3.22309041381096	3.56514626319517	3.8467339957901	2.29036247163686	4.5392580899314	3.30447599616063	NA	NA	3.25004899251383	3.3067930165166	3.16606946138198
COL14A1 (collagen type XIV alpha 1 chain)	0.0153290296747255	0.164941901928768	0.131758583974461	0.965974674148759	0.355952094036205	0.521683668512709	0.48298733707438	0.244215250128233	0.260841834256355	1	0.355952094036205	1	FALSE	4.59345536564538	3.92146489497127	4.31616022711061	3.83204946276359	3.85752323994959	4.33189148809993	4.51903231730162	4.25419340674584	4.49178256284795	4.22678594448906	4.58041686891703	4.19230465191997	4.27357556561538	3.88157652805995	4.3656645451712	4.73692952633933	4.27508901648037	4.13402374700808	4.43640173539475	3.60028164903253	3.94397757087781	3.97566686761061	4.07226875920633	4.07177982779749	4.22866479481694	4.27157507753675	4.47239028877472	4.13724119171159	4.26116972020376	3.59187087006333	4.52880883143115	4.85739882485504	4.36443936205331	4.15057592304968	4.37737366502514	4.05968406939154
COL18A1 (collagen, type XVIII, alpha 1)	1.06542197195888	0.629710223528059	0.117069904955699	2.32519289343574e-10	1.55926358307315e-05	0.517630434784485	1.16259644671787e-10	7.79631791536577e-06	0.258815217392243	1	1	1	TRUE	5.70352710893385	4.94549533937892	5.63335564417225	5.6463614173431	6.59582735931961	6.48674332959864	6.36685547566414	6.61967710878676	5.9345471667859	6.08730158985214	6.229214896324	5.80657668736769	6.12223164388071	5.84874811461196	5.61122255473552	5.02222575606151	5.55605535762233	5.0625707568525	5.40001185111119	5.64083491038792	6.68220808298767	6.4491288314019	6.8023483371012	6.61745571063363	5.88820746518712	6.21027196026214	6.49147313660535	6.04685552951127	5.92013129761693	5.57326241751081	5.81959410553908	5.30410577449485	5.33762903740628	5.23573471743473	5.7845092176626	5.81180494906874
COL6A3 (collagen type VI alpha 3 chain)	0.163004027298745	0.302663123330187	0.0972770428850641	0.284911336631116	0.0428785869447766	0.59930970465147	0.142455668315558	0.0214392934723883	0.299654852325735	1	0.253137322162733	1	FALSE	3.87090716957184	3.64975339940494	3.200871540463	3.31419620796895	3.61943648795029	3.80944531469822	4.03459430266388	4.00552574646161	3.89945601982818	4.04247799768741	3.92655930337121	3.28469475493687	3.52573064038638	3.64587455030903	3.3898971621151	3.35274440305452	3.36534259782577	3.74463473857208	4.16298339202347	3.41493380184611	3.39791246017691	3.53459703384114	4.12787260859323	4.06130962195538	3.80554010731206	4.05579433870216	3.88210499495733	3.93495047144268	3.81679423710821	3.68310129002554	3.89988133411257	4.02423101527129	3.41288989272686	3.68071817458921	3.60941221048271	3.60620531294249
COL6A6 (collagen type VI alpha 6 chain)	-0.0049389332174223	0.054737289205637	-0.0058053356596888	1	1	0.775673928679149	0.501492017925408	0.503832130433199	0.530023895158169	1	1	0.775673928679149	FALSE	4.08068324281776	4.72150390703571	4.27107452178793	4.99148103055023	4.70172092812799	4.76503077588917	4.67963210229219	4.46345244107365	4.29055710683151	4.6754941675262	4.4459054402865	4.83819543925919	4.36847503180288	NA	4.51607820047894	4.71577259193466	4.37586657110477	4.18293855153292	4.68115687348109	5.12393100831963	4.47174023580187	4.53153741911772	4.69076906571436	4.73211721459185	4.38759690459419	4.70467833824866	4.50724282272992	4.81840578404827	4.24113086207971	NA	4.66959941991999	4.54516527594941	4.30854290449636	4.62410674496111	NA	4.96461118532067
COL9A1 (collagen type IX alpha 1 chain)	-0.290762693759907	0.0144386688150534	-0.174726324592043	0.0728849268131717	1	0.39602026893609	0.0364424634065858	0.621191047814634	0.198010134468045	1	1	1	FALSE	4.93702417625427	4.58695684975412	5.21168586512161	4.37777621626231	4.49052520596879	4.8250020048248	4.55278896493203	3.85839881869892	4.90369871123536	4.41008326361202	5.01135698030761	5.25950224523617	4.44495192063784	NA	4.9272327751257	4.7504028410865	5.215430102435	4.68774938841111	4.70933475416317	4.51647537401674	4.59736431012968	5.00361572815428	4.36216125787067	4.1784118904078	4.68421281303289	4.74768815356736	5.06161636922324	4.81096229836185	4.07147094361685	NA	4.80927551898046	4.68244407821992	5.14724156435102	4.6602441073551	5.08758588940332	4.68217436623149
COLGALT1 (collagen beta(1-O)galactosyltransferase 1)	0.0328133001311111	0.13017091279563	0.136048886022667	0.473887774894683	0.890139472992396	0.70422435473475	0.473887774894683	0.445069736496198	0.352112177367375	0.434459665467985	1	1	FALSE	3.66380001553176	3.52233200483805	NA	3.63014915599094	3.08003338363318	3.18494831862617	3.41337744526771	3.96839493043236	NA	4.00685452571797	3.39876079044476	3.07293755483688	3.32750054893843	3.70886041021564	3.66915152147898	3.34528281759351	3.5863203993077	2.99116353703987	NA	3.64959246772418	3.62801531044763	2.7446885518026	3.59307883189297	3.48480839676531	3.00066348712847	3.87524927380148	3.30075632114443	3.28775595982301	3.69693971497749	3.83394254440569	3.56632808613291	3.20764925918773	3.26375256896171	3.1623792433028	2.58691843052071	3.77363771598838
COMMD3 (COMM domain containing 3)	-0.189996282510844	-0.00912803069372677	-0.115094394682835	0.30790808000706	0.955284816712829	0.636952333180837	0.15395404000353	0.631873813990062	0.318476166590419	0.672628488086818	0.955284816712829	1	FALSE	3.95295785355074	3.67267425611207	3.70056178717247	3.07753185089305	3.57003783198539	3.79093881377582	3.14962031932613	3.37260391520448	3.28023627090949	3.58556349845569	3.93135212574951	3.25943821794044	2.98067975864867	4.01215743787264	3.61922517802391	NA	3.58755701742961	3.5494104233927	3.72117576574809	3.30768789552963	3.18083848317379	3.48408655941161	3.36857281085828	NA	4.03337013846059	3.31887645507189	4.03493758667029	3.64434085388945	2.99881289506501	3.85721467082243	3.40493036310851	3.11877998008224	3.50798487315604	3.8974147003553	3.52425177569806	3.39014487524741
COMT (catechol-O-methyltransferase)	-0.175917835849481	0.0177474012406343	-0.0141923845516754	0.0100857757822054	0.101105635088725	0.427594860389655	0.00504288789110269	0.557260991041747	0.479957624284892	1	0.0505528175443625	0.213797430194828	FALSE	9.19579049755882	9.12062669153132	9.22339841471163	9.06488285158485	8.80114248519244	8.91910167955939	8.98812226688775	8.94118262336304	8.89729488870519	9.06532457482975	9.16815059804559	9.30553055226278	9.08075358402881	9.17190984581226	9.14908149749077	8.98663562774634	9.06375638395993	9.06262633803188	9.14253341920054	9.01472908647258	8.83792747809161	8.85144922947797	8.94433139112984	8.94718981582957	8.84469635038422	8.96860056016602	9.17869472531406	9.31438611346313	9.08990857495538	9.20108980768322	9.0734319855739	8.92943300116423	8.96845080471649	9.00404064501923	9.08792952004019	9.02435015616088
COPA (COPI coat complex subunit alpha)	0.0469214236531369	-0.00683296534084728	0.0273006035313626	0.696157965469201	1	0.451964419525749	0.348078982734601	0.625686440405487	0.451964419525749	1	1	0.285435937261698	FALSE	6.87558349722025	6.8389265624159	6.71084775134276	6.48052203075503	7.07304899063911	6.70200641080942	6.89169865763558	6.49278573760126	6.79632519847672	6.72279387245362	6.69322209061924	6.83366177610206	6.56969462495557	6.60515205024077	7.00324241748868	6.75114232472695	6.91975719271426	6.86609196714591	6.80627249481596	6.4695425140787	6.83834673652123	6.75743668158817	7.00873113610792	6.4112923427689	6.75238733729699	6.63543662678616	6.63614896025623	6.71984055506427	6.60659028037053	6.61204133615816	6.9633816405593	6.76941472324854	6.78868571061353	6.81636930745416	6.63372181264101	6.43532688990748
COPB1 (COPI coat complex subunit beta 1)	-0.0372011980081484	-0.162933536284408	-0.157880533562639	0.807702357180789	0.179890297495479	0.166189247566917	0.403851178590394	0.0899451487477395	0.0830946237834583	1	1	0.213797430194828	FALSE	6.21237867885006	6.29606823103128	6.06707935763152	5.98812340331059	6.26238241584946	6.02417781430117	6.15496388981691	5.82646713479231	6.00009692781693	6.10749957026083	5.85664215006374	5.9301956339673	5.97797362430966	5.48880097459749	6.31398769104636	5.89738565602046	6.1827042140009	6.26167936456644	5.89879605119147	5.82696026393286	6.08979684524632	6.09302980036937	6.05044510298868	5.87715527462305	5.98952733805338	6.10335076100394	5.89750182985166	5.84723528317063	5.99490325348076	5.57003175823438	6.13505255010608	6.12002631840727	6.22671081661355	6.17840392242432	6.0239450369871	5.84213910985309
COPB2 (COPI coat complex subunit beta 2)	0.0539789157840909	-0.0829046988655267	0.00917988459121455	0.589862789934399	0.489396635169705	1	0.294931394967199	0.244698317584852	0.508370046391116	1	1	1	FALSE	5.00176621983617	5.18172276038305	5.05349368688403	4.90309613105318	5.27444058908078	5.16071047889359	5.24292256124226	4.9445820589209	5.0101308380181	5.11711735038007	4.90009394424464	4.93572374627117	4.92344872019677	4.95528955198347	5.29705932246819	5.13360051323235	5.23508750708214	5.08542040702681	5.12033120230448	4.90020506889056	5.07764464128296	5.11485006366465	5.20775232255303	5.09819213951683	4.95351203145304	4.94103116862287	5.08443424820524	4.83579273049192	5.03665717784078	4.88643308821106	5.23476187730923	5.20916869771353	5.31676121881235	5.14309541163225	5.15385396542936	4.78371855779037
COPE (COPI coat complex subunit epsilon)	-0.018980492579996	-0.257245821579037	-0.181421486005461	0.93883419720336	0.0486055259931809	0.172869979703327	0.46941709860168	0.0243027629965905	0.0864349898516636	0.992345092717849	1	0.61772816140905	FALSE	5.8047531501206	5.683067594138	5.6514220071509	5.61547515274644	5.85156166625625	5.63487782998149	5.7010499600394	5.3249005890772	5.22505508415985	5.54391959740008	5.34048749760251	5.38714537572598	5.53735198441962	4.80588571675781	5.87168350441363	5.47484484627021	5.84636293095902	5.73876783680019	5.4916895816257	5.52955861449035	5.98987924341227	5.45577434537038	5.7819917378001	5.32634678821392	5.3291056522118	5.26489668446541	5.38514108848135	5.61161798828763	5.60913144800323	5.01669687836252	5.74535297978144	5.61074730088465	5.77384867332643	5.53265047386828	5.53146879941018	5.45882490339262
COPG1 (COPI coat complex subunit gamma 1)	0.103892437179977	0.0192424079191148	-0.0410146698797575	0.318444159995322	1	0.399890244731622	0.159222079997661	0.578919788864149	0.399890244731622	1	1	0.349109269356284	FALSE	5.52280591123916	5.57342603303594	5.54937037501543	5.17982153069338	5.49323741920022	5.3720814835345	5.41275781888716	5.35928220075697	5.41671478398149	5.42540559211095	5.35686568155765	5.29567894968014	5.28824411664556	4.96480984796362	5.59714080119459	5.38388742537045	5.37599859154414	5.58083590690936	5.2790366387225	5.22894564207369	5.62043978765172	5.43315308944211	5.6875366543765	5.45422854532868	5.42408900701388	5.56500913342846	5.32467741434726	5.37596037634357	5.52909004574475	5.04523326147366	5.63107517200276	5.30747224256141	5.41890504512684	5.62824867128617	5.33733288807284	5.19643000095457
COPS8 (COP9 signalosome subunit 8)	0.399945183392773	0.0749426297782468	0.439156836759446	0.434459665467985	1	0.491011547472554	0.229489819410789	0.59959193078762	0.245505773736277	0.434459665467985	1	1	FALSE	NA	NA	NA	NA	NA	3.58863669047191	NA	2.91560503160807	NA	3.29680097016444	NA	NA	NA	NA	3.44707661211981	NA	NA	NA	NA	3.29289509938522	3.32952548519666	3.58940396668385	NA	3.13192197042861	NA	3.33411056784475	NA	NA	NA	4.04496234185323	3.6716670206089	NA	NA	2.63558028241649	NA	2.66185902891263
COPZ1 (COPI coat complex subunit zeta 1)	-0.0965160402772804	-0.391265408741324	-0.0952790529183779	0.641436345950211	0.0254021916575602	0.693935689057655	0.320718172975106	0.0127010958287801	0.346967844528827	1	1	0.775673928679149	FALSE	5.66668843145387	4.77759856179137	5.2639057708893	4.49046102571712	5.09207209450293	5.04190879566812	4.96012707608956	4.70331115112855	4.74095453641348	4.89156014409789	4.27222479384626	4.59725703016228	4.78077727178928	4.70828657655889	5.27541312092315	5.04594964239243	5.32607348853862	4.71552002215653	5.29505441113375	4.62635736219124	5.66550362961866	4.58028419843155	4.86970364118643	4.55229713777104	4.7947537553472	4.97133661870617	4.3704851538094	4.55952852253548	4.79411429857302	4.77503473392717	5.09748860057486	5.17094254401917	5.65595282634709	4.79551761257869	5.31635937860183	4.74288471498051
COQ3 (coenzyme Q3, methyltransferase)	-0.132660485175289	0.0569076787654582	0.091874615565991	0.551442049101065	1	0.78774011476215	0.275721024550532	0.542128190907482	0.393870057381075	1	1	1	FALSE	3.67615455223729	3.96123435934964	3.2428783673529	3.59307883189297	3.58899640200565	4.04110277181913	NA	NA	3.96736230677855	NA	4.1304861350053	NA	4.15047031769628	3.75777001069659	4.07445405742024	3.94301173890824	3.19967705566962	4.04608064920373	4.12489054407396	3.88201693058308	NA	4.03938408746859	3.86550316351786	3.6304287706327	NA	3.86205458322547	4.27014018460723	NA	NA	NA	NA	4.14914553250022	4.20460244305634	3.9683027619359	4.55232788188124	3.71560787752938
CORO1A (coronin 1A)	-0.049871126992633	0.0533252860685677	0.180879235846825	0.907537377488736	1	0.584923745082469	0.453768688744368	0.576832033939334	0.292461872541235	1	1	0.762147725061145	FALSE	4.27395594154567	4.50015830433429	4.14606049285628	4.15853092476042	4.50811168119346	4.32300971061281	3.22183069142315	4.68376381592645	3.98216307325455	4.13806082099933	4.89664967110007	4.09594129352607	4.43434800069257	5.28379956760342	4.07946344991616	3.93643064710925	4.28284008622486	4.36239273721989	4.10905961827676	4.11442533131006	4.6388789723574	3.96578428466209	2.99747668502689	4.84096167065086	3.79878671329432	4.23288328301176	4.88717917738109	4.08243861601829	4.36351453505228	5.07884889787317	4.35950008646058	3.77344782800624	4.2238704264051	4.4788812294069	4.09467523099633	4.09986745525689
CORO1B (coronin 1B)	-0.121712916515005	-0.183728969606718	0.0173817901110478	0.328344725757434	0.157165224551992	0.364057252220368	0.164172362878717	0.0785826122759958	0.496023366431685	1	0.732079603031044	0.182028626110184	FALSE	4.96375616178137	5.05441004636687	4.93616206559177	4.5759052629958	4.90445037842461	4.59570057350472	4.31952400568417	4.73751912218675	4.72442108109436	4.68838180697903	4.69048414409251	4.67080068840962	4.90507646872519	5.49755807992308	4.84282299220009	4.87173524521919	4.96944984023385	4.85296763515621	4.85828940041141	4.32365108617885	4.93451178380518	4.70918584902128	4.62356841499294	4.768613098846	4.90851031346648	4.58478816453736	4.62477937506592	4.50823213850592	4.60324652128436	5.11445864817098	4.87649730122218	4.75870292269169	5.00112666545428	4.9547732730184	4.9987009898209	4.56226685059699
CORO1C (coronin 1C)	-0.151012927944848	0.0317794971349081	-0.0693027814071659	0.431779757955863	1	0.814630912189269	0.215889878977931	0.589224775864087	0.407315456094634	1	1	1	FALSE	3.61644004025409	3.0383097471446	3.30879625104838	3.08127485471772	3.72135078372278	3.45758115967356	2.48077953985304	3.47157767678234	3.51706147804304	3.46949530198199	3.4517386295642	2.89912341403141	3.05708630320259	3.43183687453607	3.1712917081773	3.25923933857228	3.3594930584031	3.59257663397219	3.1411989716757	3.10210546828186	3.5565888204595	NA	2.93108732603494	3.27128821309878	3.07538202168867	NA	3.58190555981294	3.58922417293047	3.17951423502526	3.44871597838497	3.55662560372993	NA	3.72382064728623	3.32780231537653	3.27406630637706	3.51612864127508
COTL1 (coactosin like F-actin binding protein 1)	-0.0164247717747618	0.145260387402961	0.068163719702994	0.947475405330579	0.343554179984942	0.689748881428698	0.473737702665289	0.171777089992471	0.344874440714349	1	1	1	FALSE	4.26251584411883	4.20008840911932	4.48342885744049	4.59680398233069	4.65650781138871	4.43276569910473	4.18242216412521	4.58212842986089	4.57476758627166	4.4595234235825	4.65975334234416	4.33880233283979	4.68004862044479	4.71741870250189	4.29019583125064	4.22748694940041	4.26488167570022	4.30710789066689	4.46833567871949	4.5077946401987	4.49442841153894	4.10892584651183	4.00972338494923	4.50886595864575	4.99933259919525	4.25482076898885	4.5783289097613	4.60731847620328	4.1475183653687	4.55450290132772	4.5624683524198	3.95185818155015	4.23692115378657	4.1975823588983	4.25586324970299	4.63243690787933
COX4I1 (cytochrome c oxidase subunit 4I1)	-0.82217529623318	-1.09643989638356	-0.816085496746808	2.01795110241049e-08	7.46110678611088e-12	3.34219382423021e-08	1.00897555120525e-08	3.73055339305544e-12	1.67109691211511e-08	0.283995866777462	1	1	TRUE	7.18573772750323	7.49352725381814	7.23137480395039	7.95162276146962	6.62054389137391	6.46920059845895	6.78352213467528	6.41237168755372	6.45277991076487	6.34743357347657	6.27362032093047	6.33314103512601	6.95113315116323	6.33898590824426	6.42975319780599	6.59433654856914	7.25084791135837	7.49168477208913	7.19304232793444	7.89660487042216	6.59535297406896	6.56530470802725	6.71901911505979	6.4218292048953	6.38952551264945	6.20237070195919	6.12943758313345	6.78505352621731	7.11511649856798	6.29121491212369	6.50991590264108	6.73074862941621	7.10765648784544	7.49873753542029	7.22308462006051	7.83777928995712
COX5A (cytochrome c oxidase subunit 5A)	-0.765577599367272	-0.911517969503611	-0.516045765884817	1.54555620868897e-10	9.3813532188679e-13	1.19205192791481e-06	7.72778104344485e-11	4.69067660943395e-13	5.96025963957406e-07	1	1	1	TRUE	5.61641357329104	5.28009890232055	5.15289323212761	5.59824310946896	4.77007843799733	4.64623179424125	4.79076161372722	4.2475326165493	4.69955163252309	4.18073666107519	4.39818616960892	4.86732322469531	4.88599403192449	4.79752146416579	4.7761197839178	4.76834314484654	5.4453559190957	5.27790666117665	5.29527854136135	5.44500822228919	4.76060951678313	4.44300982513041	4.67399165425122	4.53766259678612	4.54466466099079	4.22982630147999	4.2324151707754	4.78103966203584	4.8313401831152	4.97709213192377	4.746619118462	4.97228827516	5.17057406818165	5.26582317333908	5.2737322031443	5.61516024796654
COX5B (mitochondrial cytochrome c oxidase subunit Vb)	-0.174062776996644	-0.434618704530259	-0.338676089398217	0.343293805728252	0.0109686466914189	0.0500624322644387	0.171646902864126	0.00548432334570944	0.0250312161322194	1	0.729458778397187	1	FALSE	4.61106612199544	4.92792015089032	4.28676288924956	5.19575310243447	4.7478385070165	4.74878859317288	4.6925164710108	4.51588903178518	4.40085894815979	3.53475886934436	4.42342354020721	4.33994974131629	4.61794491742059	4.55116529859506	4.24468920762991	4.21683508430583	4.42928119333566	5.01519424042221	4.30983101540755	5.13117376891917	4.51493019567262	4.39526849232132	4.56437207094	4.2364620038381	4.30072411228051	3.87333090726909	4.53471530003317	4.65240618361496	4.74996325816927	4.53300883812851	4.29480451999447	3.9539822171735	4.52896506837262	5.14762418701845	4.16328939750341	5.27141073509758
COX6A1 (cytochrome c oxidase subunit 6A1)	-1.1155832024805	-1.31479899377031	-1.15173329217437	0.00313136862779008	0.000487507842567718	0.0103204829614542	0.00156568431389504	0.000243753921283859	0.00516024148072709	1	0.771232454418222	1	TRUE	4.67941816785247	5.13806082099933	4.90949951327365	5.63461069219369	4.33940822121319	4.16839332892332	4.12205973308876	3.29523077882251	3.83624733104284	3.5164060341347	3.78851867402184	4.27878024118823	4.49490197393934	2.64551491223543	3.76735817845787	NA	4.49378181188653	4.79643163106569	3.33585480093028	5.19054770142924	3.85057942235636	3.68989177397764	NA	NA	NA	2.25888369802811	3.19737004811169	NA	3.73077036313381	NA	NA	NA	NA	4.64801093400706	NA	4.93890677936991
COX6B (COX6B protein)	-0.754025118556611	-0.826828125962129	-0.550909254005899	7.09090017558185e-06	1.0595843653773e-06	0.00114873268859649	3.54545008779092e-06	5.29792182688648e-07	0.000574366344298247	1	1	1	TRUE	5.16795999559299	5.56581648782195	5.00067159853401	5.75592373303595	4.93917955300352	4.73066169127157	4.53852574795641	4.22965713352915	4.33586194508929	4.42217243851934	4.4826547063469	5.13326348104536	4.51320015602741	5.21248763050721	4.66852196077787	NA	5.29310926270958	5.50057900433859	4.92330133540597	5.50504614705404	4.54108112323906	4.3363048138693	4.50116523003252	4.16621732394652	4.21473875286914	3.67786901185625	4.62431149167117	4.73220406507218	4.49775924608248	5.12556018652925	4.68606905483113	4.46675109122227	5.03028310206022	5.25785546411516	4.95195140660678	5.55800123749979
COX6C (COX6C protein)	-0.0447041955618256	0.00708772808728431	0.625556023156934	0.947522887523342	1	0.0666271912199559	0.473761443761671	0.638468172707307	0.033313595609978	0.972551959373936	1	1	FALSE	NA	3.90935069645553	NA	4.20113196690789	3.57488865836311	3.9423174408509	3.37833127510162	4.00734801707171	4.13660155745554	NA	NA	4.09352637316462	3.91905399425502	5.92636479175318	3.64677325346386	4.11431704619806	3.96058584465006	3.9538053335959	4.26052253214478	3.75265226582228	3.3956112485038	4.26025905851169	NA	NA	3.92729915672665	3.80077568047049	3.56435377791018	4.1263121303287	3.77134684362752	5.76691313440974	4.4245862262511	NA	NA	3.05088996263018	4.03324678374794	NA
COX7A1 (cytochrome c oxidase subunit 7A1)	-0.311977468049771	-0.568108258739867	-0.324252066642734	0.0475152625153457	0.000301895379951481	0.0515933405663632	0.0237576312576728	0.000150947689975741	0.0257966702831816	1	1	1	TRUE	4.07523310822392	4.28130507140024	3.74921244106104	4.23470057407277	3.40945882607164	3.92785853746078	4.01495331609186	3.53860024039412	3.87830355388233	3.58010929596681	3.78896754101525	3.85787154514528	4.17771851116218	4.02496676081581	3.5530409613825	3.16614018015141	4.20066128241026	4.39665272752002	3.63069668382075	4.41518401555378	3.85739384802808	3.96701178433112	4.20453984476303	3.59094926871997	3.74498986880499	3.65733131318251	3.13763467188337	3.7458396740976	3.71637638391213	4.12485746725576	NA	3.36542659101648	4.01354265543251	4.5036285959482	4.1837564486512	4.51152496666624
COX7A2 (cytochrome c oxidase subunit 7A2)	-0.76755246566193	-0.687514118554382	-0.637918476621744	0.000301058361733134	0.00173092423201481	0.00321840388211752	0.000150529180866567	0.000865462116007405	0.00160920194105876	1	0.369103790216543	1	TRUE	5.15245116100524	5.38759690459419	4.37878903793411	5.31957097070658	4.63849673397994	4.39429462049466	4.4622879484709	3.9227021325284	4.63578340737858	4.00285551174159	3.9248315019339	4.80840049698712	4.58461380728412	4.01060978403036	4.36301684491573	4.57998262921982	5.09108200838764	5.37910799888417	4.06832686143451	5.73745422435424	4.25314971828022	4.59648199344645	4.49462041503153	3.8312895069373	4.33003486201749	NA	3.98519072767532	5.24913810990388	4.53323316001292	4.5531761608463	4.39874027221256	4.36289765419159	4.90433958030868	5.84840761542678	4.5612833621422	5.63413727223197
COX7C (cytochrome c oxidase subunit 7C)	-0.543510968634288	-0.806697373676426	-0.688346349579706	0.0120473741475248	0.000181182878783188	0.00192569470650295	0.00602368707376242	9.0591439391594e-05	0.000962847353251477	1	1	1	TRUE	5.63620407527341	6.5315795250497	6.01908138656608	6.9330296371019	NA	5.37211283477026	6.25903515736745	5.8761682019562	5.68599619611564	NA	5.62622300829655	5.54410821833407	6.01942615722528	NA	5.53241671007891	5.40065063573127	5.86135494314096	6.43149760425805	NA	6.99359511549626	5.51582912319415	5.74264762547258	NA	5.67308713259107	5.61731317775298	4.87171060697178	4.97819105259622	5.43953670623297	5.75239536614894	NA	5.44919487692211	5.43598189107232	5.75824453846812	6.4407130574858	5.52461850001973	6.8626993409766
CP (ceruloplasmin)	0.287212599986547	-0.207910800362888	-0.0661484042855909	0.0402787595416957	0.208835932293335	0.77028739040582	0.0201393797708479	0.104417966146667	0.38514369520291	1	1	1	FALSE	6.38821537315399	5.76161771455508	6.28012117919651	6.65969626580899	6.71218305120923	6.61927800840717	6.34925910990445	6.40501548780398	5.77079733810073	6.38722466201514	6.06734185320656	5.8285808102766	6.21646844612614	6.49331748983274	6.29707766959391	5.95571034545043	6.42414108868463	5.7576953516695	6.05707980292193	6.65936803190357	6.74137260139519	6.58054801979122	6.49699434594575	6.47158092814224	5.87432975996014	6.40065575852878	5.87516816379733	6.02502214815385	6.13846022150542	6.57881194352452	6.2771460300156	5.71528113831237	6.426258044477	5.8266400033688	6.21535243922752	6.65711118686145
CPB2 (carboxypeptidase B2)	NA	NA	NA	1	1	1	NA	NA	NA	1	1	1	FALSE	NA	NA	NA	NA	NA	NA	NA	NA	NA	NA	NA	NA	NA	4.5720711008195	NA	NA	NA	NA	NA	NA	NA	NA	NA	NA	NA	NA	NA	NA	NA	4.10243138033159	NA	NA	NA	NA	NA	NA
CPD (carboxypeptidase D)	0.408393900526976	-0.00887912604582577	0.18284294715725	0.0587024378722091	1	0.505740493620386	0.0293512189361045	0.635119940440795	0.252870246810193	0.577193857333441	1	0.641008183247862	FALSE	2.84623654655342	2.98475885479329	2.71520589543924	2.50181107686063	3.90386738859444	3.24730170367203	3.04215752079116	3.37264570156648	2.89488371357382	3.37219991796172	2.97105053933572	2.33822757296642	2.47354016499028	3.20933950520306	3.32729933624063	3.42928119333566	3.25519101144054	3.02326067588842	NA	2.56103035670765	3.52064853588334	3.27394102673169	3.10765606942124	2.75284062984623	NA	2.77459943116898	2.76651459752312	NA	NA	3.18791023622707	2.53069753896672	NA	2.75109732351139	3.0142838706626	NA	2.36930175434831
CPNE3 (copine 3)	0.049324658020457	0.303215960473148	0.28911785974538	0.854038233351481	0.0615675039551208	0.122918007216266	0.42701911667574	0.0615675039551208	0.061459003608133	1	0.0464152730238348	1	FALSE	4.65265857551486	4.27516352969422	4.30008710747892	4.69905739817378	4.64856898201813	4.55395638289579	4.87433467870541	4.68702708480318	4.67161607428955	4.95512678126137	5.20445768038091	3.90667898481735	4.11814373747434	4.56305437956699	4.70018999931157	5.14652896448823	4.29690519739977	3.88010754794353	4.4350818130318	4.65423502529769	3.92122684298079	4.12322749485131	4.9953714505722	4.50697000740066	4.9735010718166	4.62828367215651	4.91421050316133	4.58083289268217	4.59957369462665	4.96891557184711	4.767490605538	5.00904254725803	4.38418798935749	4.25669367339534	5.00249550623971	4.47476698795905
CPOX (coproporphyrinogen oxidase)	-0.188714236133491	-0.206897690559707	-0.040123140684321	0.173282182604488	0.177816588468424	0.898396297367473	0.0866410913022441	0.088908294234212	0.449198148683736	1	1	1	FALSE	5.0952746390828	5.19706725460665	4.39731011657604	5.074856476847	4.33221382443186	4.84629271876723	5.28028453244388	5.0525637036939	4.70187060570481	4.63465134678722	4.92583330923583	4.96365907302211	5.2899561597798	4.85190891564417	5.24138641054465	4.84594662303407	5.23132871869623	5.24289208284275	4.95969597875237	5.17798952662991	4.18859873561375	4.77607239586505	5.46116181477618	4.92067441104162	4.75664438260894	4.71268381407172	5.02313556637399	4.92093160395038	5.26007836306382	4.82930667160377	5.13660565857838	5.03718012510838	5.17295548341481	5.14627234234872	5.0035212851861	5.15839762296445
CPS1 (carbamoyl-phosphate synthase 1)	-0.458975350942049	-0.443959307975994	-0.433108686984571	6.6402869442122e-17	8.04274812028143e-05	0.000144974157725687	2.34752889259176e-05	4.02137406014072e-05	7.24870788628434e-05	3.3201434721061e-17	0.00110787255755617	0.00196673272165531	FALSE	9.2773478502274	9.97487342579282	9.81737383388335	9.88393386718001	9.05061324732967	9.53078086244724	9.30403867534035	9.24258583443592	9.19571669046094	9.37966427829631	9.23746333647302	9.36182098595348	9.19556906493647	9.59367123055708	9.22970327221029	9.18246387920107	9.21988726828423	9.95485497135277	9.81078368568811	9.89521475290612	9.07704267006588	9.49582505368715	9.31777211209178	9.17222746773544	9.19896063604705	9.33069508030666	9.2878901086306	9.3975869349579	9.18508603040738	9.63301336699127	9.20392056219023	9.18813630997184	9.24318112550993	10.0023649820572	9.83153526978279	9.9337009809534
CPT1A (carnitine palmitoyltransferase 1A)	0.0953025350997886	0.11480453145677	0.00765403170848848	0.0906735482426696	0.387478210847517	1	0.197933439566166	0.193739105423758	0.51804606090852	0.0453367741213348	1	1	FALSE	5.14051691865565	4.73529470744402	4.83797855217669	4.94549065736389	4.88121921390749	4.87055213445776	5.10806021064315	4.96543337855623	5.38819642680076	4.911844949937	5.07068127234677	5.05411479028174	5.16426335121532	4.70556880371177	5.12696047042987	5.22923412684769	5.21756420394674	4.81281650727719	5.14260948729866	5.00505858737885	5.12756312408508	5.12474169241965	5.23170503853165	4.9706834283655	5.3559712118714	4.86001922694698	5.01515408916104	5.15897921315921	5.05769286716835	4.71513559198238	4.92301127620128	5.16553815614891	4.98009386776523	4.82575001748622	4.98096667611723	5.11678060284256
CPT2 (carnitine palmitoyltransferase 2)	-0.233800118096271	-0.223382757795931	-0.439489779317536	0.271762125193643	0.0616419004029276	0.0294407361809502	0.135881062596822	0.199302534521617	0.0147203680904751	0.491515422996886	0.0308209502014638	1	FALSE	6.14397700761083	6.13174791857412	6.25859995154607	5.68297773459012	5.32156016073834	5.72262176155235	6.43688307316814	5.87371970554201	5.90262112050186	4.84749087268226	6.58023444385392	5.89928199147563	5.78954929445881	5.53801971835312	5.60949199616454	5.7462966408319	6.13732727466985	6.21458334781581	6.31539414288022	5.85788895819789	5.4218292048953	5.68014710378013	6.57432861474722	5.98688872041595	5.91998833904285	5.37750554762926	6.49180179959405	5.71791765166466	5.89798820618807	5.44600141950278	5.59157171338531	5.4692022268206	6.19564878459584	6.28871107126424	6.20536123131835	5.72180190403215
CRAT (carnitine O-acetyltransferase)	-0.448567851023884	-0.178132765271477	-0.112174774659858	0.0227176754973785	0.554541162676427	0.68459175931335	0.0113588377486892	0.277270581338214	0.342295879656675	1	1	1	FALSE	3.95263176708197	4.41009004949197	4.10425277975768	3.9621880726638	2.33598339037986	3.30888651320824	3.90354929481754	3.8466838574708	4.1664503374455	3.62442847674627	4.44605106141959	3.54652409490848	3.90671746181538	3.11433537194221	4.12382343436137	4.50972117437192	3.96458346277686	4.3588322680849	4.11751220106722	4.12457628367825	3.70351049794263	4.02473632666455	NA	3.49015934028372	4.14786022273159	NA	3.59722126840031	3.73590121403512	3.60873828871561	3.81263170695573	3.69438992740731	4.01865197628786	3.52497886472992	4.1316964807913	3.7554110520213	3.95053373521522
CREG1 (cellular repressor of E1A stimulated genes 1)	-0.332609460504956	-0.161831924976568	-0.139774531213647	0.179548576263359	0.717285175400282	0.675418668329946	0.0897742881316795	0.358642587700141	0.337709334164973	1	1	1	FALSE	4.68260700478186	4.52579953355814	3.38370429247405	4.92653558384622	4.20241772157518	3.91851981113649	NA	NA	3.73757860930209	NA	4.97665691113976	4.48345465532403	4.11149877670585	4.75297332609709	4.25709361605626	3.43029865598659	4.29557610310383	4.42436451451799	4.08214904135387	4.78566039743358	4.28463997861588	3.99091856572559	4.30548175990167	4.12811189776487	4.07490784146122	3.60614607806572	4.63591107128968	4.75222942746081	NA	4.60805813624278	4.25023398082675	NA	4.793583802285	4.53940699535789	NA	4.65195865306541
CRELD2 (cysteine rich with EGF like domains 2)	0.0620406482055186	-0.0627733632894888	-0.0439474833490304	0.824523065536285	0.605872676868783	0.94332313219152	0.412261532768142	0.532071201265728	0.47166156609576	1	0.605872676868783	1	FALSE	3.34114606497574	2.96362393452757	2.89060622666855	3.06740811503112	2.15429803765887	2.90265054194226	3.54657348239951	3.40269489415494	2.7939042037652	2.92154106331308	3.24111712983589	3.07564215545903	2.75969487908884	2.26046833578548	2.66231717314657	3.075975811033	3.08361505395156	2.74104625136319	2.94667659432572	3.04854136569376	3.34531120788093	2.79811066902194	3.47537027999587	3.39869239520257	3.26965708188147	3.40606040972377	2.86518441660633	2.64904516569102	3.28086428713826	2.49279150464054	3.30811910478323	3.12277209737883	NA	2.6698522227046	3.57826247996957	3.30331024330767
CRP (C-reactive protein, pentraxin-related)	-0.177042683019544	-0.936893155349208	-0.280924826963712	0.663120208176101	0.00425925725362116	0.485324998283014	0.331560104088051	0.00212962862681058	0.242662499141507	1	0.15727717126728	1	TRUE	4.86992567891011	4.52676369268642	4.32435699026111	6.128881067338	6.05647298109161	4.40195806641377	4.52315418027008	3.98318516099785	3.50613220537892	4.7508315734292	3.58302558523642	3.83060013413572	4.89080172902411	4.93356319650866	4.58428908589306	4.25707852589319	4.956879088764	4.47091424609754	4.18942924580976	6.13710590811297	5.80504218099836	4.56725337455015	4.39431520205067	3.99202514263586	3.75103517666786	4.87804845968494	3.74210324987045	3.52834627089658	4.67266859944942	5.0135828515655	4.64726845310438	4.63209950339242	4.3581289672496	4.51225217454896	4.2858238680977	6.10246287566176
CRYAB (crystallin alpha B)	0.157798014677131	0.16203317039835	-0.339337055518962	0.333264956410602	0.431690898150613	0.0252502436537845	0.166632478205301	0.215845449075306	0.0126251218268922	1	1	0.775673928679149	FALSE	4.2950176651513	4.7132888998678	4.25727468570284	4.07850736692113	4.26436377766139	4.296978592343	4.83799872909478	4.77660936933974	4.44366632053287	4.40051060555526	4.39283257902094	5.04621601041214	4.2915372561835	3.77070221012394	4.06339939588405	3.51145538843961	4.33345235834282	4.61655178430092	4.46754034205384	4.15802996933859	4.49615552375361	3.91657218399213	4.93471935157164	4.68471215816639	4.31578357458946	4.58241148542132	4.55717724027582	4.8328647035034	4.46712946368257	3.9069194492208	4.48411234553708	3.95640055289312	4.58800697939544	4.40324044996355	4.49074339747043	4.0085854891193
CRYZ (crystallin zeta)	-0.0919591681243664	0.129045796422786	-0.0515244947924677	0.630412144053226	0.45846954551077	0.87770311289156	0.315206072026613	0.311678312175187	0.43885155644578	1	0.45846954551077	1	FALSE	6.79461081196771	6.81478111317915	7.06288802645929	6.48405110273652	6.62011863165839	6.50334237406423	6.72186477626864	6.66708314927331	6.87659061421814	6.41135675333774	7.0201021134116	6.92532299670705	6.3407420606353	6.65686815126445	6.89028860044162	6.69486626710417	6.75256128575301	6.67277890037074	6.848522793263	6.13741950071135	6.42315457763874	6.39703966463938	6.62555251219537	6.64002508022666	6.73809225962049	6.51937206215159	6.92287573674585	7.01830034316913	6.22606147170117	6.7819891158647	6.73054485988924	6.78222507096791	6.54270379224349	6.27498655452704	6.87732708393238	5.72114294751398
CS (citrate synthase)	0.0732152774692132	-0.0259055271726495	-0.108535077468831	0.600143178353045	1	0.431159716630087	0.300071589176523	0.570341624692578	0.215579858315044	1	1	0.775673928679149	FALSE	5.05733329216782	5.50986682726195	5.01600594846004	5.36907906068876	5.08242584189093	5.41907027660448	5.46952786221403	5.42841377547198	5.23115588588069	5.10214999153774	5.30058135979597	5.20987051712313	5.50133085934812	4.97937603282032	5.1455062778326	5.04331825472859	5.00919934757129	5.55822476896527	4.87657588098844	5.38998661898598	4.99262796053151	5.41944787750723	5.4399754578385	5.38772441005893	5.06035872310377	5.02049331175869	5.35750625990376	5.41773439466704	5.27031962428917	5.18081223285153	5.05743294240966	5.16720536398541	4.82654848729092	5.63261139648328	5.26084616246506	5.39290468621775
CSAD (cysteine sulfinic acid decarboxylase)	0.440112188124379	-0.214348777216793	0.103307411501797	0.126567857311002	0.813215619962747	0.127275554656387	0.126567857311002	0.406607809981373	0.449840129436327	0.124203183237689	1	0.0636377773281933	FALSE	1.95382767798138	2.54084066435577	1.51004032499159	2.82153063219817	1.01058651182483	3.4591036961354	2.75718116601946	4.28046642679461	3.01760127347191	2.78147092791015	NA	2.56999167083638	1.93086977561876	3.01381775323442	2.93493537903007	3.60016268938332	2.77706406116259	2.79648769971088	2.71986902326477	2.96471283009056	NA	2.83911508167478	2.92964520620782	3.5965297000382	2.26959873964541	1.35643119350283	2.3529053855023	2.21830380624774	3.38391161099632	2.32014093194448	2.36993823130705	3.09990279272489	NA	3.06489147186886	NA	3.10648233046998
CSDE1 (cold shock domain containing E1)	0.253994682402624	-0.0591286195893914	0.227342139449375	0.0231645086351928	0.886553042172774	0.052662061416101	0.0115822543175964	0.443276521086387	0.0263310307080505	1	1	1	FALSE	5.30298430681252	4.94632849608073	5.0272292636492	5.20702603745008	5.38292658257124	5.36245235467379	5.538227739736	5.28618624001597	4.94841863033045	5.32719153217901	5.12600644221634	5.17956678244714	5.47131754424631	4.93819638531149	5.4956216191141	5.53953727499986	5.35876195342774	4.71703477799731	5.02832160975291	4.99782078713391	5.08645684728319	5.56570683600544	5.35871976298842	5.18589825254622	4.7062155674951	5.28654112835868	4.66059781115555	5.04140070265996	5.54209395709373	5.09404600675047	5.5275301775807	5.41901295354174	5.19121914858962	5.05331555895296	5.22950332726768	5.10404725300459
CSE1L (chromosome segregation 1 like)	0.293820882396306	0.51151672027941	0.285852494600647	0.0781407296685652	0.00158460287408772	0.0935675379370473	0.0390703648342826	0.000792301437043858	0.0467837689685237	1	1	0.933996041441066	TRUE	3.47199379130317	3.24090044824217	3.46410623827917	3.49628337577919	3.21119913969326	3.67483348038966	3.69036121935202	3.73754616208871	4.04119916794167	3.84838758356007	3.43540190511862	3.62031661298271	3.45275355848589	3.37883064553565	3.15059541857734	3.67959269570006	3.0235161850191	3.17249551623684	3.3962280044979	2.93160364046809	3.2728637695037	3.66493787744175	3.39191890911305	3.86184621527433	4.02642827407044	3.75403231835604	4.03808494731697	3.54966917072649	3.54260475026076	3.45775186872739	4.30971462327422	3.89710486396729	NA	3.46867454145131	3.60753153717801	2.52588345352275
CSNK2A1 (casein kinase 2 alpha 1)	0.116871671900341	-0.0349036684131676	0.0901234058339856	0.54064802300989	0.915335324628562	0.70888525818068	0.270324011504945	0.574548668519707	0.35444262909034	0.972551959373936	0.915335324628562	1	FALSE	3.65445845513358	3.55219260289546	3.17120842898813	3.49511950455662	3.76879833217084	3.89810191232845	3.96329840041601	3.55337279199714	3.13877515787513	3.93236359143486	3.7847342932166	2.98974938897637	3.43492174035228	3.52228178046761	3.61501601628636	4.01559569158681	3.91589371610655	3.96529483948962	3.85169907708625	3.34701360354828	3.80543692426529	3.51520781903582	3.87089730866503	3.88737904423935	3.10744851606022	3.83259638318945	3.75489818875382	3.41856777929971	3.41585329296644	NA	3.54721536597909	4.20886837067295	2.84047531922241	3.87830355388233	4.03139519627553	3.52539238981841
CSRP1 (cysteine and glycine rich protein 1)	-0.103276287012142	-0.130016796071803	0.00258714835825054	0.502550876867299	0.509835677706221	1	0.251275438433649	0.25491783885311	0.535243361682771	1	1	1	FALSE	4.26704133186408	4.4002441691537	4.21785109681113	4.0149443921958	4.50875189156875	4.20059851287314	4.1681365545137	4.15394311498124	3.84761614512204	4.12217572334094	4.31474002334349	4.36555957023506	4.41951192499931	3.69851854536877	4.1940397602013	4.7083859102572	4.3310172360181	4.45412982098443	4.33457542619877	4.00373714574386	4.33219949990184	4.42851092541248	3.93109678400456	4.16597623588912	3.46817925368667	4.27121648807591	4.47974146834671	3.94248635491746	4.41863523877297	4.14023877091879	4.28192817288834	4.45544559042613	4.40098187253	4.30349583342968	4.39582371644895	4.07589197663459
CSTB (cystatin B)	0.180489915327281	0.42449716623209	0.334020208410985	0.469577279465186	0.0484561016186628	0.122712816139515	0.234788639732593	0.0242280508093314	0.0613564080697577	1	1	0.752162751868078	FALSE	5.663615028176	4.45934636595694	5.65187831237234	4.38631433116571	4.04957849521818	5.5290744241653	5.45225277370696	NA	5.38511692345808	5.52047253767316	5.22440692290642	5.32718793857155	5.41678233015324	4.74999542731502	5.43369392606959	5.22456513198066	4.84356684894204	5.00309846468065	5.50331056812717	5.14021831676264	5.37282328010373	4.97267887022784	5.30909613256651	NA	5.64012054812983	5.57201044770249	5.60780965276974	5.38257734085643	5.68740227987469	5.34581859004426	5.24036394497665	5.50509062163478	5.74108671198752	4.95093492831454	4.49193003801343	4.8574535688185
CTH (cystathionine gamma-lyase)	-0.138459426515721	-0.121008190471338	-0.114452125163425	0.380048984539648	0.600964577826357	0.521178251633522	0.190024492269824	0.300482288913179	0.260589125816761	1	1	1	FALSE	6.50204412217646	6.32569761692938	6.40679174508974	6.38906942299409	6.86581986088155	6.37567720490979	6.20357901147603	6.00024118041653	6.33005638102212	6.4774976270232	6.31849761886055	6.30555289587728	6.27147610080992	6.98067656020244	6.12651244483846	6.12655787312615	6.45040297631036	6.4289296003009	6.6779310100453	6.55912772844291	6.7158659217507	6.43878686342252	6.20190238131577	5.90713342883585	6.22826843786545	6.55556157544055	6.27689115678395	6.41581104978516	5.95298347150768	7.04825798636822	6.18124967587713	6.056574858298	6.53463438210706	6.45849520245083	6.55561218822007	6.44140711989909
CTNNA1 (catenin alpha 1)	0.0208597405806686	0.024969517295484	0.143855698345127	0.962431861022996	1	0.596460171713942	0.481215930511498	0.606170646992771	0.298230085856971	1	1	1	FALSE	2.92036190759086	3.96242871620378	NA	3.39662532980761	3.26429621203483	3.584168800161	3.38763825895263	3.27594866500718	3.25483134866332	3.2638712267772	3.07171290850356	3.17101462611126	4.48149270025508	2.98378712379999	3.78236662550846	3.7144103876784	3.09633270397498	3.90878409197159	3.43534856136912	3.33993549339106	3.48369971221248	3.44687817532309	3.81190254143041	4.07247457550083	3.90559158542941	3.4445743116074	3.65169465970039	3.8902618446565	NA	2.9815239005097	3.59322228491042	3.47926937062984	3.89951402461433	4.03439181482436	NA	3.64417931727496
CTNNB1 (catenin beta 1)	-0.128552618289762	-0.00201657105292452	0.150117696352218	0.412034613468158	1	0.359432229679102	0.206017306734079	0.639091129392599	0.179716114839551	1	1	1	FALSE	3.76982462299575	4.23549731303593	3.65997021258636	4.04146203372573	3.61297757049397	3.33756838526424	4.07032062649179	4.03660003766089	3.85383600403792	4.14522909046164	3.97468532068776	3.90636151042198	4.03171278008897	3.9618270320752	4.13255216694517	4.2482919377391	3.98032697298222	4.35645373094689	3.53938217885408	3.89872109060672	3.46342628302167	3.68642208726222	4.1873322762202	4.16668331331594	3.86229268118217	3.81528850074985	3.93919836307733	4.03342300153745	4.24506205898368	3.48253854784542	3.93834225633841	4.20833777013595	3.93051973436	4.42806867279316	3.48065289118484	4.19042522736927
CTNND1 (catenin delta 1)	-0.346040586804137	-0.183435975239844	-0.23411275450874	0.067741489995774	0.492532736129167	0.254587038563913	0.033870744997887	0.246266368064584	0.127293519281957	1	1	1	FALSE	4.10553561142916	4.45342539128353	4.01246140594355	3.86111172634173	3.67396339653176	3.61626358466156	4.01723601955933	NA	3.36732912622961	3.74591494916413	3.83826604662267	4.16910724253223	3.81454016972927	2.78439300211941	3.87973516873486	3.90983069560852	3.8719421898871	4.6367348121375	3.5344849832418	3.90194812211332	3.54386702651599	3.66397075204048	4.30230442649518	3.72073812789883	3.48807791823875	3.75990149522539	4.01951511692544	3.85918439722579	4.08846389395355	3.18043433437734	3.88998939386661	4.16087986183931	4.12258989813231	4.3447077940364	3.30586402894698	3.80292730504208
CTSA (cathepsin A)	-0.116755556082274	-0.256060540073087	-0.0864634214836177	0.779006254479332	0.585556490015158	0.913931755787764	0.389503127239666	0.292778245007579	0.456965877893882	1	1	1	FALSE	2.11891118060291	3.10895427404974	2.05419208374269	3.11036157280012	2.88761299952937	NA	2.88540646316248	2.0606284962759	NA	2.2187501750765	3.05479465704317	2.64486687635615	2.43017820443783	3.28144009956219	1.71519051685079	NA	2.82752435962455	2.93418621965943	NA	3.12432648053446	2.15860524526228	2.32392916718098	1.80737140990671	NA	NA	1.72640837132861	1.88293644902544	2.31561839593013	NA	3.12028060018516	NA	NA	2.84553621644704	2.40048601348717	2.10561103660449	2.37403232211747
CTSB (cathepsin B)	0.0210554256608907	-0.114971760741511	-0.00217759101245329	0.931212915808953	0.569667093807204	1	0.465606457904476	0.284833546903602	0.535729365525955	1	0.618759882559399	1	FALSE	7.5273127875228	7.48341273352902	7.07459106387001	7.47634118006233	7.61599003583412	7.32252308388368	7.42854442387515	7.66943785233854	6.98509051552989	7.32145914279023	7.45018849700559	7.5273284281889	7.34484624658118	7.87121528895145	7.30204481777059	6.96103288778353	7.70504482304211	7.48670632943646	7.19814050857275	7.44993273000055	7.35058564480732	7.55476534080719	7.44229662548655	7.33447889101768	7.07511542148041	7.43563692752525	7.4648806045869	7.43482835641991	7.42288052045043	8.01313281427086	7.2274234107958	7.34716955601921	7.58224738018607	7.50975917219572	7.1101961777542	7.69166675947293
CTSC (cathepsin C)	-0.241941370460041	-0.00606519112655964	0.0151573017518185	0.194830886614415	0.635317837746085	0.515878420806055	0.0974154433072074	0.635317837746085	0.515878420806055	1	0.355952094036205	0.40983023010331	FALSE	4.59962724954213	4.19838414001883	4.29159619130914	4.13948586688236	4.63949844674666	3.76101926524048	3.81557542886257	3.95247335562815	4.4427710254431	4.45414298462067	3.78697266803759	4.28387733543104	4.00295449750751	5.08004788499691	4.19700826146238	3.78588529347709	4.49447961496887	4.1964575424256	4.31467477632088	4.14401372908817	4.24449132899917	3.82341309982195	3.80129319096506	4.27830448447844	4.5530409613825	4.16669937923063	4.12360826237823	4.34379864732267	4.10203658053686	5.09373340409572	3.98773014757136	4.11643130013133	4.55260454939471	4.23149385071032	4.32245458249914	3.9625120065395
CTSD (cathepsin D)	-0.0826557000814244	0.0790735347813443	0.257829178130324	0.686988917451151	0.910949023201951	0.0591020985346111	0.343494458725575	0.455474511600975	0.0666845543996101	0.699248098926869	1	0.0295510492673055	FALSE	6.96534563869209	7.23967489818116	6.82146787497039	7.12615722890725	6.98171568206877	6.79924276052606	6.95762445221267	7.39053872035618	6.94802842130835	6.99126106033843	7.0553366711374	7.53698537579194	7.06443021432388	8.08622116501311	7.00327615435041	6.91986443015226	6.98001387200081	7.29583320579895	6.90388184573618	7.17021551494149	6.5063766145637	7.14693009971216	6.90714304515198	7.28499524748026	7.10782384779237	7.13440578349054	7.11501242829007	7.41762470294645	7.18014786115843	8.12989088177825	7.12856148902751	7.24169720326616	7.05021870295282	7.33917302417901	7.06696100384155	6.96065070923989
CTSZ (cathepsin Z)	-0.118605712128018	0.0573656311468577	0.130126874335299	0.481887549999368	0.0616419004029276	0.469133039322527	0.240943774999684	0.50277983018458	0.234566519661263	1	0.0308209502014638	1	FALSE	4.23640077280268	4.2245265460013	3.92073156898386	4.29124991296423	4.22566054317229	4.0730404189599	3.746560002959	3.695292332508	4.12802113757868	4.31195352406313	3.72140547248594	4.27925584105974	4.36441134570134	4.64639886184884	4.18860664749005	3.74291165450485	4.13492732587335	3.98773924140031	3.88544746409811	4.28631933337504	4.62381419924582	4.26838199087455	3.49632172917756	3.94077753438237	4.14628863717507	4.24784398657594	4.05858491927527	4.5405976858081	4.41529220263713	4.29796905879881	4.35091443679447	3.96447256727422	4.4090718106476	4.14424219728131	4.00375513266587	4.36420120571773
CYB5A (cytochrome b5 type A)	-0.138414508877484	0.187687102672047	0.00134117360669691	0.254424308123006	0.144340901782281	1	0.127212154061503	0.0721704508911404	0.536815175311611	1	1	1	FALSE	11.2025891342815	11.2279467988315	11.6486272194352	11.3493586423425	11.1320241081052	11.0364895968607	11.6090540440015	11.1820280461157	11.6620541426344	11.6778825741878	11.0821157684831	11.6191470295346	11.189663976009	11.2351645939599	11.4353056348885	11.6381009960938	11.2295218329513	11.2942473917567	11.6084535138901	11.387155717663	11.0732579095713	10.9706308037718	11.486141154677	11.2029930979542	11.6850641206809	11.7220945441543	11.2283557515698	11.6491169318616	11.154330800804	11.3078098690736	11.3177461136455	11.5973821893487	11.2068922595961	11.1837718294096	11.6610922093341	11.2180000938209
CYB5B (cytochrome b5 type B)	0.170777609280219	0.0141424392592529	0.0371276541000447	0.455064215274561	1	0.486356851467201	0.227532107637281	0.626253743598305	0.486356851467201	1	1	0.356837838421179	FALSE	4.04659582727159	4.02458563827827	3.37478911073308	4.59617782683377	3.60531653431967	4.01252397965585	4.05853297020161	4.14955203769051	3.77195950682092	4.30540149971807	3.30358788896253	3.60179158386203	4.04115535232079	3.80674680099872	4.14149818813431	3.65055778864147	3.87776387831943	3.7626358376886	3.63642741457795	4.47034813756532	3.90073158671122	3.87886264106876	4.25323293853803	4.01204119785936	4.11240822850123	4.38478202360611	3.77615664021605	3.61296577919391	3.51735129096901	3.3874590481708	4.12417095209485	4.38900917395691	4.13382652729883	3.289430217912	2.67378931677315	4.53056396169864
CYB5R1 (cytochrome b5 reductase 1)	-0.837341229363842	-0.0697348029674267	0.205997032325914	0.0207988965929613	1	0.593844615577619	0.0103994482964806	0.560899337456142	0.29692230778881	1	1	1	FALSE	3.86044639338844	3.26052704841616	NA	NA	NA	NA	NA	NA	2.93778127801614	3.06117653384052	3.90896658211559	3.8723855428132	NA	4.6659043549549	3.37831740123299	NA	3.45668789069187	3.54901605248476	3.46477280633474	NA	2.50991368636963	NA	3.02956243103703	NA	3.77638828681913	3.35313976642251	3.72644978952716	3.70701671023196	NA	4.98918897390046	NA	3.7780298057328	3.90083783306135	NA	3.95516398761695	NA
CYB5R3 (cytochrome b5 reductase 3)	0.512166000584051	0.408125687085415	0.281494856427645	0.000470840506732119	0.00653972019966476	0.00393346544331062	0.00023542025336606	0.00326986009983238	0.0342307818237176	1	0.0200914682332739	0.00196673272165531	TRUE	9.01919872905544	9.16825341259716	8.76877980990854	9.17799002477323	8.93035296186443	9.37445919483686	10.0640421264664	9.73004210530077	9.53221369445901	9.26907056026058	9.28604943682332	9.40242374437362	8.92728019086662	9.16218989130323	9.65016498671545	9.31492079655441	8.92179631695023	9.14503798359451	8.61044538910273	9.12756106063223	8.90954511535482	9.45262837858689	9.96196330079718	9.6128390166314	9.46884190701673	9.153640693297	9.38414696779064	9.56615490910001	8.92295301957466	9.23819930785607	9.60127123607867	9.34968152253534	8.80180857626754	9.10474550526884	8.5553675433351	9.21570286132316
CYBC1 (cytochrome b-245 chaperone 1)	0.3042945353478	0.066124873597294	0.0970191962811789	0.136232312955768	1	0.760254538221058	0.0681161564778839	0.528475936122964	0.380127269110529	0.333426466462849	1	1	FALSE	3.87116352949449	3.82444201365892	3.91981677005279	3.65531747832169	3.57114282906173	3.80781857095259	4.29702996658171	4.14554703618986	3.71002944168553	3.89186631412697	3.69851854536877	3.58928410667125	4.14438089246299	NA	4.35782644244846	3.84243583392024	4.07938664522557	3.30174858737694	3.93668504664297	3.6479591454117	4.12870582348222	4.06026359873829	4.45487337817945	4.57524576184691	4.10337174459083	3.93470520017256	4.06799143196549	3.69762927597411	4.10520872342818	2.64924755366066	4.27875051098982	3.70788917335745	3.85778198898326	3.61054652551445	3.75362592839662	2.83041354132577
CYC1 (cytochrome c1)	-0.460644679804905	-0.568571432148328	-0.215448321451085	0.107331658919908	0.0483744621905675	0.206240442646481	0.0536658294599542	0.0241872310952838	0.269205697892969	1	0.132581713851741	0.10312022132324	FALSE	3.18264939735621	4.3187289810438	NA	4.35354913572204	3.71505869365348	3.88942486778825	3.78276500077207	NA	4.03308816933219	3.08609078008138	3.7839175726038	3.62289521993138	4.14599530213805	3.31791615760206	3.49618109506517	NA	3.61541629726287	4.17110272155542	3.80302033179371	4.65822290999399	3.70444041904109	3.43048600507572	NA	NA	3.02408204761081	NA	NA	2.71275203643622	4.09046391794482	4.12295427361814	NA	NA	3.19792041899482	4.18853543904123	3.66540414154438	4.48911258047263
CYCS (cytochrome c, somatic)	0.287289958175337	-0.242361858555676	-0.124427446604223	0.325482303702359	0.601530917320797	0.812902733576188	0.16274115185118	0.300765458660398	0.406451366788094	1	1	1	FALSE	NA	3.82968722215566	NA	4.24785158012738	4.64118184134725	4.01471235152137	3.71803276927783	3.84817723216495	3.65600432879095	3.75913452352411	3.66025551850877	NA	3.68976879875178	NA	3.55575481468276	NA	2.9219066153867	3.83140099217911	2.6667997584922	4.70653607797771	4.702535651564	3.67716993881825	3.94208280516701	4.1829464945111	3.58261621440535	3.19762167228214	3.79798828358894	3.2384505991008	3.93539374063984	NA	NA	NA	3.6537594055614	3.49089097889429	NA	4.45020829643112
CYFIP1 (cytoplasmic FMR1 interacting protein 1)	0.228481031524395	0.041565727193426	0.0684020820712593	0.318444159995322	1	0.878762237464696	0.159222079997661	0.576832033939334	0.439381118732348	1	1	1	FALSE	3.09104476111975	3.38120029746086	2.67031463513647	3.75174220684172	3.37885838327003	3.59465603110422	3.72154765356878	4.07644793013567	3.53484600401957	3.39415740261718	3.32456581403462	3.1615942776862	3.16984645257401	NA	3.61920169723258	3.06647845027253	NA	3.66887931272668	NA	3.52879633174487	3.86300673937331	3.1014920835972	NA	NA	NA	3.42792792761523	3.28000162259816	3.64459466060326	3.92363411838834	NA	NA	3.22087318516756	NA	NA	NA	3.73634510188322
CYP1A1 (cytochrome P450 family 1 subfamily A member 1)	-0.01974871000037	0.127355469343236	0.745677428155874	0.672628488086818	0.474850972733079	0.010307941692244	0.488751042033638	0.474850972733079	0.00515397084612198	0.672628488086818	0.347583407438368	1	TRUE	4.68100503126829	5.12463417889498	5.50523038996349	4.56164995795421	4.96790176044433	4.84790172561743	5.10436601668258	4.62612369520161	5.21232809135508	5.20557627911206	4.81044824530088	5.30308297249164	4.86700685721115	6.93186031046937	5.54647161884672	5.00173469915024	4.66186358827842	5.1348410995911	5.65370209139346	4.53090724281094	4.73232890347843	4.80829751832302	5.24979042401979	4.48594198341242	4.93225964167864	5.5843071278879	3.94948824310161	5.07710624410598	4.93108732603494	7.0091567891713	5.70558539102098	5.26758448633213	4.54142191124622	4.95223570582897	5.4006608813081	4.20444594223003
CYP1A2 (cytochrome P450 family 1 subfamily A member 2)	-0.0334751685302858	-0.213871437582354	-0.239909880770325	0.45191083775528	0.0774301837395491	0.0318266016280082	0.45191083775528	0.150293292524482	0.0913817275001565	0.255900639901928	0.0387150918697746	0.0159133008140041	FALSE	7.2001433520364	7.26250832736125	7.71566690235329	7.87918499856645	7.40748871975999	7.46412094530861	7.77755779731174	7.41320478925258	7.32614181831132	7.85773845272971	6.82595094799519	7.34354106999653	6.81910611773823	7.37230789381946	7.18251353843303	7.74358901817595	7.1707362892495	7.33540822077576	7.53732713254106	7.93810344365866	7.34035752852474	7.39066768555967	7.74438313508903	7.45568065784394	7.27266710562647	7.82555669083556	6.8704756918569	7.23849072520876	7.01851177841907	7.30891235335134	7.20672135743089	7.6710881078986	7.17185731891371	7.40970490030468	7.68046501837983	7.97762338143295
CYP20A1 (cytochrome P450 family 20 subfamily A member 1)	0.132206768880078	0.073137646288826	0.176153766579021	0.178398826534848	0.665086515507601	0.0728884329372245	0.0891994132674242	0.3325432577538	0.0364442164686122	1	1	1	FALSE	4.50535108807865	4.56277970898101	4.58585789597551	4.56659599381488	4.13061792257892	4.53465928041388	4.96844562059564	4.8395968531951	4.71473457708222	4.51870507995926	4.56019524613801	4.43231138482051	4.42301335221492	4.49992240368606	4.75745535005403	4.87518536933078	4.45005649389084	4.58818692489433	4.54149005918876	4.35160712947052	4.64019286809332	4.70905347599158	4.68490287361309	4.49592536155138	4.7314873921986	4.61766874899425	4.66950871754051	4.43892489036713	4.58201398738004	4.71387723993062	4.93274152742342	4.81803758913797	4.51774181629867	4.58825289928743	4.5453073942156	4.56691254785694
CYP27A1 (cytochrome P450 family 27 subfamily A member 1)	-0.343005423167221	-0.500390349172872	-0.32927276357919	0.00161302146613698	8.94552088518115e-06	0.00321840388211752	0.000806510733068492	4.47276044259057e-06	0.00160920194105876	1	1	1	TRUE	5.28137184514778	5.22641989998711	5.27313912851701	5.38884390653855	5.00855411707405	4.77403323569633	4.87096633359737	5.2309330930394	4.76383114860791	4.64820656303603	4.98084332687325	4.71694152376792	5.16596418042862	4.80085331888	4.81974992027679	4.92841296362155	5.3421351309927	5.32053883222054	5.35584791468945	5.42635198478834	4.62900683342718	4.76656336060639	4.98823476840629	5.09108200838764	4.14089315084582	4.77573536925904	4.80519957524782	5.00110864573156	5.39478506770481	4.58295937135934	4.9897021662835	4.83727722893426	5.25150324019316	5.387810556021	5.27868733228388	5.38744526180393
CYP2A19 (cytochrome P450 family 2 subfamily A member 19)	-0.312364008135978	0.31004738156299	0.0836987352303395	0.00570178724172253	4.17459326241835e-06	0.130568740512423	0.234788639732593	0.31308779952734	0.472864473065695	0.00285089362086126	2.08729663120917e-06	0.0652843702562113	FALSE	10.2751933339022	9.7676001797563	10.6431256404744	9.34482405956739	7.98037953071972	9.44880805484386	10.8860242213219	10.4158579396409	10.1755869741467	9.9847317445354	10.7344979416926	10.3375215564985	9.83420081563838	9.25254953917742	10.8890856200681	10.4553580467923	10.3340385908051	9.77505054148317	10.643973403985	9.31438611346313	7.9875994174453	9.43881264054147	10.922428306707	10.4808204882875	10.1304804719882	10.1256201085101	10.7331678900623	10.3669669111418	9.92971851798519	9.31252450538628	10.843921051289	10.4336897537235	10.3142320154518	9.82246407872048	10.5536484913274	9.36507571200702
CYP2B6B (cytochrome P450 family 2 subfamily B member 6B)	0.31751959474266	0.285700585960722	0.290965482245947	0.445908029530289	0.0774301837395491	0.51331330544421	0.222954014765145	0.318040138807857	0.256656652722105	1	0.0387150918697746	0.775673928679149	FALSE	5.01149116619002	5.01162981182476	NA	4.24734272379058	3.56395127255932	4.98545488996994	6.13781907877756	4.56451840682891	4.90531238611866	4.33435374320532	5.38048011329985	5.24126054904726	4.62715154698694	4.36422222109353	5.66461083404967	5.49851895408568	4.84911856655328	4.85383600403792	NA	4.22212446737522	NA	4.84528931419146	6.06248009557664	4.40597194403552	5.02300689633703	4.19279384819765	5.26775300994149	5.66268973543405	4.69895742007726	3.75296262523898	5.69490247363163	5.85076192536618	4.99914314541559	4.84649833053715	NA	4.47338430327065
CYP2C293 (cytochrome P450 family 2 subfamily C member 293)	-0.597792464795157	0.784796286290851	1.03161082147933	0.189963176727116	9.02410849058283e-05	0.107452553486892	0.189963176727116	0.148380437476024	0.0537262767434458	0.103334795170172	4.51205424529141e-05	0.343605206331353	TRUE	NA	NA	7.04613086532739	6.77275663571434	5.45823762242782	2.6349300902852	7.07926076202904	6.40173114319986	7.01983532643416	7.72525036043156	7.12131593112408	7.07180556516097	6.70447085275606	7.14061507564306	7.78272962320938	8.00171781278519	3.14793346734297	NA	6.96342788300817	6.78016571731519	5.7577806759565	NA	7.07800132557394	6.43697798934232	6.84415964923601	7.5977620703801	7.10768786931437	7.14239301452645	6.66263277495391	7.24656010189706	7.72379744369252	7.86358541265218	NA	NA	6.96156545264594	6.92269737595445
CYP2C297 (cytochrome P450 family 2 subfamily C member 297)	-0.239495286371675	-0.614771937935043	-0.834190402626857	0.763350590590607	0.688903550085069	0.251211241873922	0.381675295295303	0.344451775042534	0.125605620936961	1	1	1	FALSE	6.14147366452982	6.01121383494185	3.79790530450827	7.63429558024379	5.61751595225671	7.74408707480284	5.1931724669093	5.06035007569336	NA	NA	5.4314859038598	NA	5.29825506700201	NA	6.02240776403027	NA	6.13149894266089	6.04340794076444	4.54072785797639	7.72180327084904	4.88897698308389	7.56501827581844	5.39473705925586	5.53663110607653	NA	NA	5.57181330745978	NA	5.30456944933373	3.24530702313099	6.07365316570119	5.50850788448623	6.22899565023425	6.00878490974095	4.62875610081456	7.60882402431128
CYP2C301 (cytochrome P450 family 2 subfamily C member 301)	0.855461469665322	0.41691704707478	1.18141111169462	0.0349910964362465	0.50154424785106	0.00235157505815392	0.0174955482181233	0.25077212392553	0.00117578752907696	1	1	0.749172556364992	TRUE	3.48518206349973	4.13535427532856	4.20213558088985	2.0699495823905	NA	5.30280888449797	3.48693314159635	NA	4.05521301091155	3.46468133483412	NA	NA	4.67368644158717	NA	3.67142925572494	5.33516879689578	3.18870791567479	3.88743753661878	3.69747359745868	2.84684228861346	NA	4.81132716487707	3.47433220181549	3.32727058927851	3.79142860655586	3.59878204013353	NA	NA	4.8918614547927	NA	3.27517098080394	4.91110192155138	3.54541242915416	3.71654101060438	3.12389956445378	2.62315282731876
CYP2C33 (cytochrome P450 family 2 subfamily C member 33)	0.384191212644246	0.462567211518418	0.33966644168035	0.169094813409513	0.00221574511511235	0.000202677659717656	0.116708369698278	0.094521947340741	0.166366213352173	0.169094813409513	0.00110787255755617	0.000101338829858828	FALSE	7.86871762768372	7.96932895630194	9.30112575662531	9.3711428081314	8.50353955522477	8.73902784969334	9.62078066271203	8.98730381000749	9.24503210127442	9.79517762913898	7.94465935889218	9.36744751457747	8.89959256904508	9.03161299131884	9.11423426507809	8.81922110355015	7.94740316589227	7.90844065976718	9.22665302327777	9.29081142006995	8.46727948045998	8.81408572802569	9.70711233418926	9.11102609429829	9.25063240223438	9.72778264338424	7.91531772362521	9.44254338269414	8.91271572347635	8.94099477015286	9.08627159576362	8.85080879741303	7.86534973823623	7.79762262119327	9.3016333702397	9.35525638203834
CYP2C42 (cytochrome P450 C42)	0.168207193760658	-0.114897630795431	0.243330753643287	0.534266957920255	0.732079603031044	0.184064912029764	0.267133478960128	0.47040420405107	0.184064912029764	1	0.732079603031044	0.165051196493217	FALSE	NA	4.40236063931576	NA	NA	4.84336081892504	NA	4.18888353582893	4.23667629199905	4.18488327523034	4.44325521696017	NA	NA	5.03943234378759	4.05213762333518	4.53726500097168	NA	NA	4.69496374414662	3.94219543505771	NA	4.6433194073718	NA	4.36633620394808	4.28801150578079	4.17006124954012	3.97181022671284	NA	NA	4.90379028139164	4.42367900821079	4.56776446366637	NA	NA	4.65781147224139	3.84181213978833	NA
CYP2C49 (cytochrome P450 family 2 subfamily C member 297)	-0.329209692131325	-0.256918807195973	0.263027970614769	0.2111846020712	0.468820636256416	0.369540651867456	0.1055923010356	0.234410318128208	0.184770325933728	1	1	0.480560269047118	FALSE	6.00487437731338	5.85882397917409	4.55622093616515	5.11573244088884	4.54337833487301	5.46035923557557	5.06073483529895	4.94548129328826	4.9449006018649	4.94667472305433	6.22912450942889	4.78819498558015	6.09871009559072	5.05375432226871	5.78997176649176	5.86977765755802	6.00239648897553	6.11934165040543	4.88083732836147	5.09920261300342	5.12266443696891	5.36526909977232	5.03539517165306	4.91631421267354	4.97196193232025	4.98051891370771	5.96063217679753	5.21526312137013	6.13046142349496	5.30819702919137	5.982190460045	5.87979397184239	6.1174540193338	6.0700586723888	4.78434693210579	5.25190083801322
CYP2E1 (cytochrome P450 family 2 subfamily E member 1)	-0.0519290048901092	-0.127474554425565	-0.0840330387957781	0.746655539909341	0.459056823678291	0.599015782862741	0.37332776995467	0.229528411839146	0.29950789143137	1	1	1	FALSE	10.5621088351621	10.2317971835299	10.8223238548347	10.5535621009658	10.4662294432151	10.2685770877139	10.685125459942	10.4164492124358	10.2758567837929	10.8269853607151	10.0417960232317	10.4753078542159	10.6938179727318	10.1416984486357	10.5264894581201	10.4762905440817	10.5120194288684	10.2240861104001	10.7893950743853	10.5715535719782	10.517502080918	10.259460816134	10.8088917970984	10.5231502587895	10.2806315966937	10.8366027036461	10.0839047599099	10.5702541926851	10.7546537131919	10.1534886986656	10.5567167915434	10.4276899700137	10.5941379560119	10.2966868253634	10.8158155591969	10.5250215541506
CYP2J93 (cytochrome P450 family 2 subfamily J member 93)	-0.877458104115233	-0.814236726135392	-0.969804050377143	5.78943341665974e-05	0.202556778778712	0.000202677659717656	0.0461166086193263	0.101278389389356	0.0490007327978299	2.89471670832987e-05	0.254556337856018	0.000101338829858828	TRUE	3.93517683868763	NA	NA	NA	3.33095988949952	NA	2.90225113085129	NA	NA	NA	2.92287145634511	NA	2.59954632134656	NA	NA	NA	4.01172819741845	NA	NA	NA	3.08482794243335	NA	2.09425972039028	NA	2.2121241668502	NA	2.89714359715496	NA	3.11583396289007	NA	NA	NA	3.03755617839575	NA	NA	NA
CYP39A1 (cytochrome P450 family 39 subfamily A member 1)	0.447549586267211	0.581620713862079	0.478600214725186	0.0150558898039401	0.00188125672021012	0.0160802383555035	0.00752794490197004	0.00094062836010506	0.00804011917775174	0.613850447018452	1	1	TRUE	NA	3.42351094224668	2.92333556805466	4.00353927479956	3.94543915419574	3.25601427138669	3.86898301674333	4.25842093269204	4.10680893005515	4.25220369615542	3.54645001050178	4.0137838154331	4.0088185172438	4.17618711462715	3.92254040021552	3.27846953035968	2.71237567288067	3.30513004128246	3.21638501807815	3.91215163716285	3.9762811412817	3.57225910927892	3.89090384658666	4.43620182476479	4.0469449959264	4.45689155214677	3.59997233353952	4.15006407120194	3.85066942672598	4.16529293419176	3.84156057391845	3.54470793087001	3.71389373198911	3.11525968699953	3.65459593322029	3.87029566586049
CYP3A22 (cytochrome P450 3A39)	-0.211570805478076	0.143071529314173	-0.165121375441354	0.417320143691791	0.0774301837395491	0.184969935166012	0.208660071845896	0.4052904387708	0.292461872541235	0.895321654056881	0.0387150918697746	0.092484967583006	FALSE	7.49472760586612	7.71505594720878	7.94777718300729	7.4801843236987	6.96410978701815	7.06664893366482	7.89410836489201	7.75105526753511	8.23251686380604	7.18684716532408	7.53413943909902	8.36548695810197	6.82325258422879	8.19386043093956	7.33097960262239	7.57329120306865	7.45698680328185	7.73848413291586	7.92006101142159	7.45891510694034	6.99551843764118	7.14938131946136	7.84584754411479	7.74514319347599	8.20815630679263	6.99219060270136	7.65137464645563	8.22516886813948	6.87274258916897	8.27231252046491	7.26292169088074	7.57009856808917	7.41054463075407	7.74880334946358	8.00396758621378	7.37046946058112
CYP3A227 (cytochrome P450 family 3 subfamily A member 227)	0.617805252772743	0.483423663613086	0.147901567480385	0.00151613647378437	0.0151490627781985	0.575964985157007	0.000758068236892184	0.00757453138909926	0.287982492578503	1	1	1	TRUE	3.29160945138062	3.46296844032096	NA	3.45468916963012	3.99931455704999	4.04810537444206	4.34165135607764	3.72427918292684	3.79706487240786	4.14540845307687	3.51634299498619	3.78044659211718	3.4620130434422	3.33352391740225	3.83596448531419	NA	3.70511534339659	NA	NA	3.97500646093776	3.69593815250529	3.98512695711545	4.4666662699863	3.89743406292035	4.21189997230008	4.45000368926292	3.62449866323829	4.0264459803038	3.48071750924146	3.55118375961727	3.578504028188	3.58471000699515	3.42500268344776	2.55337524971694	NA	3.62009369875064
CYP3A29 (cytochrome P450 family 3 subfamily A member 29)	0.0941941236131441	0.0274201708043172	0.156466039324564	0.644902867815937	1	0.434708373476709	0.322451433907969	0.593405324663172	0.217354186738354	0.972551959373936	1	0.602458507031523	FALSE	6.48535436856849	6.7001761247758	6.52406367577721	7.28031608718963	6.45673716626102	6.65320336203398	7.55716498397718	6.83488815451396	6.99073934740013	6.55242779571492	6.9026886442275	6.94677763937674	7.07152671926426	6.90062533253607	7.14112620200829	6.68057753773495	6.60512092952159	6.67266577110977	6.52520757128439	7.12611591905246	6.17896555747567	6.58429209290787	7.51938464375781	6.89218456488095	6.86256297394205	6.32878979987133	6.89587212137154	6.89586000668985	7.05760189882958	6.89736145196142	6.86969870662664	6.6201244981623	6.53446630729579	6.7289816699487	6.47012195740348	7.13943879733134
CYP4A21 (cytochrome P450 family 4 subfamily A member 21)	-0.104923952668562	0.45835558757459	0.283607183812264	0.0877525803926521	0.00520645075379612	0.0987815658229828	0.298330717884764	0.00260322537689806	0.0493907829114914	0.043876290196326	0.177033221431601	1	FALSE	6.69824626484128	6.69878799692926	6.82630695865336	5.95623326019615	6.36271884963997	6.28598287922799	6.8856475709904	6.71593454276378	7.36500132519421	6.44161460960919	6.98177275499122	7.24381186598285	6.9797967182782	6.6939468739064	6.95698592461258	7.08250035603942	6.738403064415	6.65969626580899	6.8476086290824	6.11438576653836	6.00322667334988	6.2365959376686	6.85002427129923	6.58755251710117	7.33738998183111	6.58632940764071	6.988752843983	7.36398578046389	6.94139979814985	6.47214167810224	7.06506602153872	6.87253329685012	6.78972925137577	6.72989260392806	6.96140338849829	6.03778413494333
CYP4F52 (cytochrome P450 family 4 subfamily F member 52)	-0.766067834923862	NA	-1.01700237232448	0.22953752830334	0.646764170985179	0.112185092904251	0.11476876415167	NA	0.0560925464521257	0.333426466462849	0.646764170985179	1	FALSE	NA	NA	NA	6.40505464347734	5.76345938021464	NA	5.31713037872859	5.79388808136498	NA	NA	NA	NA	6.73811928878258	NA	5.1954224086254	4.80046508504469	NA	NA	NA	6.40418615940749	5.82991043176896	NA	5.14861283733706	5.95858287396689	NA	NA	NA	NA	6.59510676929883	3.63083644486655	5.0023019661561	4.93907609321353	NA	NA	NA	6.27077746817599
CYP4V2 (cytochrome P450 family 4 subfamily V member 2)	-0.392088740283632	0.272822801897678	0.0746584338736355	0.0785241243838216	0.333518165183635	0.562846459894	0.0392620621919108	0.166759082591817	0.43639301191122	1	0.404816125093593	0.562846459894	FALSE	6.34059609292134	6.10142316655656	6.19692960018406	5.9452565372373	4.71459721758489	5.70351603496096	6.4914667229242	5.86143435199192	6.55131913322916	6.19498530408097	6.41943607897487	6.36344444823696	5.78577807996866	5.57833494868161	6.42714855403838	6.66923941125265	6.3153977659852	6.10779665312206	6.11335461757088	5.84793679300921	4.86032719687159	5.44996738496006	6.55304710708755	6.11783839090188	6.53104765245405	6.44036922349203	6.30835723437838	6.44401765493165	5.78829418814312	5.91364341121986	6.43404102300156	6.79659775404831	6.46680165535575	6.16208110338238	6.03656707114301	5.97467843832859
CYP51A1 (cytochrome P450 family 51 subfamily A member 1)	0.0504966858933216	0.49048892080802	0.238240974949031	0.438892243681243	0.0238722776185271	0.222590842210652	0.438892243681243	0.0119361388092636	0.160213841656848	0.372798498414027	0.646764170985179	0.222590842210652	FALSE	6.47067676784156	6.62280006920725	6.55946733979914	6.7567164277715	5.68313498512609	6.657597135265	7.36095240255891	6.94292496992169	7.40225318381152	7.02334407620432	6.76965274373208	7.24003759541204	6.97109515673329	6.32663261866493	7.02121319508696	7.00681414168101	6.47926128541937	6.6349838002914	6.56515997545498	6.73951060648966	5.59327607611471	6.7100900731357	7.43567026093655	6.82425869660337	7.45968570731916	6.87001941791194	6.79747996179491	7.37904039891973	6.99314219623285	6.52448843325751	7.03331286794139	7.11962593081106	6.56331831924538	6.67205754929923	6.56075010445511	6.87142477254769
CYP7A1 (cytochrome P450 family 7 subfamily A member 1)	0.0776317906629115	0.446500328674264	0.391022872229717	0.650491593201568	0.133425373276312	0.190651937772906	0.42403999473753	0.0667126866381562	0.0953259688864528	0.650491593201568	1	0.53362614379329	FALSE	NA	4.12356687947126	NA	3.75872956845786	3.63038217195566	4.14060689614918	4.53869955766156	4.55812678683286	5.12506418492882	3.87074938697427	3.6279102857541	4.7379841379079	4.75131374507094	NA	4.35339387138555	4.32526407399933	NA	4.05818659523139	4.15581398414408	4.02333520405946	3.4055976060874	NA	4.27235918138665	4.26348517760465	4.72640619139049	4.04236417524801	4.53548068357009	4.94611323202176	4.86486460903002	NA	4.48563291174182	4.13067557585704	NA	3.85764266834709	NA	4.23650792540928
CYP7B1 (cytochrome P450 family 7 subfamily B member 1)	0.0110842143295868	0.161582055594257	0.131232579744424	0.650491593201568	0.191930826396365	0.273346059051078	0.481215930511498	0.0959654131981825	0.136673029525539	0.650491593201568	1	1	FALSE	6.23801678373229	6.4440971904651	6.40567758644453	6.82897424198832	6.27610951286147	6.67342922152357	6.9601178065343	6.40995941569608	6.76589272369395	7.09102275091852	6.50018858608332	6.6646250548693	6.78944235290426	6.5228545484517	6.8011586560937	6.69265037003553	6.6086392429779	6.55931437160562	6.63321758034636	6.72370872062794	6.15147731564356	6.62847324544869	6.93425700072363	6.65175492331043	6.76500424625004	6.85950993889133	6.57705413187399	6.78090060114899	6.81726509726679	6.79190521327638	6.6405211551444	6.55510751473616	6.36149642507223	6.60659620214407	6.46743111200164	6.93669682331273
CYP8B1 (cytochrome P450 family 8 subfamily B member 1)	0.304378384357276	-0.000323017887472687	0.0768989535179057	0.0361539604623358	1	0.721876405783417	0.0180769802311679	0.643080447177628	0.360938202891708	1	1	1	FALSE	4.56420132697402	4.91929717283044	5.32767299463197	4.77758804203593	4.90173578507622	5.45039967687024	5.2101667383972	5.57811149179349	4.8441295127253	5.1349191140685	4.50247063767846	4.53502025758352	5.22331828287464	4.46955390987057	5.04975708512982	5.04015599494602	4.87545080013093	5.14703800030393	4.96246573472442	4.94949758120557	4.96976754398732	5.42307724161905	5.41428777935255	5.53881438472962	5.09309954218464	4.7104152347071	5.17937171041247	5.02501993270115	5.45621804574423	4.96176684985858	5.19511920602985	5.12806239291659	4.8238512419538	5.06686416170014	5.3559571212982	4.98974303216544
DAB2 (DAB adaptor protein 2)	-0.16774320063121	-0.247039983319988	-0.113452347252063	0.515119089881391	0.370970060243339	0.813784815068344	0.257559544940696	0.185485030121669	0.406892407534172	1	1	1	FALSE	NA	3.09854588574849	NA	NA	NA	2.60070744417856	NA	NA	2.58821451455302	NA	NA	2.41541255123483	NA	NA	2.45651179890487	NA	2.8075239135788	NA	2.92196943532242	3.02749911025138	2.8494588980037	NA	NA	NA	NA	NA	2.82100604067956	2.19097825349639	NA	NA	NA	NA	NA	2.65391987311942	NA	2.41293052839901
DAD1 (defender against cell death 1)	0.00598388071705869	0.130994502878197	0.304501776275917	0.0542568385894148	0.533838007277872	0.031845161916948	0.498433626324127	0.266919003638936	0.015922580958474	0.0271284192947074	1	1	FALSE	5.54805740501001	5.42533173394575	5.07544705952874	5.61646356603586	5.62758641147759	5.02213696335345	5.57446486158354	5.52350236524855	5.63034722196012	5.40962514290925	5.71984602976184	5.58924215331414	5.50947099704729	6.13533990889163	5.63920900583965	5.36892545882396	5.62522372378559	5.39439752533866	4.90621718078042	5.66715696939554	5.78016571731519	5.41480867871697	5.68689546341435	5.10799746321942	5.68773539371488	5.46976552964809	5.56403971139126	5.65576396832137	5.62768562393569	6.16900298504625	5.71883833547489	5.68356452868935	5.82328570795646	5.41581273953616	5.12630799983997	5.62176764645778
DAO (D-amino acid oxidase)	0.697770882852726	0.137589949038451	0.165481205003301	0.173464393686749	0.265163427703483	0.783483398646424	0.0867321968433746	0.50277983018458	0.391741699323212	0.333426466462849	0.132581713851741	1	FALSE	NA	4.06192305128405	4.29972088545307	4.35532642722999	NA	NA	5.01897237740869	NA	NA	4.82496637549861	3.22488304116929	3.48071750924146	3.99357473718441	4.40578138412646	NA	NA	NA	3.26000758451164	4.0293910420531	3.61348450525078	NA	NA	NA	NA	3.94837657694739	5.43270557748693	3.77500838761559	NA	NA	4.43221114917122	3.96127140852891	NA	NA	3.37838676924201	4.61187466698011	4.12850787540921
DARS1 (aspartyl-tRNA synthetase 1)	0.184015411884878	0.151090406666536	0.134692272744522	0.103049621134643	0.261292990430506	0.277919234772157	0.0515248105673214	0.130646495215253	0.138959617386078	0.650645161908093	1	1	FALSE	4.78271258925868	5.32111274183033	4.8816205743625	4.98794838364697	5.25889198725897	5.26541064044079	4.84095160292505	5.19245458453696	5.25936288807201	5.00014877025526	5.19029879162659	5.21687387654577	5.15382154604461	5.50545589667128	5.0117013656492	4.79897329549558	4.98062858265804	5.28261772148135	4.98422019922673	4.97964583434229	5.46305674986557	5.31522928197747	4.94325560216793	5.21221523593532	5.34571216102363	4.8772632714345	5.21787047940665	5.21441238292022	5.01925711868108	5.52067996187594	5.08526742655983	4.96233153806756	4.83033646333932	5.24985488091316	5.0391032914108	4.82364237683653
DBI (diazepam binding inhibitor, acyl-CoA binding protein)	0.33264239482453	0.0955776667770364	-0.0865727089336133	0.00772452401342122	0.684220731967078	0.59930970465147	0.00386226200671061	0.342110365983539	0.299654852325735	1	1	1	FALSE	5.46541947506045	5.52933684425302	5.84215922866762	5.92906426061055	5.80656637680595	6.40466133605292	5.90731853166327	5.94650629868902	5.70759380979369	5.91017859515881	5.36889403824595	5.91896338783423	5.84275512131095	5.04151898166662	5.96579582617625	5.70787813281685	5.62501033654692	5.63393682065295	5.58474608023308	5.93762452276811	5.8252310294853	6.32167740484468	6.12852643419486	5.86666816825614	5.89070689910059	5.74903272330168	5.69261968593999	5.90285985093732	5.7661657874132	5.14100354819455	5.95783336351706	5.67304754681734	5.74637457953107	5.65286504514118	5.6822586566445	5.77866329015793
DBT (dihydrolipoamide branched chain transacylase E2)	-0.0287805677900667	-0.385090869956607	-0.484430285777677	0.89124560056413	0.00296281148413853	0.000215245067146691	0.445622800282065	0.00148140574206926	0.000107622533573345	1	1	1	FALSE	5.6500062557817	5.65622462404824	5.3913965521103	5.76159112207847	5.4356719275869	5.92968212882769	5.85780935395592	5.35318212035786	5.56532298900355	5.07514323921347	5.20578738576442	5.13163063775306	5.19589086915275	4.66498337325674	5.24567819387567	5.58824990051683	5.54502005369451	5.87371970554201	5.57644050785319	5.91247742092136	5.66997634059281	5.66887647694854	6.22394763243525	5.73229905179878	5.71979401929611	5.36503108037959	5.54950591888315	5.25854530604085	5.05322431417755	4.99684968437866	5.38289546545328	5.63600681180991	5.57016841144765	6.10544970573191	5.69456265354231	5.94619980947197
DCPS (decapping enzyme, scavenger)	0.206631321995985	0.218781023797679	0.114796002353474	0.107619086084985	0.118651901121919	0.453729783600371	0.0538095430424927	0.0593259505609596	0.226864891800185	1	1	1	FALSE	3.75687384727384	4.07767881844814	4.08374098321929	4.23352764809435	4.01224684689484	3.64430624042323	4.36182449432085	4.2088761721662	4.09316294090942	4.37092449490874	4.09961501959617	3.9583137447431	4.12658471644197	3.78004757606187	4.29382658862154	4.04266184573722	3.92117922786875	3.84558037337165	3.99342075841288	3.82028109650187	3.95269699027231	4.24299113528704	4.21340949904589	3.82876357899631	4.11751220106722	4.58981141625662	4.00810138732882	4.20290350122869	3.90717910576664	3.78879009866328	4.4352418679526	3.74266379190408	3.48457641700068	3.90425286280375	4.09607627464221	4.05153741918358
DCTN1 (dynactin subunit 1)	-0.0308375824472847	-0.0275042442210215	0.03141489999634	0.962431861022996	1	1	0.481215930511498	0.618597267270666	0.5134287899986	1	1	1	FALSE	NA	2.12567754862426	NA	2.14121368869029	2.66953025987198	2.82589550414402	NA	NA	2.95793130928958	2.49084478111529	NA	2.40213275591023	NA	NA	NA	2.90144618419719	1.62061456032438	2.50926005435367	NA	2.28679541131403	2.62531959161179	1.98556236285355	NA	NA	2.60705565765886	1.59187565606601	1.91801215390469	2.76394478439864	NA	NA	2.32802069742736	NA	2.41294136438495	2.86496065776291	2.95474349994848	NA
DCTN2 (dynactin subunit 2)	0.0545946288301895	-0.0201878863843007	0.133084700773136	0.706977833677845	1	0.296404570993561	0.353488916838923	0.588704972889269	0.148202285496781	1	1	1	FALSE	4.28011004080153	4.19980581248936	3.76697672053688	3.92826608512889	3.97394183612805	4.60741909225128	4.19705545617078	4.45067020590373	4.54480064766998	4.05193758302812	4.35156472927143	4.05624535708516	4.27622864785944	4.39335441643368	4.24063489261486	4.3823214071145	4.33767541673564	4.19315669311332	4.28120119498293	4.10467213128256	4.40414698015549	4.22968789281386	4.24160378181734	4.13955135239879	3.93744797619556	4.54995250742739	3.82285249145293	3.86001922694698	4.37114760106508	4.30781464946159	4.36210513607109	4.54986628040892	4.54442356218942	4.32388882714704	4.19905980549534	4.05553407163694
DCXR (dicarbonyl and L-xylulose reductase)	-0.315379751027143	-0.0428165447508783	-0.116225817104959	0.00502403575160166	1	0.391542183629478	0.00251201787580083	0.509852875119044	0.195771091814739	0.283995866777462	1	1	FALSE	6.32882031135328	6.2773617998901	6.39220749896897	6.1646897520525	6.31400945074231	5.89307092394909	5.95867334579207	5.96168351649077	5.9731175891603	6.31655669251129	6.35270027095691	6.3338941788338	5.98038410086728	6.7321199287485	6.04294851439746	5.719624287891	6.38739183838792	6.36993230052628	6.14678961326369	6.30674344673225	6.0925563122481	6.1365256845802	5.81799155816634	5.86070958414778	6.23481168427086	6.5412515273051	6.26877496475048	6.31808902939553	6.1623349291049	6.75771668321434	6.28070767983615	6.09753705886817	6.25884865666233	6.54721073803315	6.39915229079984	6.34821648207425
DDAH1 (dimethylarginine dimethylaminohydrolase 1)	-0.327826953583293	0.0308015569358432	-0.181591985917121	0.0257831463442778	1	0.316075439430542	0.0128915731721389	0.576832033939334	0.158037719715271	0.672628488086818	1	1	FALSE	4.2681049735405	4.43253187873812	4.18887562547096	3.92389078425029	4.10496560483998	4.34352863406535	3.59485902997223	3.9774447935122	NA	4.33974313262709	3.95794244961977	4.23153993068991	4.11618174640549	NA	3.76484505816952	4.42110882179799	4.31394235729235	4.6345700364545	NA	4.01641608870235	4.09354327476248	3.55723852020722	3.64866101043887	NA	NA	4.63924953106256	4.0995645271632	4.08237900245623	4.02147084379295	NA	NA	NA	NA	4.26907056026058	4.20145351301754	3.89737597444557
DDB1 (damage specific DNA binding protein 1)	-0.102509478305189	0.00169659118005957	0.150326067276113	0.314533673089968	1	0.133720587965734	0.157266836544984	0.638483701406552	0.0668602939828669	1	1	1	FALSE	4.59084151064492	4.38919507717555	4.56688211298633	4.29263452793675	4.32337727531221	4.47073207448885	4.26792525817579	4.27540194611987	4.6387978999517	4.27884713189471	4.30748681472341	4.3704851538094	4.45725281624726	4.76066805940253	4.48111161672461	4.75397885253281	4.55118991323885	4.51706777894313	4.52898381566865	4.33491861009395	4.45999547104385	4.19913049638595	4.54406493046402	4.36319911756668	4.83910802524792	4.29133833235818	4.46070325276249	4.63419827370657	4.35168485993255	5.07933117262823	4.57964479684759	4.57196798900332	4.2731876280484	4.51745208181986	4.54541242915416	4.31721722615912
DDC (dopa decarboxylase)	0.0835659135151912	0.145196283084003	0.232059521764411	0.650645161908093	0.847931964451644	0.444018315661768	0.410565698148504	0.423965982225822	0.222009157830884	0.650645161908093	1	1	FALSE	3.49064714058158	3.2589198688678	3.97119404604657	3.09536073077528	3.72949838966877	3.35507266245418	NA	3.64472154721798	3.34241251695245	3.19103828357752	3.0992615354492	3.44426950241348	2.07728744146008	3.62713987096555	3.61877897762518	3.37817865520804	3.32964029003823	3.32632161803998	NA	2.73250800058618	2.04897896839979	3.69869633348972	2.84119220234789	3.92600890993974	3.49357048382608	3.7553149040451	3.58079672146461	3.59741198755465	3.14995842837294	3.80032011762591	4.28733930808692	3.48645695576873	NA	3.33748275436959	3.02690803615874	3.01941014389668
DDOST (dolichyl-diphosphooligosaccharide--protein glycosyltransferase non-catalytic subunit)	0.0312099212730811	0.0248835399489511	0.193914486655568	0.896468432896621	0.24807204846024	0.228959035814309	0.448234216448311	0.590174453000835	0.114479517907155	1	0.12403602423012	1	FALSE	6.1831510111393	5.8095250603353	5.81492719758995	6.42969462408391	6.65749710044411	6.09560167579955	6.18290082178936	5.84209635644065	6.0902712397339	6.02946172038969	6.08918244201295	6.28578873536786	6.34097344260261	6.58251836961836	6.07591122475895	5.96576581804738	6.45927586474261	5.88919120616001	5.90527627881397	6.28017872620069	6.28464738094296	6.11861305584469	6.09864694017098	5.8857085736687	5.83450897356133	6.2239823738009	6.20274877465638	6.27687627228401	6.65208489368732	6.70390357344466	6.16575520310561	5.91652202651495	6.12164747797683	5.87964940990654	5.90672227136798	6.45694246301857
DDT (D-dopachrome tautomerase)	-0.122475767607246	0.270366265636165	0.144753928330284	0.314573052580298	0.295767837615947	0.593844615577619	0.314573052580298	0.147883918807974	0.29692230778881	0.235666552833553	0.646764170985179	1	FALSE	6.28963899478577	6.89307092394909	6.34766565630097	6.71826571729723	6.48503872865147	6.41711157246048	6.51542388661334	6.21742655265832	6.95531280344471	6.39123499553712	6.57088486976209	6.96698410787883	6.33809098034217	7.67368361524226	6.50574328722963	6.0264570465893	6.22222109112741	6.77415450668481	6.35190036340225	6.5366248900418	6.31305171351291	6.28329767914019	6.37081292889086	6.31703809760491	6.87020441122823	6.6463931012189	6.78244788202537	6.82860619620566	6.12455147073127	7.61834144982907	6.5109144614231	6.16990897140836	5.99615822224458	6.75441988632874	6.4892763874977	6.74437640712083
DDX1 (DEAD-box helicase 1)	0.330155149999576	0.145373010466098	0.192837208070211	3.68311037671158e-05	0.0963457120552378	0.0172660811132636	1.84155518835579e-05	0.0481728560276189	0.00863304055663178	1	1	1	FALSE	5.26457771460566	5.02706113696904	4.97406577683206	5.0496307677246	5.65796863245496	5.15217530488689	5.49086531364415	5.38915032488626	5.04648232926081	5.36033618094291	5.0101308380181	5.20660806255143	5.39267805146228	5.06548183875012	5.37350205537462	5.33158341052422	5.28752400898781	4.90090544030141	5.01981309195895	5.07703786183125	5.48667576336935	5.27875422729813	5.45926438747466	5.33006714040407	5.3495032839117	5.40026466600854	5.18314902568034	5.15500438185968	5.39325830267083	5.02900666798449	5.21511165671209	5.33544037916551	5.17248751551013	4.94148665891159	5.13646211234213	5.12722055048807
DDX17 (DEAD-box helicase 17)	0.0991999912032011	0.0353794265054867	0.0990808994757425	0.217153869886463	1	0.475401727004533	0.217153869886463	0.539147688626955	0.237700863502266	0.127618927349832	1	1	FALSE	5.34194306331196	5.13479593138644	4.86890402231236	5.18037067857779	5.47985785226424	4.86503788818835	5.57751644455043	5.29115043466819	5.16176678107865	5.42411588811098	5.21010827848936	4.96598740182473	5.19525703329097	4.89720653636708	5.36380185540265	5.28702526227691	5.43618849640448	5.01090065492914	5.03174365256455	5.00130685030366	5.23176646918443	4.8696641642355	5.41790650947935	5.18393505380573	5.2051539731123	5.32106582697223	5.20284082917356	5.00540447931418	5.21903295885465	4.89822770442508	5.48570052682785	5.44853428562238	5.42611712253986	5.19602075143869	5.04036644350822	5.06357196912567
DDX39B (DExD-box helicase 39B)	0.101049026158591	0.150512173604255	0.346949639958423	0.417320143691791	0.267992990399989	0.00195514630097859	0.208660071845896	0.133996495199995	0.000977573150489296	1	1	1	FALSE	5.41848345052207	5.23629743953712	4.89137057770371	5.18454611307474	5.68433626274339	5.03617800933167	5.52765215189954	5.25217341320203	5.79633558248959	5.49183706629572	5.61830914385915	5.25488877982811	5.55365540233289	6.12741867525797	5.61767168723446	5.80773615537194	5.55507682980408	5.56600531308306	5.18694024005993	5.41422688273327	5.32010554166929	5.33016755743304	5.38374575856195	5.33070897167535	5.59755501037659	5.28369957423635	5.34569442209017	5.55146064660653	5.58596903043902	5.56010045560851	5.46234684987681	5.62078872544805	5.15104699123662	5.19971552689881	5.40454213081282	5.05259848020915
DDX5 (DEAD-box helicase 5)	0.261782858071319	0.143299792508247	0.115299852693519	0.151338977120751	0.62738396180607	0.619192649359268	0.0756694885603756	0.313691980903035	0.309596324679634	0.431520703414543	1	1	FALSE	5.81428123882797	5.74675614963057	5.78789733695649	6.03389868208425	6.10567179290594	5.66216846316809	6.20981009610596	5.72523399768661	5.68498700476655	6.45872321263061	5.73676720995886	5.60995880171521	6.07186561722356	5.05790077326323	6.17513533229022	6.18255525086695	5.90808513333129	5.52446179163039	5.54269760231876	5.88393600485503	5.96824284925545	5.83722676087645	6.22422939938793	6.01202778494745	5.97276616525448	6.29936739303603	5.64575064667267	5.80145358153216	6.15847437398758	4.9678003401096	6.22301702458598	6.16386901942373	5.95683031324617	5.69330573804539	5.51393914939894	5.92614178275293
DDX6 (DEAD-box helicase 6)	0.11503108969624	-0.133467391556056	0.234810689987616	0.686988917451151	0.785540798261067	0.310075582226626	0.343494458725575	0.392770399130533	0.155037791113313	1	1	1	FALSE	3.64913256397911	3.90768866608534	3.35866350714996	NA	NA	4.44868955176884	3.60498458321956	3.54074645304168	3.74375191507526	3.89068987768527	2.47692340662824	4.38027230104117	NA	3.90637113188472	4.13307849089184	3.840292013827	3.79774970586696	3.6462202716241	4.00253151083273	NA	4.04946523162315	NA	NA	3.64660046940663	NA	NA	3.89430363582993	3.50281430469616	4.3333593262589	3.89964936004663	3.78881097536688	NA	3.82815425986508	4.30098761822478	3.48565867024349	3.94577623247785
DECR1 (2,4-dienoyl-CoA reductase 1)	-0.0909527549843413	-0.168660440088478	-0.115970819927316	0.0213567300297407	0.0928305460476695	0.228980399335164	0.273176710232878	0.14327573637573	0.228980399335164	0.0106783650148703	0.0464152730238348	0.209804265694576	FALSE	7.93057768624552	8.62372788692743	8.01762688231974	8.34910426801738	7.99446092777896	7.84075904414711	8.60492381604251	8.22991952761103	8.26455988773863	7.92195396854662	8.20983835786447	7.9560566524124	8.08763786348762	7.94300704882617	8.23257921919463	8.2688273531806	8.01721485872454	8.70331184335264	8.0974633173409	8.24220233691383	8.0127418490843	7.84537086686594	8.62017216262225	8.20210422851856	8.23892057777144	7.92622482204717	8.240819947317	7.95509771312841	8.12960243548399	7.94542042531509	8.26900508546448	8.32710797849019	8.01574955158617	8.72862461729563	8.09116559960734	8.37708469585979
DERA (deoxyribose-phosphate aldolase)	-0.000208837210653262	-0.158352142556853	0.285653689092351	0.672628488086818	0.579483263540108	0.140658620490647	0.509870525658496	0.289741631770054	0.0703293102453234	0.672628488086818	0.728373551568647	1	FALSE	4.53121924568433	4.39598818627419	4.02766718590238	4.29573037021903	4.72386432362673	4.34214224411947	3.94493338905791	4.62233886524162	3.86656184802699	4.16886663696457	4.08692809634986	4.31948065199875	4.40229923715051	4.60326432775439	4.30685278957962	4.92931759491176	4.76129059302379	4.40004601787553	4.18851170211056	4.22736372046651	4.6634755604874	3.79517470629789	4.0363714543074	4.7628537237029	3.9611973092189	4.03025661317534	4.31371748081447	4.58320615309315	4.15809461852318	4.31622540698863	4.57592341014128	5.15300676981755	4.46284414365544	4.17805328757707	4.2510676501511	4.16155719482421
DERL1 (derlin 1)	0.145352233415909	0.296447416483046	0.497626769635024	0.6434976751386	0.343019546054206	0.0818681651864374	0.3217488375693	0.171509773027103	0.0409340825932187	0.672628488086818	1	1	FALSE	4.4907369805443	4.98432958718872	3.99731047508807	4.38259809025116	4.65659361476098	4.13827384836248	4.99965280973278	4.27796243741014	4.8246507630498	4.25517590136355	4.84742071536432	4.50657655492181	NA	5.96497152992183	4.4216743865395	4.40614206554453	4.50290975322982	4.76449478255154	4.3610103243905	4.54129799764834	4.53723393418354	4.59918089782253	5.13209558989168	NA	4.769427947639	4.55813903496334	4.92039335154962	5.17510139105788	NA	6.27007475833772	4.28146829066061	NA	4.23602567599401	4.62335770944359	4.46737078738327	4.47013334861929
DHCR24 (24-dehydrocholesterol reductase)	0.130165333982772	0.444680785583157	0.299039645109489	0.575948991179164	0.0279473764656198	0.153962688271138	0.287974495589582	0.0139736882328099	0.076981344135569	1	1	1	FALSE	4.16563060606707	4.17524513668912	4.14807180813065	4.18134907625121	3.87078883424145	3.35367615775164	4.25638420771277	4.47626502287392	4.89755507306469	4.45645134452953	4.11776152478036	4.99341170032628	3.9818800459735	4.12111489374034	4.8093938635607	4.83530766529565	4.29411341915036	4.19981366314326	3.87768536323535	4.13996056954546	4.12921706366415	4.19711838004716	4.26321473144379	4.85545655886221	4.68910902540505	4.39737173144498	3.90997466421833	4.71973653186296	4.3437773323238	4.5031197177782	4.43730764964514	4.33181268381921	4.71542666996039	3.87103535522741	3.45001028994711	3.62078579354926
DHCR7 (7-dehydrocholesterol reductase)	0.565118825280594	0.465945712368483	0.36672051603811	5.96400367036523e-05	0.000924636400465952	0.0104374135257446	2.98200183518262e-05	0.000462318200232976	0.00521870676287232	0.57094676171172	1	1	TRUE	4.78195240826888	5.34680445900034	5.49871679554786	5.32357903572582	5.42145222683178	6.2954089617786	5.71413834205366	5.79497204154259	5.88173313102657	5.69404998655444	5.12147964190528	5.8148451871103	5.35748162753371	6.12070444179627	5.62071835823249	5.51132887397535	4.88616967047364	5.17810110643823	5.53300260646713	5.20683854966855	5.29204917471134	5.87974251925438	5.98669535024378	5.67351685109127	5.69242998795211	5.62728289571659	5.4008350449826	5.93019090203546	5.51838406352878	5.74990427953899	5.28915942692777	5.53723704089246	5.21792862563082	5.00854515350724	5.37676962748581	5.13390048784925
DHDH (dihydrodiol dehydrogenase)	-0.411961667746989	0.0128648089847629	0.217880197941218	0.0132569820193703	1	0.247020998893156	0.00662849100968516	0.625009576349233	0.123510499446578	1	1	1	FALSE	5.57390465339673	5.4193602289628	5.28327730359595	4.97096406045058	4.94068358445782	4.85051441570828	4.77480286987115	4.60341864128919	4.96398267681378	4.74717790899091	5.4859194491743	5.5410253502639	4.98145996765757	6.30253108886932	5.52245441941644	5.50147417706345	5.64043583661959	5.34985001076297	5.24809455267255	5.1897059763321	4.88152758614653	5.0184249824342	4.64611656392826	4.85634833381595	5.1766259620827	5.23009923521445	5.60979632324929	5.48899051608641	5.15275940837812	6.33665472691258	5.31801308408765	5.22223268554281	5.28395509906685	5.24175630350762	5.10468470994524	5.02507310262687
DHFR (dihydrofolate reductase)	0.0934070840999689	-0.152724011352077	0.39279207519761	0.84371348269573	0.512140224406192	0.0577073066202294	0.421856741347865	0.452034181133729	0.123713741737081	1	0.512140224406192	0.0288536533101147	FALSE	3.73296378383329	3.44137723892271	3.43929068104202	4.08366440592032	2.90571095071452	2.37253426857815	3.30570938267811	3.79733469409407	3.2030100374746	3.27550475104527	3.76531196007493	3.90800584859788	3.54465847947353	3.72353671883831	4.20525956120194	3.8743150036237	3.83939529472754	2.22939411486717	2.50401776660475	4.33237138487572	3.76078513751506	3.39618689563352	NA	4.04094501881508	2.38389779068833	2.63264978114419	3.84628268817517	3.19778363212544	3.69108744095189	3.53276578338685	3.8648992665267	4.08951509969444	1.9988959159277	3.28759936016393	3.8793528901036	4.39670067226479
DHRS1 (dehydrogenase/reductase 1)	0.138797211623661	0.134190191461203	0.125280495928085	0.234951552565743	0.341935561972975	0.160649190333921	0.117475776282872	0.170967780986487	0.160649190333921	1	0.355952094036205	0.145240326212933	FALSE	5.82340036114159	5.8968506516154	6.37552604157566	5.99122250540369	5.86921010164191	6.07983248209727	6.35914336931548	6.5730745397631	6.17801941492476	6.36597942415761	6.02037329627294	6.15029970810168	6.19274651387139	5.89972427241645	6.26010471589292	6.27513558769002	5.97980129027235	5.99311275155862	6.26024776570922	5.96450260231456	5.72442653843748	6.14049237836527	6.24880235657896	6.30495633946488	6.09720203130802	6.27385339908551	5.83841481511297	6.24489086369405	6.18444494906096	5.81674304739512	6.16814257318696	6.29844204171378	5.77252176601517	5.92998978058399	6.18199898589472	5.90931709053328
DHRS3 (dehydrogenase/reductase 3)	-0.0188187924981852	0.0772965071353703	0.281243684200196	0.942394098071805	0.815794315124839	0.030666392880445	0.471197049035902	0.40789715756242	0.0153331964402225	1	1	1	FALSE	5.94113214021627	5.73846791958011	6.0218816538725	5.75808726846572	5.73186749033307	5.66525063219894	6.07237595885691	5.776851468472	5.86346523622885	6.14470310332296	5.43096095980342	5.90493201046218	6.08710212239838	6.60930138971527	5.87681404975789	6.20308954285522	5.47746038897607	5.33819975619605	6.1159903926443	5.77919930034183	5.69435928028781	5.87104768017101	6.38035716132951	5.76006389177904	6.05752175530235	5.9089761862206	5.57360174756384	6.06697176367822	5.84037259049595	6.37891039008466	6.1388103740536	5.96052097714374	6.05715780435693	5.83884338432264	6.08137584777895	5.79145986427985
DHRS4 (dehydrogenase/reductase (SDR family) member 4)	-0.23737659101971	0.0980599684222802	-0.132871566974676	0.216672396315942	0.87042247934011	0.411036873317	0.108336198157971	0.435211239670055	0.286617149700515	1	1	0.411036873317	FALSE	7.30161508095899	7.90286949578123	6.64147811215745	7.34408281721962	7.02479615445279	6.78395423023311	7.41341637465164	7.12354204915729	7.56192178969572	7.01288149167103	7.68447513104225	7.20926814288955	6.79571500650173	7.38356606357284	7.08396856397755	7.08337294958213	7.34652259762406	7.94926644536617	6.63883119809822	7.42964106888541	6.73820037323059	6.81826260830447	7.39249774838876	7.23346629238926	7.5753350239083	6.93707362599612	7.58618676909566	7.33495256656169	6.93835637210671	7.59693514238723	7.10367597230877	7.26957555169127	7.38089391688967	7.91807609801297	6.68971848768341	7.01987979435658
DHRS7 (dehydrogenase/reductase 7)	0.174822601330262	0.473723501411683	0.271386128167524	0.696599581341159	2.34292638717394e-05	5.89504645892868e-06	0.348299790670579	0.135220561832706	0.270180883613582	0.878691292836719	1.17146319358697e-05	2.94752322946434e-06	FALSE	8.08817340570464	8.02594790958034	7.42388906313705	7.62739526236049	6.40372956990437	7.67547723060941	9.09154381578997	8.67686328278184	8.25289719107015	8.00528207898668	8.34674862291297	8.58391767137174	7.67342922152357	7.19655786762403	8.87610249591122	8.4588741060269	7.99739403410844	8.02082996858376	7.58064298367175	7.59191872937568	6.36484553802984	7.65652497247142	9.11407285426632	8.73505839869496	8.27432689792991	7.90814038981133	8.36360476681338	8.53683000504806	7.75510789707053	7.28903213022504	8.84090063398497	8.58175796475101	8.03246455752609	8.03322475501077	7.65081481135319	7.62309867503874
DHRS7B (dehydrogenase/reductase 7B)	0.0365524561522196	0.0239505023800648	-0.0650089848952593	0.409580552896009	0.509112675712037	0.672604469554715	0.409580552896009	0.572961606032463	0.336302234777358	0.313520286885145	0.254556337856018	0.762147725061145	FALSE	6.40183351899358	6.30637891071096	6.62680706462581	6.18325425124042	6.05912594425911	6.34213868756047	6.61250289452547	6.49436440469585	6.31688971165736	6.62343526437048	6.1721694506829	6.27149290865727	6.19450079025845	6.06236784038861	6.4104835759268	6.42975989179423	6.3891744224453	6.45213249357984	6.55429414344274	6.15826228884499	6.02716290019495	6.41707611920656	6.57805864219842	6.50528756401361	6.40970490030468	6.56016619808921	6.32263123734274	6.35198514282922	6.11985414461324	6.15473913832012	6.40084016712533	6.67081201636993	6.15500033270654	6.40407543268889	6.59951567455803	6.09190078206068
DHTKD1 (dehydrogenase E1 and transketolase domain containing 1)	-0.240565058498466	-0.145355729690917	-0.326149394944541	0.129840208389301	0.531774972257937	0.0393207577534162	0.0649201041946504	0.265887486128968	0.0196603788767081	0.333426466462849	0.953251823754902	1	FALSE	5.81112418714774	6.50186583952613	5.97573105769364	5.53493624509984	5.18987594162398	6.16669134629565	5.68744987227548	5.6815926281197	5.6691798736039	5.7292808460274	6.08258763914744	6.04780010215018	5.728331428005	5.42164072817665	5.68367680657489	5.85555622588062	5.87959550174794	6.53099617050492	6.02717617313002	5.69458772497222	5.47084268142317	6.23987152957593	5.80574129302969	5.67585826315217	5.69393015224198	5.46867128353476	6.00498670332244	6.07389305157179	5.41428777935255	5.44017152336998	5.66179519627855	6.1623792433028	5.73410532280239	6.55128067610843	6.01119594077244	5.75131374507094
DHX9 (DExH-box helicase 9)	0.536366895731271	0.347472037776775	0.44729203044991	0.00128676767860714	0.0547920882935718	0.00938843812097547	0.000643383839303568	0.0273960441467859	0.00469421906048774	0.14159559833579	1	0.775673928679149	TRUE	4.98269245909001	4.35450858087017	4.72769722787285	4.40707397540129	5.3657275264667	4.73060191825796	5.06704062473271	5.11028806623172	4.7835614214378	5.17323539165329	5.15211444717102	4.42028701129173	5.05569891289659	4.31759350462347	5.36898480693765	5.17070624968716	5.07857567957992	4.40544784370754	4.45815229915976	4.49639843291562	5.38505478296815	4.73159600188456	5.20618215049008	5.47942783160825	4.61949517965975	5.33639051470687	5.21974935454673	4.56720468995194	5.09554471344525	4.6194599649206	5.36471949565372	5.07468952921989	4.92471275827838	4.27036448072262	4.57946981684429	4.31371022615091
DIABLO (diablo IAP-binding mitochondrial protein)	-0.883445540176453	-0.617161945732267	-0.821309492781949	0.176879414056126	0.180549656472656	0.0531447580833839	0.0884397070280631	0.0902748282363282	0.0265723790416919	1	1	0.480560269047118	FALSE	1.59792680337096	2.00443307608594	2.24821298695312	2.58051455483905	NA	1.11081088380766	NA	NA	NA	NA	1.1388537788583	1.99100930069212	1.70103442981043	NA	NA	0.627886945894997	NA	1.14957805012324	1.90364762220124	1.95459834743313	NA	NA	NA	NA	NA	NA	NA	1.00142035520512	NA	NA	NA	NA	NA	NA	2.20215439198558	2.30724198286477
DLAT (dihydrolipoamide S-acetyltransferase)	0.177243246033252	0.177711059431573	-0.103379009532569	0.247725678203849	0.334900810858211	0.310487869471658	0.123862839101925	0.167450405429106	0.2908222471127	1	1	0.310487869471658	FALSE	6.30717530270467	6.70702775736672	6.42299485738567	6.01144420255084	6.14314848588806	6.85013681918249	6.44784199171378	6.70753859494258	6.64751598919845	6.12516133200398	6.93760333832008	6.46278526254963	6.1372719362149	6.23777401953721	6.14885074459741	6.70542503904273	6.26079912768323	6.81258807009186	6.41973101334084	6.07041723690051	6.36382638009897	6.76218933427533	6.50003876490762	6.5432607767418	6.78346975066101	5.99167829489367	6.9245631273557	6.5410640817254	6.13677789521088	6.22924566503887	6.17670374384022	6.56855507815669	6.28477691551902	6.74968174754216	6.46675272235101	6.10761255264212
DLD (dihydrolipoamide dehydrogenase)	0.00554973880155996	0.0396178281069295	-0.110866769164151	0.498433626324127	1	0.493388338577771	0.498433626324127	0.541795839389133	0.246694169288885	0.255900639901928	1	1	FALSE	6.06693302789063	6.63138807762803	6.29953590799656	5.75426219882024	5.92239530138826	6.54818228103609	6.14905608598499	6.2362802166066	6.22886485599854	5.80124144826846	6.45130179267067	6.27463253905082	6.13736006682673	6.03201265617834	5.98573721687636	6.36758074445725	6.04852828787313	6.55854775668105	6.2628108459223	5.92486237368352	6.03781487777134	6.44001533773238	5.95888442465641	6.11035489053957	6.35253785321158	5.74433872991908	6.46176918502381	6.3736603903297	5.87126951115282	6.02072886868208	5.91467453914638	6.19314880615066	5.89199022162109	6.47158580516835	6.20950015497964	5.81075926928809
DLST (dihydrolipoamide S-succinyltransferase)	0.198260959627641	0.143083004677591	-0.164889197412796	0.0361858567276436	0.337492406527853	0.298860717534251	0.0881926568563011	0.238848636668787	0.149430358767125	0.0180929283638218	0.337492406527853	1	FALSE	7.11592798919079	8.02610841781319	7.33003844854055	7.14898493138752	7.51687401367689	7.88085079399423	7.46572964253767	7.55598482765697	7.71964208324954	7.2883031864492	7.57844062569522	7.55501852663502	7.158023908329	7.14546348031816	7.25491522762198	7.42460302120621	7.09461612093514	8.03059541348697	7.30764709879177	6.97689057230422	7.44058682843785	7.92358301741912	7.4569785922248	7.53769986577651	7.65192709118385	7.16838129364373	7.71800536115546	7.68189898322411	7.10046260783386	7.10985154382951	7.28299572115515	7.40075991813301	7.17622302534268	7.90042608486277	7.35823800133417	7.05949588853274
DMGDH (dimethylglycine dehydrogenase)	-0.426449642372948	-0.243900658833957	-0.0497108114629397	0.000345831833874869	0.0594028477614763	0.41006582481481	0.000172915916937434	0.0297014238807382	0.406152615292734	1	0.359836031951057	0.41006582481481	FALSE	4.85902035603575	5.76270758427832	5.27744177535284	5.61270044946108	4.49373058368408	5.03203911284096	5.16373620996707	5.10436182288089	4.90279233522453	4.8775970286579	5.2431320828105	5.25553094634073	5.32210842049736	5.41312353221281	5.22819146272406	5.32470981282111	5.04365509537431	5.64791598682873	5.09908476089186	5.55410992021998	4.53069504230877	4.99222006620201	4.8892593613776	4.99790657408987	5.02094217006998	5.03656487334837	5.29426784274103	5.23966153390987	5.45241093504907	5.16449265789499	5.23420238868818	5.14779918271473	4.91502844564231	5.59781122414557	5.14157175644667	5.54118646630976
DNAH2 (dynein axonemal heavy chain 2)	-0.231757739209759	-0.10649858125275	-0.223033949182248	0.124921901134995	0.646764170985179	0.159498917314104	0.0624609505674973	0.354760600625513	0.079749458657052	1	0.646764170985179	1	FALSE	5.2644613668693	5.48448941497126	5.3698224022358	5.83374019437087	5.47957980843963	5.35289620716142	5.33924073634648	4.75798330091592	5.3513491756566	5.79178802950006	4.87664954563238	5.30787656543715	5.63830557680709	4.86326450688932	5.27353826845886	5.62643621625905	5.52419534829685	5.32175496109422	5.33152250368016	5.92530163085049	5.60176187597838	5.03069361759547	5.45666489485029	5.12548579715938	5.52158159623687	5.84351911289842	4.9100658369076	5.5622699038649	5.49555126963984	5.26178653622496	5.17727202173194	5.47269246366978	5.37358905475358	5.61780096387971	5.55813903496334	5.79608894198993
DNAJA1 (DnaJ heat shock protein family (Hsp40) member A1)	0.0246183508986157	-0.0306816205517283	-0.0959815219714955	0.865685988269742	1	0.392187590024573	0.432842994134871	0.532473607173429	0.196093795012287	1	1	0.775673928679149	FALSE	6.44135399773542	6.1968824013583	6.22490464410609	6.05836845245982	6.32400408139443	6.340982341168	6.38179729298661	6.18275783696409	6.31033830269891	6.44224851328244	6.40023733680404	6.09831638170649	6.3995146331313	5.9438767982416	6.40340918951511	6.12439431215599	6.16449869178914	6.2920565391201	6.35032927648653	6.24252629181655	5.93714662013644	6.39465132590898	6.29766832235972	6.13938558642438	6.03063403387771	6.30764527748193	6.0945527860391	5.99569254140878	6.43889163207002	5.84079050975643	6.22271377162729	6.06159476943762	6.05339810877741	6.22804519863962	6.40039447266052	6.27406406933593
DNAJA2 (DnaJ heat shock protein family (Hsp40) member A2)	-0.109530952461091	-0.133301080497216	-0.163784873137359	0.330407616464353	0.300038892482386	0.139697908922291	0.165203808232177	0.150019446241193	0.0698489544611456	1	1	1	FALSE	4.65623892777207	4.57272599205177	4.42711669971144	4.44688479032274	4.25460160113908	4.39351916798851	4.59077565452548	4.49533060585263	4.29416489551719	4.40165094375358	4.25982986986365	4.41021897514683	4.33277237019349	4.19647328017299	4.2177735638249	4.48692027377546	4.36387192485753	4.53070128394553	4.50210142263551	4.51211308487082	4.32233920439369	4.55032199343076	4.62588999035983	3.97617114134207	4.49947599961551	4.69046179491872	4.45405741883808	4.3905507575963	4.54210943833194	4.23592614414287	4.50350775363456	4.57657655539951	4.8291239716775	4.69023828413684	4.51743948334858	4.71929845714162
DNAJB1 (DnaJ heat shock protein family (Hsp40) member B1)	-0.150811610178269	-0.391756239513801	-0.261356402246571	0.133951151437065	5.88957312957858e-05	0.00826034493148598	0.0669755757185324	2.94478656478929e-05	0.00413017246574299	1	1	1	FALSE	5.1600650282846	5.07575081587529	5.32383840051836	5.16745828983087	5.10862899610946	5.09361087917392	4.91835283834128	4.9728672371079	4.88389935855915	4.83309754483983	4.13761008251646	4.83605540606031	4.92210743921209	4.61354933289588	4.93625159832003	5.01179080293944	5.12725357317259	5.14130198762526	5.09118781924332	5.08208941582486	4.90171648015944	5.08918456109443	4.68480190975243	4.96924720999791	4.87674284878207	4.89582123902481	4.54190507260988	4.83361371118522	5.02923642111912	4.51549800453224	5.012832339022	4.8626993409766	5.06965061633887	5.15962111342263	5.07766600210608	5.07325898087251
DNAJB11 (DnaJ heat shock protein family (Hsp40) member B11)	0.349908040788968	0.193754236049306	0.227227188329054	0.00127923664968484	0.115833229788953	0.0463850098125473	0.000639618324842422	0.0579166148944763	0.0231925049062736	1	1	1	FALSE	5.6114202850598	4.94100298924249	5.38165369054171	5.57646771838883	5.6727053673602	5.70154905694307	5.65092823139548	5.71844108863406	5.40404136121954	5.74858198925378	5.40546486294276	5.52888382727464	5.7576953516695	5.5720498725186	5.53930772678125	5.7454524831317	5.38876470919084	4.90105030229116	5.211580746332	5.60945653640624	5.75359116604603	5.60336225941127	5.54955520440515	5.69601051087254	5.33295134551904	5.73112349016375	5.52722988916148	5.51029103667269	5.78321566120527	5.36215775032216	5.64238100149326	5.26333493599651	5.60048088447235	4.84816220589162	5.33774676663877	5.72783062358475
DNAJC13 (DnaJ heat shock protein family (Hsp40) member C13)	0.130891487690912	0.0879893254528138	0.140819214957081	0.151120460988081	0.48911860449991	0.133720587965734	0.0755602304940407	0.244559302249955	0.0668602939828669	1	1	1	FALSE	4.26457396159933	4.06365824800598	4.02940871196187	4.1681686538143	4.13610933805777	4.24883081328113	4.13810998395204	4.23751018220305	4.39454157979015	4.05185929883525	4.1975823588983	4.1142920561718	4.37542873265942	3.94300235872885	4.34991722367283	4.21900584500453	4.26423615104355	4.05900910004046	3.72507581491686	4.10052358133412	4.39491879710356	4.50929046241026	4.24893704667678	4.10428633236573	4.35069525046237	4.13254394160977	4.16253231824146	4.26826969296077	4.0642448075935	4.25431436527372	4.24542720771966	4.36493656178691	4.29529691114756	4.03047733902327	4.34301689137006	4.18677785044965
DNAJC3 (DnaJ heat shock protein family (Hsp40) member C3)	0.0968712336490935	0.211829332504758	0.134770675872736	0.370031344753644	0.0391965972579707	0.208678753227641	0.185015672376822	0.0195982986289853	0.104339376613821	1	0.184898734626118	1	FALSE	5.91062954005467	5.38769684226464	5.88046023960741	5.81703480443322	5.75160297072321	5.752055438985	5.94115796902368	5.57969306345875	5.81286013723222	6.16541555038053	6.08827730968045	5.74735517230005	5.79918317163259	5.67508762663444	5.94893952338048	5.93761510749628	5.83811978467772	5.51958278958406	5.76786133670721	5.75350024516883	5.92024565427759	5.88860688646704	5.92727544936266	5.84955397626651	5.73004754142242	6.11095408272255	6.0474140582711	5.98557329185087	5.8849275445205	5.59868081989467	6.11831611550025	5.91415787109999	6.02579956195564	5.31202615744334	5.93138049426503	5.816574108454
DNM2 (dynamin 2)	0.120105118662017	-0.309760371574014	0.0267099832720192	0.70389075662792	0.426476329994178	1	0.35194537831396	0.213238164997089	0.5134287899986	0.895321654056881	1	1	FALSE	2.9322520814042	2.11561260244811	2.30896075688094	3.1685682303215	2.42151685863893	NA	NA	NA	NA	NA	NA	NA	2.31120373390522	NA	NA	NA	2.26025152998653	3.33392458255539	NA	2.62074591913413	2.99220284145931	NA	3.09341988854469	NA	NA	2.51901092328163	2.66874999557489	2.48068390821322	3.18869051071142	NA	2.68656551702996	NA	NA	3.09120390181396	NA	2.98248985504385
DNPEP (aspartyl aminopeptidase)	-0.473684364801688	-0.127667260477009	-0.158843798899056	0.0352847549983731	0.843405422810029	0.581715200123827	0.0176423774991866	0.421702711405014	0.290857600061914	1	1	1	FALSE	4.05170271770468	4.01510501387982	3.80438403544134	3.18815718414156	3.34457287877532	2.87695300429995	2.70799295030937	4.27280704946658	3.63440740203982	3.79824756245886	3.35611563231258	3.73792466751184	3.58327837390834	3.69868522237402	3.27861969083787	4.01577407847547	4.02568441597106	4.19224151773514	4.02591469875079	3.50535744033132	3.91445928327989	3.22458673967833	1.86821658819474	3.33552613136721	3.45919552194944	3.32860671742742	4.11252499728799	3.48044609395227	3.28330694065608	4.01736965976688	2.84749989266134	3.71427849317591	3.82921024952586	4.00807448802135	3.56181489568308	3.40963532494993
DPM1 (dolichyl-phosphate mannosyltransferase subunit 1, catalytic)	0.183197534265288	-0.0502002164916377	0.191511218175044	0.238750515961137	0.728373551568647	0.239319384569238	0.119375257980568	0.525160831724677	0.119659692284619	1	0.728373551568647	1	FALSE	4.43302619716713	4.63931900022497	5.37019218539685	4.69553733274711	4.59807334928122	4.92417591499655	5.24321969189867	5.11833480585573	4.92395256736097	5.2054277040592	4.36222439228574	4.82461512504806	5.23525220944684	4.68829787356741	5.13417986015981	4.75684716721117	4.6626270787822	4.68757584458207	5.11521223659373	4.82358633470881	4.9261512731999	4.99135404153045	5.24735031998084	5.06632603139599	4.52717044966841	5.28636369509969	4.57497945576436	4.68845454531944	4.85380606898269	4.62553936209755	5.3877829898728	5.26491169307446	4.53945662708491	4.53600936999175	5.13111613554691	5.04791785768687
DPM3 (dolichyl-phosphate mannosyltransferase subunit 3, regulatory)	0.217385538563112	0.0682618686887119	0.0450820774113	0.241319910580787	0.732079603031044	0.925416373541767	0.120659955290394	0.50277983018458	0.462708186770884	1	0.732079603031044	1	FALSE	4.38273641192345	4.56626719108443	4.96879118788359	4.46993805818782	4.4343279823993	4.62528802607979	5.02878129763365	4.96390871663198	4.80958422360482	5.05240285140558	3.63621857887536	4.51505008504245	4.58082083571041	3.92775426258516	4.57560882730273	4.40832464514677	4.65984466010386	4.25747081884473	4.97372147080481	4.66028975142822	4.37925358805018	4.66554058058466	4.87637942354714	4.80046508504469	4.4417822395006	5.12774056998991	3.94985238437569	4.66277517193778	4.25677668948081	4.16522860677756	4.94319932968964	4.77288856821078	4.07006296710186	4.12653515916112	4.36865661620297	4.28103052463022
DPP3 (dipeptidyl peptidase 3)	-0.0516698337556031	0.0708438270864374	0.273681240811178	0.231553410169233	0.937529004580863	0.105940587798887	0.409780079776656	0.468764502290431	0.0529702938994437	0.115776705084617	1	1	FALSE	2.87038642149942	3.4217215069283	2.81701535579953	3.05107274189851	3.22819685111764	2.97193710885791	3.44212075929891	3.35234893130947	3.28206759208759	3.44813448098053	3.58419285810974	3.03932793262904	3.20733377706833	3.79152237769619	3.39699515503196	3.88464675885811	3.38190628289116	3.13276271956602	3.1903114356995	3.15636587243229	2.75645331208857	3.22614164403839	3.2958669930325	3.29070306599736	3.08677867187092	3.57239251977513	2.70923548577626	3.34708449312493	3.05030665487918	3.67833111609001	NA	3.0779692916672	NA	3.61212835046778	3.13500287228493	3.47836354528379
DPP4 (dipeptidyl peptidase 4)	0.0144588640291438	0.0642822789192824	0.137375125036149	0.969515227855913	1	0.285731012908565	0.484757613927957	0.514818045903483	0.28260155498436	1	1	0.285731012908565	FALSE	3.54753620070562	4.16500343823765	3.10126346807799	4.12309503041234	4.15236191920937	3.94127536686611	3.7178902413552	3.82600944149165	4.06442590281006	3.9926143659117	3.8293929385271	3.8871157991806	4.12307847150226	3.56655946387854	4.11146539142021	NA	3.67539818903522	4.19982151375444	NA	3.77809290379125	4.00178423134751	3.91147108671155	2.8407431852199	3.21381229122351	3.92563869970427	3.52155333054509	3.72032224894043	3.28581795106627	4.12647734018184	3.70551351130368	4.02609181434133	NA	3.71130767453404	4.02806518172296	3.44117801659582	3.94273030699311
DPP7 (dipeptidyl peptidase 7)	-0.0834865000807387	-0.14546352216949	0.117001470003679	0.658844696895882	0.526687569434749	0.544476697922047	0.329422348447941	0.263343784717375	0.272238348961023	1	1	1	FALSE	3.92499297762263	3.67394078995769	4.14973086369433	4.12755899717643	3.75367940730046	3.97019104018947	3.74969515405579	3.82370860563544	3.86861763123631	3.98454378125868	3.30884720618762	4.12305363278077	4.54166351215451	3.8204955545516	4.16179096214886	4.45688498287115	4.15074649998483	4.0107171893453	4.42076533500396	3.78637680463524	4.00642370436597	3.75058506790009	4.33808919706313	4.08220014698888	4.30204847455587	4.3267386671329	3.33415348412221	3.57899907563982	4.44369283932174	3.87736144333911	4.10875025224452	4.28345511682499	4.02828624307911	4.1948907775751	4.05118936037794	3.76784545018233
DPY19L1 (dpy-19 like C-mannosyltransferase 1)	-0.253316159028244	-0.162770990661908	0.0696803867340577	0.472035142873551	0.861566446746576	0.929628578291686	0.236017571436775	0.430783223373288	0.464814289145843	1	1	1	FALSE	NA	2.83617258434835	NA	2.65752796907165	2.3286296937541	NA	NA	NA	NA	2.93145992314098	2.63857434814742	1.15055317793443	2.04635834430637	1.93941089986956	2.49697358099828	2.69464622328101	NA	1.88082655576476	2.1071588957461	2.16854576710851	1.2731876280484	NA	1.80466901060883	2.01931050141373	NA	NA	NA	NA	2.39361663713355	NA	NA	1.96727191703347	NA	1.86889612263137	2.07193767639927	2.3017017700945
DPYD (dihydropyrimidine dehydrogenase)	-0.129839000664079	-0.0685912537398207	-0.0329717429731153	0.333426466462849	0.443209482249157	0.370730796539677	0.187304266057976	0.443209482249157	0.465370987753479	0.333426466462849	0.364996817300173	0.185365398269839	FALSE	4.53475886934436	4.61731023878253	4.59156572961896	5.03741297339668	4.3988360214663	4.60872646271635	4.79597988748401	4.82536333827491	4.40659108996493	4.60963678113278	4.55551556228195	4.95197937294912	4.66643280115365	4.24741868389342	4.70595579124427	4.35075888863458	4.44917836582551	4.87657096987844	4.53536870158332	5.06196192181954	4.01431065444488	5.01064111140654	4.63620697600547	4.42934815372373	4.3102019526767	4.62124895967324	4.61175075883018	4.93298713273462	4.64871852522091	4.54740047164414	5.13556770268391	4.82223047091415	4.29732349857001	4.74669972660802	4.81739302184732	4.92246428461769
DPYS (dihydropyrimidinase)	0.0282306038619699	-0.043219046688323	-0.000608710629284396	0.338189626819026	1	1	0.45305291876851	0.541981925711921	0.537990801128296	0.169094813409513	1	1	FALSE	7.30438326710722	7.61387784640087	7.13308054646832	7.56403513710187	7.55091605167128	7.43374399328099	7.29100488924649	7.30728279106001	7.15297433138932	7.31904885044808	7.66156434933973	7.37047817906235	7.431163269784	7.85238593498744	7.51661404378363	6.71254075670359	7.24802242446897	7.60931912161013	7.17427657332914	7.5021555376461	7.58934403792231	7.53275331793726	7.19258872156664	7.36895164211625	6.98766194202704	7.30651744524982	7.55386732376018	7.46906380951852	7.40727626315956	7.90358665037277	7.41380561072645	6.8106873027578	7.2915575154045	7.57432104510125	7.16458517483228	7.5689289487137
DPYSL2 (dihydropyrimidinase like 2)	-0.0685977471925131	0.0577634948940357	0.105493619048194	0.695989538442078	0.97437393976722	0.538411395785938	0.347994769221039	0.48718696988361	0.269205697892969	1	1	1	FALSE	4.28745013146499	4.31413093634667	3.94341502893787	4.25161306387744	4.50238152545689	4.19173634476984	3.5166707684832	4.23366568889105	4.62555105107931	3.95367498444949	4.30190951019884	4.22135897858394	4.20388239864478	4.01274743504729	4.23354298661292	4.43688806891194	4.51965512175578	4.31031830550204	4.23022607416422	4.03595815400607	4.55139912075675	4.29846037126364	3.53311477225374	4.0618107527427	4.2889343439705	4.10154923181692	4.41013076410137	4.27583397549274	4.05058876150885	4.68768781073224	4.09416004761233	4.37319577581814	4.09145442818565	4.21547669835281	4.45022149589718	3.98799384534113
DRG1 (developmentally regulated GTP binding protein 1)	-0.531262369476727	-0.287316810893782	0.0926145847200726	0.490917625974149	0.88264018803297	0.97625365608405	0.245458812987075	0.441320094016485	0.488126828042025	1	1	1	FALSE	3.294067824263	NA	3.04864249683696	NA	NA	NA	1.66332184578396	NA	NA	NA	1.79090962938259	2.78724438366881	2.55357922586639	3.3157386594577	NA	2.83862508203356	NA	3.18816034986604	2.09818708537078	1.95313111522985	2.10059085944738	NA	NA	NA	NA	NA	2.48137644815329	3.32678180326241	0.866765580378467	3.92404286099436	NA	NA	NA	3.22051569764842	NA	NA
DRG2 (developmentally regulated GTP binding protein 2)	NA	NA	NA	1	1	1	NA	NA	NA	1	1	1	FALSE	NA	NA	NA	NA	NA	NA	NA	NA	NA	NA	NA	NA	NA	3.51393283481986	1.67607780509483	NA	NA	NA	NA	NA	NA	NA	NA	NA	NA	NA	NA	NA	NA	3.58113428423268	NA	NA	NA	NA	NA	NA
DTD2 (D-aminoacyl-tRNA deacylase 2)	-0.0260310116404812	0.0644247123311974	0.0120627874450779	0.962431861022996	0.47120925515424	1	0.481215930511498	0.549617859028493	0.524557533398291	1	0.23560462757712	1	FALSE	NA	4.54715982964799	3.61159733399389	4.14082772620816	4.00638779677871	4.17857920789606	3.77062821736074	3.43786690087015	NA	4.43824626934518	3.706663157248	4.02212808378206	4.2406272609835	NA	3.82409572855238	3.6177451412949	3.75057434931289	4.25593121141703	2.44840411346544	4.11642298236924	3.94400569221772	NA	3.6282603383373	NA	3.78764141448333	3.96518399865693	NA	NA	4.15033220672287	3.65122394298988	NA	4.15854708171694	NA	4.03090103801042	NA	4.12899444907904
[truncated: 1,371 more rows]
[truncated: 12 more columns]
